# Supplementary material for: Modeling the cis-regulatory modules of genes expressed in developmental stages of Drosophila melanogaster
Source: PeerJ. 2017 May 30;5:e3389. doi: 10.7717/peerj.3389 (PMC5452948; doi:10.7717/peerj.3389)
Supplement: Table S1 [file peerj-05-3389-s002.xlsx]

## Sheet: Table S1
	Table S1. RNA-seq data and mapping information used to create the models.
	SRA Accession Number	Developmental Stage	SRR Accession Number	All Reads	Filtered Reads	Mapped Reads	Mapping Percentage (%)
	SRS004668	Embryo 0-2h	SRR023199	9469872	7812718	7410417	94.85
			SRR024013	5784522	710217	627005	88.28
			SRR027110	6526712	5377411	5092662	94.7
			SRR035417	14844224	2746821	2540895	92.5
			SRR035418	1479382	393676	147936	37.58
	SRS004669	Embryo 2-4h	SRR023502	16423507	11869866	11408565	96.11
			SRR027112	8419391	6477094	6205997	95.81
	SRS004670	Embryo 4-6h	SRR023539	16796316	11364009	10875435	95.7
			SRR024014	12523501	2598145	2323679	89.44
			SRR035405	26134107	2354331	2096105	89.03
			SRR035406	25953442	8459638	7945607	93.92
	SRS004671	Embryo 6-8h	SRR023504	5166859	3746064	3537678	94.44
			SRR024009	6009867	471766	406805	86.23
			SRR027113	4780315	3548614	3358265	94.64
			SRR035407	14326077	3896069	3677550	94.39
			SRR035408	17174857	408086	363010	88.95
	SRS004672	Embryo 8-10h	SRR023549	521979	134349	41952	31.23
			SRR023596	8232335	3937426	3495260	88.77
			SRR023603	11991179	4104457	3699861	90.14
			SRR035409	16865122	5890574	5518884	93.69
	SRS004673	Embryo 10-12h	SRR023604	17348588	11912738	11313562	94.97
			SRR024010	13492313	1393663	1225679	87.95
			SRR035396	23446528	288350	200396	69.5
			SRR035397	7491521	2557127	2417052	94.52
	SRS004674	Embryo 12-14h	SRR023602	20571017	13293631	12537252	94.31
			SRR024012	18924192	1957288	1688323	86.26
			SRR035398	22298552	159731	106635	66.76
			SRR035399	28918044	6404316	5882246	91.85
	SRS004675	Embryo 14-16h	SRR023540	9441412	6668622	6337612	95.04
			SRR024011	11760599	851194	742158	87.19
			SRR035400	14627574	4427857	4193988	94.72
			SRR035401	21115303	154195	104678	67.89
	SRS004676	Embryo 16-18h	SRR023600	16095811	10816439	10158365	93.92
			SRR035402	24836023	5211016	4888044	93.8
	SRS004677	Embryo 18-20h	SRR023503	817482	376139	328498	87.33
			SRR023599	8963893	3323051	3077285	92.6
			SRR027114	5920518	4431793	4114854	92.85
			SRR035403	19770501	4395324	4044141	92.01
	SRS004678	Embryo 20-22h	SRR023506	12775664	9615403	9053400	94.16
			SRR027109	8060776	5812998	5459874	93.93
	SRS004679	Embryo 22-24h	SRR023538	20645142	11675018	10989515	94.13
			SRR024015	20450160	2488778	2123300	85.31
			SRR035404	27216825	1259154	1084144	86.1
	SRS004680	L1 stage larvae	SRR023597	16957186	11194228	10539927	94.16
			SRR035410	18100660	4645739	4345456	93.54
	SRS004681	L2 stage larvae	SRR023542	15487834	10810266	10121996	93.63
			SRR024016	14946286	2161345	1885751	87.25
			SRR035411	27163306	1645151	1422204	86.45
			SRR035412	19901194	8847505	8287641	93.67
	SRS004682	L3 stage larvae	SRR023507	11727837	9403470	8569605	91.13
			SRR027111	9196207	7148402	6495998	90.87
	SRS004686		SRR023546	8933577	5966453	5344024	89.57
			SRR023608	11882594	3414997	3055620	89.48
			SRR035413	7609517	1805475	1632081	90.4
	SRS004687		SRR023505	8354560	6646961	6075753	91.41
			SRR027108	7174222	5710845	5217093	91.35
	SRS004867		SRR026433	22105431	11403390	10328649	90.58
			SRR035392	1428959	463759	216536	46.69
	SRS004868	White prepupae	SRR026432	19362012	12545471	11785078	93.94
	SRS004701	White prepupae + 12h	SRR023544	17473795	11857335	10928993	92.17
			SRR035414	27252128	7106582	6425084	90.41
	SRS004702	White prepupae + 24h	SRR023541	14420434	10513061	9854887	93.74
			SRR035415	22300549	4270082	3971026	93
	SRS004869	Pupae	SRR026431	25462905	12755327	11826410	92.72
	SRS004870		SRR026430	25707018	8908277	8150522	91.49
			SRR035391	29047782	4261333	3878163	91.01
	SRS004703		SRR023609	16365103	10956013	10354823	94.51
			SRR035416	8017664	2597336	2435353	93.76
	SRS004695	Adult male eclosion + 1 day	SRR023543	16527580	11051286	10328881	93.46
			SRR035394	10660144	3154026	2937021	93.12
	SRS004696	Adult male eclosion + 5 days	SRR023550	624074	145090	72346	49.86
			SRR023605	6931702	2828395	2577848	91.14
			SRR023606	9423841	5559819	5090038	91.55
			SRR029176	6931282	5886825	5433960	92.31
			SRR029231	8789184	7520456	6967013	92.64
			SRR029233	6736674	5730472	5301078	92.51
			SRR029235	8403384	7229850	6698439	92.65
	SRS004697	Adult male eclosion + 30 days	SRR023601	17931004	11119669	10337520	92.97
			SRR035395	12486620	3138694	2901223	92.43
	SRS004689	Adult female eclosion + 1 day	SRR023595	16268792	10664424	10127772	94.97
			SRR035393	7371576	2157358	2034378	94.3
	SRS004693	Adult female eclosion + 5 days	SRR023547	3950696	2350417	2052917	87.34
			SRR023607	14034679	3421317	3082699	90.1
			SRR029230	7331105	6383973	5690001	89.13
			SRR029234	6865311	5589596	4966167	88.85
	SRS004692	Adult female eclosion + 30 days	SRR023548	5163512	3237270	2841738	87.78
			SRR023598	12615115	4044546	3556301	87.93
			SRR029232	9219827	7726509	6879314	89.04
			SRR029236	9483577	8256628	7356339	89.1
