# Supplementary material for: Modeling the cis-regulatory modules of genes expressed in developmental stages of Drosophila melanogaster
Source: PeerJ. 2017 May 30;5:e3389. doi: 10.7717/peerj.3389 (PMC5452948; doi:10.7717/peerj.3389)
Supplement: Table S6 — Significant models (p-value ¡ 0.01) after multiple test correction are indicated in red. [file peerj-05-3389-s007.xlsx]

## Sheet: Table S6
	Table S6. Performance of the models with six different sets of features (from simple to more complex features). Significant models (p-value < 0.01) after multiple test correction are indicated in red.
	Developmental Stage	M-1			M-2			M-3			M-4			M-5			M-6
		Fscore	P-Value	FDR	Fscore	P-Value	FDR	Fscore	P-Value	FDR	Fscore	P-Value	FDR	Fscore	P-Value	FDR	Fscore	P-Value	FDR
	Embryo 0-2h	0.703721	0.0282	0.0752	0.692873	0.0465	0.0971077	0.679972	0.0766	0.0875429	0.671022	0.00164	0.00246	0.675335	0.00182	0.00364	0.681	0	0
	Embryo 2-4h	0.714227	0.00301	0.014448	0.709957	0.00186	0.008928	0.708291	0.00149	0.00510857	0.723165	0.00735	0.00882	0.721548	0.0034	0.005205	0.707	0.0037	0.00522353
	Embryo 4-6h	0.678372	0.0394	0.0788	0.692113	0.0145	0.0435	0.671444	0.0271	0.0382588	0.652178	0	0	0.66621	0.00347	0.005205	0.695	0.00643	0.007884
	Embryo 6-8h	0.646886	0.259	0.345333	0.762929	0	0	0.695498	0.0221	0.03315	0.713287	0.0282	0.0307636	0.750909	0.00261	0.00447429	0.715	0.00657	0.007884
	Embryo 10-12h	0.580051	0.389	0.424364	0.658944	0.0247	0.0658667	0.718739	0.000132	0.0006336	0.684669	0.000173	0.0004152	0.658879	0.0063	0.0084	0.655	0	0
	Embryo 12-14h	0.615758	0.301	0.3612	0.662996	0.104	0.141333	0.691051	0.145	0.145	0.871342	0	0	0.859706	0	0	0.905	0	0
	Embryo 14-16h	0.351581	0.208	0.293647	0.551782	0.169	0.184364	0.616665	0.131	0.142909	0.599421	0.243	0.245	0.624839	0.0571	0.0622909	0.599	0.294	0.294
	Embryo 16-18h	0.63666	0.134	0.204	0.578468	0.26	0.271304	0.694352	0.0108	0.0216	0.677705	0.00057	0.00105231	0.676025	0.0383	0.0437714	0.723	0.00127	0.001905
	Embryo 18-20h	0.706667	0.0184	0.0552	0.628923	0.0894	0.1341	0.676797	0.00242	0.00645333	0.682616	0.000273	0.000595636	0.673684	0.0159	0.0200842	0.596	0.21	0.21913
	Embryo 20-22h	0.665246	0.00625	0.025	0.611429	0.00959	0.03836	0.669463	0.0162	0.0299077	0.662625	0.00487	0.00615158	0.688038	0.000555	0.001332	0.659	0.0291	0.0332571
	Embryo 22-24h	0.405971	0.609	0.635478	0.648016	0.0497	0.0971077	0.661845	0.0545	0.0654	0.660275	0	0	0.678924	0.00115	0.00250909	0.669	0	0
	L1 stage larvae	0.270741	0.361	0.412571	0.342333	0.76	0.76	0.581135	0.144	0.145	0.572376	0.245	0.245	0.552868	0.436	0.436	0.605	0	0
	L2 stage larvae	0.654731	0.0362	0.0788	0.660867	0.0569	0.0975429	0.701517	0.000899	0.003596	0.671116	0.00164	0.00246	0.694398	0.00568	0.00801882	0.696	0.000795	0.001272
	L3 stage larvae	0.649011	0.136	0.204	0.605738	0.129	0.162947	0.686965	0.0189	0.03024	0.951541	0	0	0.876646	0	0	0.868	0	0
	White prepupae	0.647389	0.101	0.173143	0.681484	0.0505	0.0971077	0.687931	0.00501	0.012024	0.931422	0	0	0.792132	0	0	0.819	0	0
	White prepupae + 12h	0.353015	0.293	0.3612	0.636719	0	0	0.744276	0	0	0.717238	0	0	0.794036	0	0	0.78	0	0
	White prepupae + 24h	0.481985	0	0	0.763074	0	0	0.869521	0	0	0.864649	0	0	0.901435	0	0	0.912	0	0
	Pupae	0.958322	0	0	0.741063	0	0	0.992157	0	0	0.992157	0	0	0.992157	0	0	0.992	0	0
	Adult male eclosion + 1 day	0.688299	0.00018	0.001404	0.539812	0.0112	0.0384	0.663177	0.018	0.03024	0.656809	0.00976	0.0111543	0.644996	0.018	0.0216	0.637	0.0441	0.0481091
	Adult male eclosion + 5 days	0.625687	0.0824	0.152123	0.585233	0.143	0.163429	0.696275	5.3e-05	0.000318	0.677952	0.00057	0.00105231	0.751206	0	0	0.763	0	0
	Adult male eclosion + 30 days	0.588133	0.0182	0.0552	0.617123	0.106	0.141333	0.680797	0.0102	0.0216	0.673505	0.000983	0.00168514	0.687509	0.000409	0.00109067	0.681	0	0
	Adult female eclosion + 1 day	0.65199	0.0344	0.0788	0.576341	0.137	0.163429	0.691529	0.00176	0.00528	0.685597	0.00181	0.00255529	0.691681	0.00256	0.00447429	0.692	0.000538	0.000922286
	Adult female eclosion + 5 days	0.712288	0.000234	0.001404	0.657533	0.0644	0.10304	0.659454	0.0366	0.0462316	0.664836	0.00338	0.00450667	0.651445	0.134	0.139826	0.694	0.00502	0.00669333
	Adult female eclosion + 30 days	0.592934	0.799	0.799	0.589731	0.0526	0.0971077	0.680231	0.036	0.0462316	0.83089	0	0	0.733937	0	0	0.739	0	0
	M-1 considers the presence of motifs
	M-2 considers the presence and orientation of motifs
	M-3 considers the presence, orientation and relative position to the TSS
	M-4 considers the presence, orientation, relative position to the TSS and pairwise distance of motifs
	M-5 considers the presence, orientation, relative position to the TSS, pairwise distance and order of motifs
	M-6 considers all the features
