# Supplementary material for: Modeling the cis-regulatory modules of genes expressed in developmental stages of Drosophila melanogaster
Source: PeerJ. 2017 May 30;5:e3389. doi: 10.7717/peerj.3389 (PMC5452948; doi:10.7717/peerj.3389)
Supplement: Table S7 — Expression fraction (FPKM ¿2 and FPKM ¿3) and p-value from the hypergeometric test are included. Statistically significant models are highlighted in red. [file peerj-05-3389-s008.xlsx]

## Sheet: Table S7
	Table S7. Number of genes among the top 100 high-scoring ones, whose expression has been confirmed by RNA-seq data. Expression fraction (FPKM > 2 and FPKM > 3) and p-value from the hypergeometric test are included. Statistically significant models are highlighted in red.
	Developmental Stage	FPKM > 2			FPKM > 3
		Count	Expression Fraction	P-Value	Count	Expression Fraction	P-Value
	Embryo 0-2h	56	0.382	0.000229246	56	0.372	9.46603e-05
	Embryo 2-4h	42	0.405	0.41321	40	0.385	0.415599
	Embryo 4-6h	56	0.431	0.00611087	51	0.411	0.0285969
	Embryo 6-8h	49	0.428	0.125227	47	0.407	0.116726
	Embryo 10-12h	52	0.477	0.22221	48	0.452	0.319274
	Embryo 12-14h	56	0.489	0.0910545	52	0.464	0.151251
	Embryo 14-16h	64	0.51	0.00581692	59	0.483	0.0203895
	Embryo 16-18h	75	0.56	6.02268e-05	70	0.536	0.000576128
	Embryo 18-20h	57	0.642	0.945063	56	0.627	0.930251
	Embryo 20-22h	69	0.565	0.00688063	67	0.542	0.00601101
	Embryo 22-24h	75	0.559	5.77451e-05	71	0.533	0.00021899
	L1 stage larvae	61	0.557	0.166818	59	0.532	0.145262
	L2 stage larvae	62	0.565	0.157607	58	0.54	0.244043
	L3 stage larvae	83	0.654	7.39059e-05	81	0.627	5.46531e-05
	White prepupae	74	0.6	0.00230012	69	0.563	0.00632246
	White prepupae + 12h	71	0.642	0.09188	64	0.617	0.360277
	White prepupae + 24h	67	0.578	0.0374931	61	0.537	0.0845719
	Pupae	83	0.649	4.73502e-05	73	0.61	0.00794671
	Adult male eclosion + 1 day	82	0.669	0.000571877	76	0.639	0.00646121
	Adult male eclosion + 5 days	77	0.682	0.0344286	73	0.664	0.096997
	Adult male eclosion + 30 days	83	0.696	0.00158377	80	0.679	0.0048906
	Adult female eclosion + 1 day	70	0.566	0.00411446	65	0.547	0.0230257
	Adult female eclosion + 5 days	51	0.508	0.526509	48	0.491	0.623022
	Adult female eclosion + 30 days	63	0.501	0.00612123	60	0.481	0.0111893
