# Supplementary material for: Modeling the cis-regulatory modules of genes expressed in developmental stages of Drosophila melanogaster
Source: PeerJ. 2017 May 30;5:e3389. doi: 10.7717/peerj.3389 (PMC5452948; doi:10.7717/peerj.3389)
Supplement: Data S1 [file peerj-05-3389-s010.zip]

Archive with 29 entries (26 files):
- Supplemental Data S1/
- Supplemental Data S1/.DS_Store
- __MACOSX/
- __MACOSX/Supplemental Data S1/
- __MACOSX/Supplemental Data S1/._.DS_Store
- Supplemental Data S1/Adult_female_eclosion_1d
- Supplemental Data S1/Adult_female_eclosion_30d
- Supplemental Data S1/Adult_female_eclosion_5d
- Supplemental Data S1/Adult_male_eclosion_1d
- Supplemental Data S1/Adult_male_eclosion_30d
- Supplemental Data S1/Adult_male_eclosion_5d
- Supplemental Data S1/Embryo_0_2h
- Supplemental Data S1/Embryo_10_12h
- Supplemental Data S1/Embryo_12_14h
- Supplemental Data S1/Embryo_14_16h
- Supplemental Data S1/Embryo_16_18h
- Supplemental Data S1/Embryo_18_20h
- Supplemental Data S1/Embryo_20_22h
- Supplemental Data S1/Embryo_22_24h
- Supplemental Data S1/Embryo_2_4h
- Supplemental Data S1/Embryo_4_6h
- Supplemental Data S1/Embryo_6_8h
- Supplemental Data S1/L1_stage_larvae
- Supplemental Data S1/L2_stage_larvae
- Supplemental Data S1/L3_stage_larvae
- Supplemental Data S1/Pupae
- Supplemental Data S1/White_prepupae
- Supplemental Data S1/White_prepupae_12h
- Supplemental Data S1/White_prepupae_24h
