# Supplementary material for: Modeling the cis-regulatory modules of genes expressed in developmental stages of Drosophila melanogaster
Source: PeerJ. 2017 May 30;5:e3389. doi: 10.7717/peerj.3389 (PMC5452948; doi:10.7717/peerj.3389)
Supplement: Data S1 [file peerj-05-3389-s010.zip › Supplemental Data S1/Adult_female_eclosion_1d]

GENE	CHROMOSOME	MOTIF_SEQUENCE	COORDINATES	REDFly_ELEMENT	COORDINATES
FBGN0041188	3R	TGAACTGCT	15408300-15408308	'Unspecified_STARR-OSC-2834'	15408118-15408618
FBGN0039620	3R	TATCATATAT	29021148-29021157	'Unspecified_STARR-S2-4082'	29020836-29021336
FBGN0039620	3R	TGTATTCAAT	29021175-29021184	'Unspecified_STARR-S2-4082'	29020836-29021336
FBGN0000611	X	CCTCGTAT	15992633-15992640	'Unspecified_VT62541'	15992499-15994079
FBGN0030671	X	TGCAATGCG	15703431-15703439	'Unspecified_STARR-S2-4868'	15703138-15703638
FBGN0030671	X	TAATTAGTA	15703890-15703898	'Unspecified_STARR-OSC-4118'	15703604-15704104
FBGN0003721	3R	GGCATTCGAT	15280768-15280777	'Unspecified_VT41993'	15278459-15281054
FBGN0003721	3R	TTTAATTTAT	15280975-15280984	'Unspecified_VT41993'	15278459-15281054
FBGN0003721	3R	TGAATACAAT	15279993-15280002	'Unspecified_VT41993'	15278459-15281054
FBGN0051694	2L	CCTCGGTT	2874289-2874296	'Unspecified_STARR-OSC-3296'	2874222-2874722
FBGN0051694	2L	CCTCGGTT	2874289-2874296	'Unspecified_STARR-S2-3613'	2873965-2874465
FBGN0022800	3R	TTTGATATAT	25209151-25209160	'Unspecified_STARR-S2-2012'	25208955-25209455
FBGN0030484	X	TGTCTCGATCTC	13404345-13404356	'Unspecified_STARR-S2-3903'	13404227-13404727
FBGN0030484	X	TTTGATATAT	13403857-13403866	'Unspecified_STARR-OSC-1683'	13403690-13404190
FBGN0030484	X	TTTGATATAT	13403857-13403866	'Unspecified_STARR-S2-1533'	13403673-13404173
FBGN0015229	3R	TGAAATGCA	21856442-21856450	'Unspecified_STARR-OSC-4107'	21856157-21856657
FBGN0264959	2R	AAATTAGTA	5981789-5981797	'Unspecified_STARR-OSC-4142'	5981621-5982121
FBGN0264959	2R	AAATTAGTA	5981789-5981797	'Unspecified_STARR-S2-1901'	5981776-5982276
FBGN0041629	X	TGAATTGAA	8709541-8709549	'Unspecified_STARR-S2-1136'	8709208-8709708
FBGN0004880	3L	TGCATTGCA	3983166-3983174	'scrt_sD'	3981419-3984782
FBGN0004880	3L	TGCATTGCA	3983166-3983174	'scrt_sE'	3982653-3984782
FBGN0004880	3L	TGCATTGCA	3983166-3983174	'scrt_sB'	3977752-3984782
FBGN0004880	3L	TGCATTGCA	3983166-3983174	'scrt_sC'	3979391-3984782
FBGN0004880	3L	TGAAATGCT	3982570-3982578	'scrt_sD'	3981419-3984782
FBGN0004880	3L	TGAAATGCT	3982570-3982578	'scrt_sB'	3977752-3984782
FBGN0004880	3L	TGAAATGCT	3982570-3982578	'scrt_sC'	3979391-3984782
FBGN0004880	3L	TGAAATGCT	3982570-3982578	'scrt_sF'	3979910-3982653
FBGN0004880	3L	TGAAATGAA	3982796-3982804	'scrt_sD'	3981419-3984782
FBGN0004880	3L	TGAAATGAA	3982796-3982804	'scrt_sE'	3982653-3984782
FBGN0004880	3L	TGAAATGAA	3982796-3982804	'scrt_sB'	3977752-3984782
FBGN0004880	3L	TGAAATGAA	3982796-3982804	'scrt_sC'	3979391-3984782
FBGN0004880	3L	CCTCGGGT	3984181-3984188	'scrt_sD'	3981419-3984782
FBGN0004880	3L	CCTCGGGT	3984181-3984188	'scrt_sE'	3982653-3984782
FBGN0004880	3L	CCTCGGGT	3984181-3984188	'scrt_sB'	3977752-3984782
FBGN0004880	3L	CCTCGGGT	3984181-3984188	'scrt_sC'	3979391-3984782
FBGN0004880	3L	ACTAATTAATT	3982447-3982457	'scrt_sD'	3981419-3984782
FBGN0004880	3L	ACTAATTAATT	3982447-3982457	'scrt_sB'	3977752-3984782
FBGN0004880	3L	ACTAATTAATT	3982447-3982457	'scrt_sC'	3979391-3984782
FBGN0004880	3L	ACTAATTAATT	3982447-3982457	'scrt_sF'	3979910-3982653
FBGN0010382	2L	GTTTCTTCACA	15749392-15749402	'Unspecified_STARR-OSC-1773'	15749313-15749813
FBGN0026417	3R	GTTTACTCATA	4813389-4813399	'Unspecified_STARR-S2-1399'	4813146-4813646
FBGN0260794	3R	GTTTACTCATA	4813389-4813399	'Unspecified_STARR-S2-1399'	4813146-4813646
FBGN0033968	2R	TATCATATAT	14807525-14807534	'kn_P9cl'	14799381-14808449
FBGN0033968	2R	GGATTTCAAT	14807187-14807196	'kn_P9cl'	14799381-14808449
FBGN0033968	2R	CGTATTCAAT	14807101-14807110	'kn_P9cl'	14799381-14808449
FBGN0033968	2R	AAATGAGTA	14807705-14807713	'kn_P9cl'	14799381-14808449
FBGN0033968	2R	TTCGATTGAT	14807580-14807589	'kn_P9cl'	14799381-14808449
FBGN0260745	3R	CCTCGGTT	11992840-11992847	'Unspecified_STARR-S2-2134'	11992721-11993221
FBGN0260745	3R	CCTCGGTT	11992840-11992847	'mfas_590'	11992837-11993423
FBGN0260745	3R	TTTGATTGCT	11994061-11994070	'mfas_780'	11993399-11994184
FBGN0260745	3R	AGCTGAAAGT	11992873-11992882	'Unspecified_STARR-S2-2134'	11992721-11993221
FBGN0260745	3R	AGCTGAAAGT	11992873-11992882	'mfas_590'	11992837-11993423
FBGN0260745	3R	AAATGAATA	11993741-11993749	'mfas_780'	11993399-11994184
