# Supplementary material for: Modeling the cis-regulatory modules of genes expressed in developmental stages of Drosophila melanogaster
Source: PeerJ. 2017 May 30;5:e3389. doi: 10.7717/peerj.3389 (PMC5452948; doi:10.7717/peerj.3389)
Supplement: Data S1 [file peerj-05-3389-s010.zip › Supplemental Data S1/Adult_female_eclosion_30d]

GENE	CHROMOSOME	MOTIF_SEQUENCE	COORDINATES	REDFly_ELEMENT	COORDINATES
FBGN0000038	3L	TCAGCT	4429157-4429162	'nAChRbeta1_nAcRbeta-64B_P-171'	4428594-4429489
FBGN0000038	3L	TCAGCT	4429157-4429162	'nAChRbeta1_nAcRbeta-64B_P-178'	4425105-4433607
FBGN0000038	3L	TCAGCT	4429157-4429162	'nAChRbeta1_nAcRbeta-64B_P-177'	4425105-4429489
FBGN0000038	3L	ATAAAATAATATAATA	4428275-4428290	'nAChRbeta1_nAcRbeta-64B_P-178'	4425105-4433607
FBGN0000038	3L	ATAAAATAATATAATA	4428275-4428290	'nAChRbeta1_nAcRbeta-64B_P-177'	4425105-4429489
FBGN0000038	3L	ATCAGTGAAAATTAAG	4429439-4429454	'nAChRbeta1_nAcRbeta-64B_P-171'	4428594-4429489
FBGN0000038	3L	ATCAGTGAAAATTAAG	4429439-4429454	'nAChRbeta1_nAcRbeta-64B_P-178'	4425105-4433607
FBGN0000038	3L	ATCAGTGAAAATTAAG	4429439-4429454	'nAChRbeta1_nAcRbeta-64B_P-177'	4425105-4429489
FBGN0000038	3L	TACAATAAAAACTCCA	4428518-4428533	'nAChRbeta1_nAcRbeta-64B_P-178'	4425105-4433607
FBGN0000038	3L	TACAATAAAAACTCCA	4428518-4428533	'nAChRbeta1_nAcRbeta-64B_P-177'	4425105-4429489
FBGN0000038	3L	TCAGCT	4428665-4428670	'nAChRbeta1_nAcRbeta-64B_P-171'	4428594-4429489
FBGN0000038	3L	TCAGCT	4428665-4428670	'nAChRbeta1_nAcRbeta-64B_P-178'	4425105-4433607
FBGN0000038	3L	TCAGCT	4428665-4428670	'nAChRbeta1_nAcRbeta-64B_P-177'	4425105-4429489
FBGN0000038	3L	AACAATTAATAAAATA	4428288-4428303	'nAChRbeta1_nAcRbeta-64B_P-178'	4425105-4433607
FBGN0000038	3L	AACAATTAATAAAATA	4428288-4428303	'nAChRbeta1_nAcRbeta-64B_P-177'	4425105-4429489
FBGN0000038	3L	TCATTT	4429233-4429238	'nAChRbeta1_nAcRbeta-64B_P-171'	4428594-4429489
FBGN0000038	3L	TCATTT	4429233-4429238	'nAChRbeta1_nAcRbeta-64B_P-178'	4425105-4433607
FBGN0000038	3L	TCATTT	4429233-4429238	'nAChRbeta1_nAcRbeta-64B_P-177'	4425105-4429489
FBGN0000038	3L	TACAACATACATAAGG	4428242-4428257	'nAChRbeta1_nAcRbeta-64B_P-178'	4425105-4433607
FBGN0000038	3L	TACAACATACATAAGG	4428242-4428257	'nAChRbeta1_nAcRbeta-64B_P-177'	4425105-4429489
FBGN0000038	3L	AAAAGCAAAAACTCTA	4428035-4428050	'nAChRbeta1_nAcRbeta-64B_P-178'	4425105-4433607
FBGN0000038	3L	AAAAGCAAAAACTCTA	4428035-4428050	'nAChRbeta1_nAcRbeta-64B_P-177'	4425105-4429489
FBGN0000038	3L	AAAAGCAAGTACAATA	4428527-4428542	'nAChRbeta1_nAcRbeta-64B_P-178'	4425105-4433607
FBGN0000038	3L	AAAAGCAAGTACAATA	4428527-4428542	'nAChRbeta1_nAcRbeta-64B_P-177'	4425105-4429489
FBGN0000038	3L	TCAGTT	4428701-4428706	'nAChRbeta1_nAcRbeta-64B_P-171'	4428594-4429489
FBGN0000038	3L	TCAGTT	4428701-4428706	'nAChRbeta1_nAcRbeta-64B_P-178'	4425105-4433607
FBGN0000038	3L	TCAGTT	4428701-4428706	'nAChRbeta1_nAcRbeta-64B_P-177'	4425105-4429489
FBGN0000038	3L	TCAATT	4428567-4428572	'nAChRbeta1_nAcRbeta-64B_P-178'	4425105-4433607
FBGN0000038	3L	TCAATT	4428567-4428572	'nAChRbeta1_nAcRbeta-64B_P-177'	4425105-4429489
FBGN0000038	3L	TGAGTT	4428467-4428472	'nAChRbeta1_nAcRbeta-64B_P-178'	4425105-4433607
FBGN0000038	3L	TGAGTT	4428467-4428472	'nAChRbeta1_nAcRbeta-64B_P-177'	4425105-4429489
FBGN0000038	3L	TAAATTAAAAACAATT	4428297-4428312	'nAChRbeta1_nAcRbeta-64B_P-178'	4425105-4433607
FBGN0000038	3L	TAAATTAAAAACAATT	4428297-4428312	'nAChRbeta1_nAcRbeta-64B_P-177'	4425105-4429489
FBGN0000038	3L	AAAAATATAAATTAGC	4429600-4429615	'nAChRbeta1_nAcRbeta-64B_P-178'	4425105-4433607
FBGN0000038	3L	AAAAACAATTAATAAA	4428291-4428306	'nAChRbeta1_nAcRbeta-64B_P-178'	4425105-4433607
FBGN0000038	3L	AAAAACAATTAATAAA	4428291-4428306	'nAChRbeta1_nAcRbeta-64B_P-177'	4425105-4429489
FBGN0000038	3L	GCAGTT	4429170-4429175	'nAChRbeta1_nAcRbeta-64B_P-171'	4428594-4429489
FBGN0000038	3L	GCAGTT	4429170-4429175	'nAChRbeta1_nAcRbeta-64B_P-178'	4425105-4433607
FBGN0000038	3L	GCAGTT	4429170-4429175	'nAChRbeta1_nAcRbeta-64B_P-177'	4425105-4429489
FBGN0000038	3L	AAATATAAATTAGCCA	4429602-4429617	'nAChRbeta1_nAcRbeta-64B_P-178'	4425105-4433607
FBGN0000038	3L	GAAAATTAAGAAAATA	4429445-4429460	'nAChRbeta1_nAcRbeta-64B_P-171'	4428594-4429489
FBGN0000038	3L	GAAAATTAAGAAAATA	4429445-4429460	'nAChRbeta1_nAcRbeta-64B_P-178'	4425105-4433607
FBGN0000038	3L	GAAAATTAAGAAAATA	4429445-4429460	'nAChRbeta1_nAcRbeta-64B_P-177'	4425105-4429489
FBGN0000038	3L	TAAAATCAATGGCAGC	4427880-4427895	'nAChRbeta1_nAcRbeta-64B_P-178'	4425105-4433607
FBGN0000038	3L	TAAAATCAATGGCAGC	4427880-4427895	'nAChRbeta1_nAcRbeta-64B_P-177'	4425105-4429489
FBGN0000038	3L	GCAGTT	4428843-4428848	'nAChRbeta1_nAcRbeta-64B_P-171'	4428594-4429489
FBGN0000038	3L	GCAGTT	4428843-4428848	'nAChRbeta1_nAcRbeta-64B_P-178'	4425105-4433607
FBGN0000038	3L	GCAGTT	4428843-4428848	'nAChRbeta1_nAcRbeta-64B_P-177'	4425105-4429489
FBGN0000038	3L	CCAGTT	4429397-4429402	'nAChRbeta1_nAcRbeta-64B_P-171'	4428594-4429489
FBGN0000038	3L	CCAGTT	4429397-4429402	'nAChRbeta1_nAcRbeta-64B_P-178'	4425105-4433607
FBGN0000038	3L	CCAGTT	4429397-4429402	'nAChRbeta1_nAcRbeta-64B_P-177'	4425105-4429489
FBGN0000038	3L	AATCGTAAACCTACAA	4428253-4428268	'nAChRbeta1_nAcRbeta-64B_P-178'	4425105-4433607
FBGN0000038	3L	AATCGTAAACCTACAA	4428253-4428268	'nAChRbeta1_nAcRbeta-64B_P-177'	4425105-4429489
FBGN0000038	3L	CTTTATGAATATTTTC	4429455-4429470	'nAChRbeta1_nAcRbeta-64B_P-171'	4428594-4429489
FBGN0000038	3L	CTTTATGAATATTTTC	4429455-4429470	'nAChRbeta1_nAcRbeta-64B_P-178'	4425105-4433607
FBGN0000038	3L	CTTTATGAATATTTTC	4429455-4429470	'nAChRbeta1_nAcRbeta-64B_P-177'	4425105-4429489
FBGN0000038	3L	ATTTTATTAA	4428288-4428297	'nAChRbeta1_nAcRbeta-64B_P-178'	4425105-4433607
FBGN0000038	3L	ATTTTATTAA	4428288-4428297	'nAChRbeta1_nAcRbeta-64B_P-177'	4425105-4429489
FBGN0000038	3L	TTAAGAAAATATTCAT	4429450-4429465	'nAChRbeta1_nAcRbeta-64B_P-171'	4428594-4429489
FBGN0000038	3L	TTAAGAAAATATTCAT	4429450-4429465	'nAChRbeta1_nAcRbeta-64B_P-178'	4425105-4433607
FBGN0000038	3L	TTAAGAAAATATTCAT	4429450-4429465	'nAChRbeta1_nAcRbeta-64B_P-177'	4425105-4429489
FBGN0000038	3L	TATTATTAATACCACA	4428438-4428453	'nAChRbeta1_nAcRbeta-64B_P-178'	4425105-4433607
FBGN0000038	3L	TATTATTAATACCACA	4428438-4428453	'nAChRbeta1_nAcRbeta-64B_P-177'	4425105-4429489
FBGN0000038	3L	AAAGGAGAATATTATT	4428447-4428462	'nAChRbeta1_nAcRbeta-64B_P-178'	4425105-4433607
FBGN0000038	3L	AAAGGAGAATATTATT	4428447-4428462	'nAChRbeta1_nAcRbeta-64B_P-177'	4425105-4429489
FBGN0000038	3L	TCAGTG	4429440-4429445	'nAChRbeta1_nAcRbeta-64B_P-171'	4428594-4429489
FBGN0000038	3L	TCAGTG	4429440-4429445	'nAChRbeta1_nAcRbeta-64B_P-178'	4425105-4433607
FBGN0000038	3L	TCAGTG	4429440-4429445	'nAChRbeta1_nAcRbeta-64B_P-177'	4425105-4429489
FBGN0000038	3L	CAACATACATAAGGGT	4428240-4428255	'nAChRbeta1_nAcRbeta-64B_P-178'	4425105-4433607
FBGN0000038	3L	CAACATACATAAGGGT	4428240-4428255	'nAChRbeta1_nAcRbeta-64B_P-177'	4425105-4429489
FBGN0000038	3L	CTAGAAAAACACATTG	4428223-4428238	'nAChRbeta1_nAcRbeta-64B_P-178'	4425105-4433607
FBGN0000038	3L	CTAGAAAAACACATTG	4428223-4428238	'nAChRbeta1_nAcRbeta-64B_P-177'	4425105-4429489
FBGN0000038	3L	GCGAAAAAATATAAAT	4429596-4429611	'nAChRbeta1_nAcRbeta-64B_P-178'	4425105-4433607
FBGN0000038	3L	TTAGTT	4429010-4429015	'nAChRbeta1_nAcRbeta-64B_P-171'	4428594-4429489
FBGN0000038	3L	TTAGTT	4429010-4429015	'nAChRbeta1_nAcRbeta-64B_P-178'	4425105-4433607
FBGN0000038	3L	TTAGTT	4429010-4429015	'nAChRbeta1_nAcRbeta-64B_P-177'	4425105-4429489
FBGN0000038	3L	TAAAATTAAGAAAAGC	4429477-4429492	'nAChRbeta1_nAcRbeta-64B_P-178'	4425105-4433607
FBGN0000038	3L	TCAGGT	4428936-4428941	'nAChRbeta1_nAcRbeta-64B_P-171'	4428594-4429489
FBGN0000038	3L	TCAGGT	4428936-4428941	'nAChRbeta1_nAcRbeta-64B_P-178'	4425105-4433607
FBGN0000038	3L	TCAGGT	4428936-4428941	'nAChRbeta1_nAcRbeta-64B_P-177'	4425105-4429489
FBGN0000038	3L	ACAGTT	4429562-4429567	'nAChRbeta1_nAcRbeta-64B_P-178'	4425105-4433607
FBGN0000038	3L	TCAGTG	4428323-4428328	'nAChRbeta1_nAcRbeta-64B_P-178'	4425105-4433607
FBGN0000038	3L	TCAGTG	4428323-4428328	'nAChRbeta1_nAcRbeta-64B_P-177'	4425105-4429489
FBGN0000038	3L	ATAAATAAATTAAAAA	4428302-4428317	'nAChRbeta1_nAcRbeta-64B_P-178'	4425105-4433607
FBGN0000038	3L	ATAAATAAATTAAAAA	4428302-4428317	'nAChRbeta1_nAcRbeta-64B_P-177'	4425105-4429489
FBGN0000038	3L	GAAAATATTCATAAAG	4429454-4429469	'nAChRbeta1_nAcRbeta-64B_P-171'	4428594-4429489
FBGN0000038	3L	GAAAATATTCATAAAG	4429454-4429469	'nAChRbeta1_nAcRbeta-64B_P-178'	4425105-4433607
FBGN0000038	3L	GAAAATATTCATAAAG	4429454-4429469	'nAChRbeta1_nAcRbeta-64B_P-177'	4425105-4429489
FBGN0000038	3L	TTAGTT	4428952-4428957	'nAChRbeta1_nAcRbeta-64B_P-171'	4428594-4429489
FBGN0000038	3L	TTAGTT	4428952-4428957	'nAChRbeta1_nAcRbeta-64B_P-178'	4425105-4433607
FBGN0000038	3L	TTAGTT	4428952-4428957	'nAChRbeta1_nAcRbeta-64B_P-177'	4425105-4429489
FBGN0000038	3L	AATTTATTTA	4428306-4428315	'nAChRbeta1_nAcRbeta-64B_P-178'	4425105-4433607
FBGN0000038	3L	AATTTATTTA	4428306-4428315	'nAChRbeta1_nAcRbeta-64B_P-177'	4425105-4429489
FBGN0000038	3L	TCGGTT	4428489-4428494	'nAChRbeta1_nAcRbeta-64B_P-178'	4425105-4433607
FBGN0000038	3L	TCGGTT	4428489-4428494	'nAChRbeta1_nAcRbeta-64B_P-177'	4425105-4429489
FBGN0000038	3L	AAAATAAAATAATATA	4428278-4428293	'nAChRbeta1_nAcRbeta-64B_P-178'	4425105-4433607
FBGN0000038	3L	AAAATAAAATAATATA	4428278-4428293	'nAChRbeta1_nAcRbeta-64B_P-177'	4425105-4429489
FBGN0000038	3L	CAGAGTTAACAGAGTT	4429817-4429832	'nAChRbeta1_nAcRbeta-64B_P-178'	4425105-4433607
FBGN0000038	3L	CTGGATAAAAATCAAT	4429361-4429376	'nAChRbeta1_nAcRbeta-64B_P-171'	4428594-4429489
FBGN0000038	3L	CTGGATAAAAATCAAT	4429361-4429376	'nAChRbeta1_nAcRbeta-64B_P-178'	4425105-4433607
FBGN0000038	3L	CTGGATAAAAATCAAT	4429361-4429376	'nAChRbeta1_nAcRbeta-64B_P-177'	4425105-4429489
FBGN0000038	3L	TCATTT	4429547-4429552	'nAChRbeta1_nAcRbeta-64B_P-178'	4425105-4433607
FBGN0000038	3L	TTAATAAAATAAAATA	4428283-4428298	'nAChRbeta1_nAcRbeta-64B_P-178'	4425105-4433607
FBGN0000038	3L	TTAATAAAATAAAATA	4428283-4428298	'nAChRbeta1_nAcRbeta-64B_P-177'	4425105-4429489
FBGN0000038	3L	TCAATT	4428583-4428588	'nAChRbeta1_nAcRbeta-64B_P-178'	4425105-4433607
FBGN0000038	3L	TCAATT	4428583-4428588	'nAChRbeta1_nAcRbeta-64B_P-177'	4425105-4429489
FBGN0000038	3L	ACGTATAAATAAATTA	4428306-4428321	'nAChRbeta1_nAcRbeta-64B_P-178'	4425105-4433607
FBGN0000038	3L	ACGTATAAATAAATTA	4428306-4428321	'nAChRbeta1_nAcRbeta-64B_P-177'	4425105-4429489
FBGN0000038	3L	ATGTAATTAA	4428634-4428643	'nAChRbeta1_nAcRbeta-64B_P-171'	4428594-4429489
FBGN0000038	3L	ATGTAATTAA	4428634-4428643	'nAChRbeta1_nAcRbeta-64B_P-178'	4425105-4433607
FBGN0000038	3L	ATGTAATTAA	4428634-4428643	'nAChRbeta1_nAcRbeta-64B_P-177'	4425105-4429489
FBGN0000038	3L	TTAGTT	4429187-4429192	'nAChRbeta1_nAcRbeta-64B_P-171'	4428594-4429489
FBGN0000038	3L	TTAGTT	4429187-4429192	'nAChRbeta1_nAcRbeta-64B_P-178'	4425105-4433607
FBGN0000038	3L	TTAGTT	4429187-4429192	'nAChRbeta1_nAcRbeta-64B_P-177'	4425105-4429489
FBGN0000038	3L	TGGAACAAATATCGTG	4428757-4428772	'nAChRbeta1_nAcRbeta-64B_P-171'	4428594-4429489
FBGN0000038	3L	TGGAACAAATATCGTG	4428757-4428772	'nAChRbeta1_nAcRbeta-64B_P-178'	4425105-4433607
FBGN0000038	3L	TGGAACAAATATCGTG	4428757-4428772	'nAChRbeta1_nAcRbeta-64B_P-177'	4425105-4429489
FBGN0002939	2L	TCTGTT	18080399-18080404	'Unspecified_STARR-OSC-4247'	18080014-18080514
FBGN0002939	2L	TAAATTCAATAGAATA	18080426-18080441	'Unspecified_STARR-OSC-4247'	18080014-18080514
FBGN0002939	2L	CAAAATACATACATAA	18080407-18080422	'Unspecified_STARR-OSC-4247'	18080014-18080514
FBGN0002939	2L	CACATACAATATATGG	18080340-18080355	'Unspecified_STARR-OSC-4247'	18080014-18080514
FBGN0002939	2L	TTAAATATTTAGTGCG	18080490-18080505	'Unspecified_STARR-OSC-4247'	18080014-18080514
FBGN0002939	2L	ATTATTAAATATTTAG	18080494-18080509	'Unspecified_STARR-OSC-4247'	18080014-18080514
FBGN0002939	2L	GGCTGTAAATAATTGA	18080134-18080149	'Unspecified_STARR-OSC-4247'	18080014-18080514
FBGN0002939	2L	ATTATATTTA	18080364-18080373	'Unspecified_STARR-OSC-4247'	18080014-18080514
FBGN0002939	2L	ATACATACATAAACTC	18080403-18080418	'Unspecified_STARR-OSC-4247'	18080014-18080514
FBGN0002939	2L	TATAATACACATACAC	18080355-18080370	'Unspecified_STARR-OSC-4247'	18080014-18080514
FBGN0002939	2L	ATTGAATTTA	18080431-18080440	'Unspecified_STARR-OSC-4247'	18080014-18080514
FBGN0002939	2L	TTAGTT	18080381-18080386	'Unspecified_STARR-OSC-4247'	18080014-18080514
FBGN0002939	2L	TGAGTT	18080376-18080381	'Unspecified_STARR-OSC-4247'	18080014-18080514
FBGN0002939	2L	AGTTATAAATATAATA	18080364-18080379	'Unspecified_STARR-OSC-4247'	18080014-18080514
FBGN0037636	3R	AATGTTCAATATTGGT	8820954-8820969	'Unspecified_STARR-OSC-4013'	8820573-8821073
FBGN0037636	3R	AATAGTCAATGTTGTG	8820914-8820929	'Unspecified_STARR-OSC-4013'	8820573-8821073
FBGN0037636	3R	TAAAACAAATTAAATC	8820969-8820984	'Unspecified_STARR-OSC-4013'	8820573-8821073
FBGN0037636	3R	ATATATATATATATAG	8820262-8820277	'Unspecified_VT38617'	8818562-8820710
FBGN0037636	3R	TCCGTT	8820419-8820424	'Unspecified_VT38617'	8818562-8820710
FBGN0037636	3R	ATATATATATATAGAT	8820264-8820279	'Unspecified_VT38617'	8818562-8820710
FBGN0037636	3R	TCACTT	8820534-8820539	'Unspecified_VT38617'	8818562-8820710
FBGN0037636	3R	TATATTTAT	8820255-8820263	'Unspecified_VT38617'	8818562-8820710
FBGN0037636	3R	TTACATATATATTTAT	8820564-8820579	'Unspecified_VT38617'	8818562-8820710
FBGN0037636	3R	AATAAATATATA	8820570-8820581	'Unspecified_VT38617'	8818562-8820710
FBGN0037636	3R	ATTTATATATATATAT	8820258-8820273	'Unspecified_VT38617'	8818562-8820710
FBGN0037636	3R	TTGATTTAT	8820524-8820532	'Unspecified_VT38617'	8818562-8820710
FBGN0037636	3R	AAAATAAATATA	8820572-8820583	'Unspecified_VT38617'	8818562-8820710
FBGN0037636	3R	TCAGTG	8820806-8820811	'Unspecified_STARR-OSC-4013'	8820573-8821073
FBGN0037636	3R	TAAATATATATG	8820568-8820579	'Unspecified_VT38617'	8818562-8820710
FBGN0037636	3R	AATATATATGTA	8820566-8820577	'Unspecified_VT38617'	8818562-8820710
FBGN0037636	3R	TTACACAAATATTTGA	8820512-8820527	'Unspecified_VT38617'	8818562-8820710
FBGN0037636	3R	TTTATATAT	8820259-8820267	'Unspecified_VT38617'	8818562-8820710
FBGN0037636	3R	TTATATATATATATAT	8820260-8820275	'Unspecified_VT38617'	8818562-8820710
FBGN0037636	3R	AATATTAAACTTTACA	8820501-8820516	'Unspecified_VT38617'	8818562-8820710
FBGN0037636	3R	TAAGTT	8820541-8820546	'Unspecified_VT38617'	8818562-8820710
FBGN0037636	3R	TCACTT	8820304-8820309	'Unspecified_VT38617'	8818562-8820710
FBGN0037636	3R	TTTATATAT	8820251-8820259	'Unspecified_VT38617'	8818562-8820710
FBGN0037636	3R	CAAATTAAATCTACCT	8820974-8820989	'Unspecified_STARR-OSC-4013'	8820573-8821073
FBGN0037636	3R	TCAATT	8821065-8821070	'Unspecified_STARR-OSC-4013'	8820573-8821073
FBGN0263110	3L	TGCTATAAACATTTGC	4194429-4194444	'Unspecified_STARR-S2-5376'	4194256-4194756
FBGN0030421	X	AAAAGCAAAGAACTTA	12763807-12763822	'Unspecified_STARR-OSC-3804'	12763405-12763905
FBGN0030421	X	CTTTGTAAATACCACA	12763849-12763864	'Unspecified_STARR-OSC-3804'	12763405-12763905
FBGN0036096	3L	AAATGAAAATATCAGG	10660109-10660124	'CG32066_ChIPCRM4222'	10659371-10660320
FBGN0036096	3L	ATTTGATTTA	10660120-10660129	'CG32066_ChIPCRM4222'	10659371-10660320
FBGN0036096	3L	TCGAAAAAATACAGTA	10660259-10660274	'CG32066_ChIPCRM4222'	10659371-10660320
FBGN0036096	3L	ATATTTAAATCAAATG	10660120-10660135	'CG32066_ChIPCRM4222'	10659371-10660320
FBGN0036096	3L	TAATATAAAAGTGAAG	10660686-10660701	'Unspecified_STARR-S2-1640'	10660386-10660886
FBGN0036096	3L	ATTAAATTTA	10660072-10660081	'CG32066_ChIPCRM4222'	10659371-10660320
FBGN0036096	3L	TTAAAAAAAAATAATT	10660811-10660826	'Unspecified_STARR-S2-1640'	10660386-10660886
FBGN0036096	3L	ATGTATAAATAATATA	10660695-10660710	'Unspecified_STARR-S2-1640'	10660386-10660886
FBGN0036096	3L	ATGAAGATATATTATT	10660052-10660067	'CG32066_ChIPCRM4222'	10659371-10660320
FBGN0036096	3L	TTAGTTAAATATATTT	10660130-10660145	'CG32066_ChIPCRM4222'	10659371-10660320
FBGN0036096	3L	TATAAATAATATAAAA	10660692-10660707	'Unspecified_STARR-S2-1640'	10660386-10660886
FBGN0036096	3L	TTAGTT	10660140-10660145	'CG32066_ChIPCRM4222'	10659371-10660320
FBGN0036096	3L	TTGAAAAAATAATTTA	10660081-10660096	'CG32066_ChIPCRM4222'	10659371-10660320
FBGN0036096	3L	TCATTT	10660757-10660762	'Unspecified_STARR-S2-1640'	10660386-10660886
FBGN0036096	3L	TCACTT	10660687-10660692	'Unspecified_STARR-S2-1640'	10660386-10660886
FBGN0036096	3L	AAAAGTGAAGATAAGC	10660680-10660695	'Unspecified_STARR-S2-1640'	10660386-10660886
FBGN0036096	3L	CAAAATCAACATTCAA	10659997-10660012	'CG32066_ChIPCRM4222'	10659371-10660320
FBGN0036096	3L	AAAAAAAAATAATTTA	10660809-10660824	'Unspecified_STARR-S2-1640'	10660386-10660886
FBGN0036096	3L	TCAGGAAAATATTTTT	10660098-10660113	'CG32066_ChIPCRM4222'	10659371-10660320
FBGN0036096	3L	TACAGTAAACATTGGT	10660250-10660265	'CG32066_ChIPCRM4222'	10659371-10660320
FBGN0036096	3L	ATTCGTAAAAATCAAA	10660026-10660041	'CG32066_ChIPCRM4222'	10659371-10660320
FBGN0036096	3L	AAAAATCAAAACCATT	10660020-10660035	'CG32066_ChIPCRM4222'	10659371-10660320
FBGN0036096	3L	TCTGTT	10660410-10660415	'Unspecified_STARR-S2-1640'	10660386-10660886
FBGN0036096	3L	AAATGTATAAATAATA	10660697-10660712	'Unspecified_STARR-S2-1640'	10660386-10660886
FBGN0036096	3L	TTAAATATATTTAAAT	10660126-10660141	'CG32066_ChIPCRM4222'	10659371-10660320
FBGN0036096	3L	AAAAATAATTTAAATT	10660077-10660092	'CG32066_ChIPCRM4222'	10659371-10660320
FBGN0036096	3L	TAATTTAAATTTAATC	10660072-10660087	'CG32066_ChIPCRM4222'	10659371-10660320
FBGN0036096	3L	ATATATAAAAATGTTT	10660188-10660203	'CG32066_ChIPCRM4222'	10659371-10660320
FBGN0036096	3L	TTCAATATATAAAAAT	10660192-10660207	'CG32066_ChIPCRM4222'	10659371-10660320
FBGN0036096	3L	AATATATTTA	10660130-10660139	'CG32066_ChIPCRM4222'	10659371-10660320
FBGN0036096	3L	TCATTT	10660118-10660123	'CG32066_ChIPCRM4222'	10659371-10660320
FBGN0036096	3L	ATATTATTTA	10660695-10660704	'Unspecified_STARR-S2-1640'	10660386-10660886
FBGN0036096	3L	TCAAATGAAAATATCA	10660111-10660126	'CG32066_ChIPCRM4222'	10659371-10660320
FBGN0036096	3L	AAAAATAATTTAAAAA	10660805-10660820	'Unspecified_STARR-S2-1640'	10660386-10660886
FBGN0036096	3L	TAAATTTAATCTTAGA	10660067-10660082	'CG32066_ChIPCRM4222'	10659371-10660320
FBGN0036096	3L	CCAGATAAACAAAAGC	10660607-10660622	'Unspecified_STARR-S2-1640'	10660386-10660886
FBGN0030420	X	TAAGTT	12763806-12763811	'Unspecified_STARR-OSC-3804'	12763405-12763905
FBGN0030420	X	CCAGTT	12763456-12763461	'Unspecified_STARR-OSC-3804'	12763405-12763905
FBGN0030420	X	TCATTT	12763821-12763826	'Unspecified_STARR-OSC-3804'	12763405-12763905
FBGN0030420	X	TAAGTT	12763867-12763872	'Unspecified_STARR-OSC-3804'	12763405-12763905
FBGN0002780	3R	TATATATATTAT	32052296-32052307	'mod_5\'_regulatory_1050'	32051610-32052670
FBGN0002780	3R	TCAGCT	32052336-32052341	'mod_5\'_regulatory_1050'	32051610-32052670
FBGN0002780	3R	AATATTAATTATAGGC	32052109-32052124	'mod_5\'_regulatory_1050'	32051610-32052670
FBGN0002780	3R	ATTAATATTTATTTTG	32052115-32052130	'mod_5\'_regulatory_1050'	32051610-32052670
FBGN0002780	3R	TCTGTT	32052322-32052327	'mod_5\'_regulatory_1050'	32051610-32052670
FBGN0002780	3R	GTATAAA	32052368-32052374	'mod_5\'_regulatory_1050'	32051610-32052670
FBGN0002780	3R	TTGAATTAACATTAAG	32052223-32052238	'mod_5\'_regulatory_1050'	32051610-32052670
FBGN0002780	3R	GCAGTT	32052261-32052266	'mod_5\'_regulatory_1050'	32051610-32052670
FBGN0002780	3R	TTAATATTTATT	32052116-32052127	'mod_5\'_regulatory_1050'	32051610-32052670
FBGN0002780	3R	ACAGTT	32051658-32051663	'mod_5\'_regulatory_1050'	32051610-32052670
FBGN0002780	3R	AATATATATATT	32052294-32052305	'mod_5\'_regulatory_1050'	32051610-32052670
FBGN0002780	3R	CTTAGGAAATATAAAT	32052146-32052161	'mod_5\'_regulatory_1050'	32051610-32052670
FBGN0002780	3R	AAATATTAATTATAGG	32052110-32052125	'mod_5\'_regulatory_1050'	32051610-32052670
FBGN0002780	3R	TATAATTAATATTTAT	32052111-32052126	'mod_5\'_regulatory_1050'	32051610-32052670
FBGN0002780	3R	TAATGAAATATA	32052283-32052294	'mod_5\'_regulatory_1050'	32051610-32052670
FBGN0002780	3R	AAATATAAATAGGTGC	32052140-32052155	'mod_5\'_regulatory_1050'	32051610-32052670
FBGN0002780	3R	CTATAAA	32052551-32052557	'mod_5\'_regulatory_1050'	32051610-32052670
FBGN0002780	3R	AGTATTTAT	32052435-32052443	'mod_5\'_regulatory_1050'	32051610-32052670
FBGN0002780	3R	TCACTT	32052180-32052185	'mod_5\'_regulatory_1050'	32051610-32052670
FBGN0002780	3R	TAAGTT	32052235-32052240	'mod_5\'_regulatory_1050'	32051610-32052670
FBGN0002780	3R	TAAGTT	32052352-32052357	'mod_5\'_regulatory_1050'	32051610-32052670
FBGN0002780	3R	CAAAATAAATATTAAT	32052116-32052131	'mod_5\'_regulatory_1050'	32051610-32052670
FBGN0002780	3R	TTTATTTAA	32052431-32052439	'mod_5\'_regulatory_1050'	32051610-32052670
FBGN0010391	X	ATTTATAAAGAAGGGG	11130111-11130126	'Gtp-bp_srpRalpha_prom'	11128577-11130653
FBGN0010391	X	TCAGTG	11129823-11129828	'Gtp-bp_srpRalpha_prom'	11128577-11130653
FBGN0010391	X	ACAGTT	11128903-11128908	'Gtp-bp_srpRalpha_prom'	11128577-11130653
FBGN0010391	X	TCGGTT	11130174-11130179	'Gtp-bp_srpRalpha_prom'	11128577-11130653
FBGN0010391	X	ATGAACAAAAATGAGG	11130387-11130402	'Gtp-bp_srpRalpha_prom'	11128577-11130653
FBGN0010391	X	TCATTT	11129613-11129618	'Gtp-bp_srpRalpha_prom'	11128577-11130653
FBGN0010391	X	CAAAATGAACAAAAAT	11130383-11130398	'Gtp-bp_srpRalpha_prom'	11128577-11130653
FBGN0010391	X	TTAGTT	11129387-11129392	'Gtp-bp_srpRalpha_prom'	11128577-11130653
FBGN0010391	X	ACAGTT	11130276-11130281	'Gtp-bp_srpRalpha_prom'	11128577-11130653
FBGN0010391	X	AGTAGTAAATATATAT	11130497-11130512	'Gtp-bp_srpRalpha_prom'	11128577-11130653
FBGN0010391	X	TTAGTT	11129726-11129731	'Gtp-bp_srpRalpha_prom'	11128577-11130653
FBGN0010391	X	TAAAGTATTTATCCAA	11129668-11129683	'Gtp-bp_srpRalpha_prom'	11128577-11130653
FBGN0010391	X	ATTAATACAAATTAAA	11130259-11130274	'Gtp-bp_srpRalpha_prom'	11128577-11130653
FBGN0010391	X	AATAATACATTATTAG	11129438-11129453	'Gtp-bp_srpRalpha_prom'	11128577-11130653
FBGN0010391	X	AATGATAATGATAAAC	11129570-11129585	'Gtp-bp_srpRalpha_prom'	11128577-11130653
FBGN0010391	X	ATATGTAGATATATAA	11130095-11130110	'Gtp-bp_srpRalpha_prom'	11128577-11130653
FBGN0010391	X	ATAAATTAATACAAAT	11130255-11130270	'Gtp-bp_srpRalpha_prom'	11128577-11130653
FBGN0010391	X	TTATTGCATA	11129958-11129967	'Gtp-bp_srpRalpha_prom'	11128577-11130653
FBGN0010391	X	CTTGGTGAATATCACC	11128945-11128960	'Gtp-bp_srpRalpha_prom'	11128577-11130653
FBGN0010391	X	ATTGTATTTA	11130297-11130306	'Gtp-bp_srpRalpha_prom'	11128577-11130653
FBGN0010391	X	GCAGTT	11129286-11129291	'Gtp-bp_srpRalpha_prom'	11128577-11130653
FBGN0010391	X	TTTAATAAATTAATAC	11130251-11130266	'Gtp-bp_srpRalpha_prom'	11128577-11130653
FBGN0010391	X	TTAGTT	11129721-11129726	'Gtp-bp_srpRalpha_prom'	11128577-11130653
FBGN0010391	X	TCAGTT	11129508-11129513	'Gtp-bp_srpRalpha_prom'	11128577-11130653
FBGN0010391	X	TCATTT	11130386-11130391	'Gtp-bp_srpRalpha_prom'	11128577-11130653
FBGN0010391	X	AATAATTTATATGTAG	11130087-11130102	'Gtp-bp_srpRalpha_prom'	11128577-11130653
FBGN0010391	X	TATAGTAAATGTCTTT	11130519-11130534	'Gtp-bp_srpRalpha_prom'	11128577-11130653
FBGN0010391	X	AAAAATGAAAATACTA	11129606-11129621	'Gtp-bp_srpRalpha_prom'	11128577-11130653
FBGN0010391	X	AATGTTAAATTTAGTT	11129377-11129392	'Gtp-bp_srpRalpha_prom'	11128577-11130653
FBGN0010391	X	GCAGTT	11130169-11130174	'Gtp-bp_srpRalpha_prom'	11128577-11130653
FBGN0010391	X	AAATGCAAA	11129983-11129991	'Gtp-bp_srpRalpha_prom'	11128577-11130653
FBGN0010391	X	GTAGATATATAAATTT	11130099-11130114	'Gtp-bp_srpRalpha_prom'	11128577-11130653
FBGN0010391	X	TCAATT	11129170-11129175	'Gtp-bp_srpRalpha_prom'	11128577-11130653
FBGN0010391	X	AAATATATATATATTG	11130503-11130518	'Gtp-bp_srpRalpha_prom'	11128577-11130653
FBGN0010391	X	AATACTAAACAAAACC	11129597-11129612	'Gtp-bp_srpRalpha_prom'	11128577-11130653
FBGN0010391	X	AATCATTAATAGTTAC	11130190-11130205	'Gtp-bp_srpRalpha_prom'	11128577-11130653
FBGN0010391	X	ATTCGAAAATAAATGA	11129330-11129345	'Gtp-bp_srpRalpha_prom'	11128577-11130653
FBGN0010391	X	TTAAATAAATACAATG	11130291-11130306	'Gtp-bp_srpRalpha_prom'	11128577-11130653
FBGN0010391	X	TTTAAAAACTAGTAGA	11130323-11130338	'Gtp-bp_srpRalpha_prom'	11128577-11130653
FBGN0010391	X	ACAGTT	11130025-11130030	'Gtp-bp_srpRalpha_prom'	11128577-11130653
FBGN0010391	X	AATTACAATTATATTC	11130569-11130584	'Gtp-bp_srpRalpha_prom'	11128577-11130653
FBGN0010391	X	AAAATTAAATGGAATC	11130446-11130461	'Gtp-bp_srpRalpha_prom'	11128577-11130653
FBGN0010391	X	AATTTATTAA	11130253-11130262	'Gtp-bp_srpRalpha_prom'	11128577-11130653
FBGN0010391	X	TAAGTT	11129896-11129901	'Gtp-bp_srpRalpha_prom'	11128577-11130653
FBGN0010391	X	TCATTT	11130396-11130401	'Gtp-bp_srpRalpha_prom'	11128577-11130653
FBGN0010391	X	TCACTT	11129131-11129136	'Gtp-bp_srpRalpha_prom'	11128577-11130653
FBGN0010391	X	TTAGTT	11129925-11129930	'Gtp-bp_srpRalpha_prom'	11128577-11130653
FBGN0010391	X	ATATATATATATTGTA	11130505-11130520	'Gtp-bp_srpRalpha_prom'	11128577-11130653
FBGN0010391	X	TGATTGGATA	11129664-11129673	'Gtp-bp_srpRalpha_prom'	11128577-11130653
FBGN0010391	X	GTAAATATATATATAT	11130501-11130516	'Gtp-bp_srpRalpha_prom'	11128577-11130653
FBGN0010391	X	GAAAATAAATGAAGAG	11129334-11129349	'Gtp-bp_srpRalpha_prom'	11128577-11130653
FBGN0010391	X	AAATGAAAATACTAAA	11129604-11129619	'Gtp-bp_srpRalpha_prom'	11128577-11130653
FBGN0010391	X	CAAATTAAATACAGTT	11130266-11130281	'Gtp-bp_srpRalpha_prom'	11128577-11130653
FBGN0010391	X	GCAGTT	11128738-11128743	'Gtp-bp_srpRalpha_prom'	11128577-11130653
FBGN0010391	X	TCTGTT	11129799-11129804	'Gtp-bp_srpRalpha_prom'	11128577-11130653
FBGN0010391	X	ATATATAAATTTATAA	11130103-11130118	'Gtp-bp_srpRalpha_prom'	11128577-11130653
FBGN0010391	X	AAATTATTTA	11130086-11130095	'Gtp-bp_srpRalpha_prom'	11128577-11130653
FBGN0010391	X	AAAAAAAAACACTTGC	11130142-11130157	'Gtp-bp_srpRalpha_prom'	11128577-11130653
FBGN0033663	2R	TCATTT	11891088-11891093	'Unspecified_VT15340'	11890976-11892141
FBGN0033663	2R	TCAGGT	11891741-11891746	'Unspecified_VT15340'	11890976-11892141
FBGN0033663	2R	ATAAACAAATATGCAG	11892252-11892267	'Unspecified_VT15341'	11892036-11893594
FBGN0033663	2R	CCAAATAATGATGTGG	11890812-11890827	'Unspecified_STARR-OSC-4239'	11890546-11891046
FBGN0033663	2R	AATTAATTAA	11891309-11891318	'Unspecified_VT15340'	11890976-11892141
FBGN0033663	2R	TTAGTT	11891885-11891890	'Unspecified_VT15340'	11890976-11892141
FBGN0033663	2R	ATTTATAAACAAATAT	11892248-11892263	'Unspecified_VT15341'	11892036-11893594
FBGN0033663	2R	TATTGTAAAAATTTAT	11891546-11891561	'Unspecified_VT15340'	11890976-11892141
FBGN0033663	2R	TCAGTT	11891039-11891044	'Unspecified_VT15340'	11890976-11892141
FBGN0033663	2R	TCAGTT	11891039-11891044	'Unspecified_STARR-OSC-4239'	11890546-11891046
FBGN0033663	2R	AAAGGCAAAAATTTTA	11892397-11892412	'Unspecified_VT15341'	11892036-11893594
FBGN0033663	2R	TTACATAAATTTAAAC	11891662-11891677	'Unspecified_VT15340'	11890976-11892141
FBGN0033663	2R	AAAAATGTATAAATAA	11891636-11891651	'Unspecified_VT15340'	11890976-11892141
FBGN0033663	2R	CAAATTAAAGTTCAGG	11891730-11891745	'Unspecified_VT15340'	11890976-11892141
FBGN0033663	2R	TCAAATAAATATTAGC	11891479-11891494	'Unspecified_VT15340'	11890976-11892141
FBGN0033663	2R	TCATATAAAAACAATG	11891893-11891908	'Unspecified_VT15340'	11890976-11892141
FBGN0033663	2R	AACAATAATCATATTA	11891281-11891296	'Unspecified_VT15340'	11890976-11892141
FBGN0033663	2R	ATGTATAAATAAATGA	11891640-11891655	'Unspecified_VT15340'	11890976-11892141
FBGN0033663	2R	ATGAATAAATTTATTG	11891399-11891414	'Unspecified_VT15340'	11890976-11892141
FBGN0033663	2R	GTTTTTAAATATTAAG	11891793-11891808	'Unspecified_VT15340'	11890976-11892141
FBGN0033663	2R	ATTTTATTGA	11891983-11891992	'Unspecified_VT15340'	11890976-11892141
FBGN0033663	2R	CACAATGAATAAATTT	11891395-11891410	'Unspecified_VT15340'	11890976-11892141
FBGN0033663	2R	AATTAATTTA	11891181-11891190	'Unspecified_VT15340'	11890976-11892141
FBGN0033663	2R	TAATTGCATT	11891246-11891255	'Unspecified_VT15340'	11890976-11892141
FBGN0033663	2R	AATTTATTCA	11891401-11891410	'Unspecified_VT15340'	11890976-11892141
FBGN0033663	2R	GTGAAAAAATAGTCTA	11891433-11891448	'Unspecified_VT15340'	11890976-11892141
FBGN0033663	2R	ATTAATTAATTTCACA	11891307-11891322	'Unspecified_VT15340'	11890976-11892141
FBGN0033663	2R	AAAAATTTATAACTTA	11891540-11891555	'Unspecified_VT15340'	11890976-11892141
FBGN0033663	2R	AATATTAAGCAGTAAG	11891455-11891470	'Unspecified_VT15340'	11890976-11892141
FBGN0033663	2R	AAGAAAAAGTATTAAA	11891512-11891527	'Unspecified_VT15340'	11890976-11892141
FBGN0033663	2R	TAATTTAATT	11891185-11891194	'Unspecified_VT15340'	11890976-11892141
FBGN0033663	2R	TTAGTT	11891614-11891619	'Unspecified_VT15340'	11890976-11892141
FBGN0033663	2R	ATAAATTGATACAATA	11891565-11891580	'Unspecified_VT15340'	11890976-11892141
FBGN0033663	2R	TCACTT	11891971-11891976	'Unspecified_VT15340'	11890976-11892141
FBGN0033663	2R	TATTATTAATAACTAA	11891292-11891307	'Unspecified_VT15340'	11890976-11892141
FBGN0033663	2R	TGTAGAAAATATTTTT	11891854-11891869	'Unspecified_VT15340'	11890976-11892141
FBGN0033663	2R	ATTAATAACTAATTAA	11891296-11891311	'Unspecified_VT15340'	11890976-11892141
FBGN0033663	2R	TCAGTT	11890899-11890904	'Unspecified_STARR-OSC-4239'	11890546-11891046
FBGN0033663	2R	AGTTATAAATTTTTAC	11891541-11891556	'Unspecified_VT15340'	11890976-11892141
FBGN0033663	2R	TAAGTT	11891539-11891544	'Unspecified_VT15340'	11890976-11892141
FBGN0033663	2R	AACAAAAAATATTAAG	11891448-11891463	'Unspecified_VT15340'	11890976-11892141
FBGN0033663	2R	ATAAATAAATGAAACG	11891644-11891659	'Unspecified_VT15340'	11890976-11892141
FBGN0033663	2R	TATAATAAAATTTTGT	11891205-11891220	'Unspecified_VT15340'	11890976-11892141
FBGN0033663	2R	AATTATAGACATCGTT	11891837-11891852	'Unspecified_VT15340'	11890976-11892141
FBGN0033663	2R	AATAAATTTA	11891405-11891414	'Unspecified_VT15340'	11890976-11892141
FBGN0033663	2R	CAGAAGAAAAAGTATT	11891509-11891524	'Unspecified_VT15340'	11890976-11892141
FBGN0033663	2R	TCATTT	11891228-11891233	'Unspecified_VT15340'	11890976-11892141
FBGN0033663	2R	AAATTTCAATAAAATG	11891977-11891992	'Unspecified_VT15340'	11890976-11892141
FBGN0033663	2R	TATAGAAATTATAGAC	11891831-11891846	'Unspecified_VT15340'	11890976-11892141
FBGN0033663	2R	TAAGTT	11891467-11891472	'Unspecified_VT15340'	11890976-11892141
FBGN0033663	2R	TACAACAAATGCATTG	11890621-11890636	'Unspecified_STARR-OSC-4239'	11890546-11891046
FBGN0033663	2R	TTCAATAAAATGAAGT	11891981-11891996	'Unspecified_VT15340'	11890976-11892141
FBGN0033663	2R	TCAGCT	11892267-11892272	'Unspecified_VT15341'	11892036-11893594
FBGN0033663	2R	AATTTCAAT	11891978-11891986	'Unspecified_VT15340'	11890976-11892141
FBGN0033663	2R	TTGTATAAATTGATAC	11891561-11891576	'Unspecified_VT15340'	11890976-11892141
FBGN0033663	2R	ATAATTAAGTAATTTC	11892206-11892221	'Unspecified_VT15341'	11892036-11893594
FBGN0033663	2R	TTATTTGAAT	11891478-11891487	'Unspecified_VT15340'	11890976-11892141
FBGN0033663	2R	AAGCATAACAATAATC	11891275-11891290	'Unspecified_VT15340'	11890976-11892141
FBGN0033663	2R	CAAAATAATTTTCCGG	11892446-11892461	'Unspecified_STARR-S2-1071'	11892446-11892946
FBGN0033663	2R	CAAAATAATTTTCCGG	11892446-11892461	'Unspecified_VT15341'	11892036-11893594
FBGN0038294	3R	AAAAATGGATATACAT	15182905-15182920	'Unspecified_STARR-OSC-1663'	15182814-15183314
FBGN0038294	3R	GAAAATTAATTGTTTC	15182856-15182871	'Unspecified_STARR-OSC-1663'	15182814-15183314
FBGN0038294	3R	ATGGATATACATATGT	15182909-15182924	'Unspecified_STARR-OSC-1663'	15182814-15183314
FBGN0038294	3R	TCATTT	15182847-15182852	'Unspecified_STARR-OSC-1663'	15182814-15183314
FBGN0027611	2L	GTAAATAAAGGTATTA	10456590-10456605	'Unspecified_VT5331'	10455773-10457690
FBGN0027611	2L	TCAATT	10456753-10456758	'Unspecified_VT5331'	10455773-10457690
FBGN0027611	2L	ATACATAATCATTATT	10456280-10456295	'Unspecified_VT5331'	10455773-10457690
FBGN0027611	2L	GCGAATAAGTATGTTT	10456344-10456359	'Unspecified_VT5331'	10455773-10457690
FBGN0027611	2L	TAAGTT	10456684-10456689	'Unspecified_VT5331'	10455773-10457690
FBGN0027611	2L	ACAAACCAATATTAAC	10456222-10456237	'Unspecified_VT5331'	10455773-10457690
FBGN0027611	2L	ATAATTAATTACTTGA	10456434-10456449	'Unspecified_VT5331'	10455773-10457690
FBGN0027611	2L	CATAATCTATATATTA	10456608-10456623	'Unspecified_VT5331'	10455773-10457690
FBGN0027611	2L	AATAATTAATTACTTG	10456435-10456450	'Unspecified_VT5331'	10455773-10457690
FBGN0027611	2L	AAGTAATTAA	10456435-10456444	'Unspecified_VT5331'	10455773-10457690
FBGN0027611	2L	TATAACAAATACAAGA	10456516-10456531	'Unspecified_VT5331'	10455773-10457690
FBGN0027611	2L	CAAAAGAATAATAAGG	10456710-10456725	'Unspecified_VT5331'	10455773-10457690
FBGN0027611	2L	CCCAATAAACTTTGGA	10456650-10456665	'Unspecified_VT5331'	10455773-10457690
FBGN0027611	2L	TAAGTT	10456961-10456966	'Unspecified_VT5331'	10455773-10457690
FBGN0027611	2L	ATTTAATTGA	10456748-10456757	'Unspecified_VT5331'	10455773-10457690
FBGN0027611	2L	TAATCTATATATTATT	10456606-10456621	'Unspecified_VT5331'	10455773-10457690
FBGN0027611	2L	ACATATGAATACAGTA	10456568-10456583	'Unspecified_VT5331'	10455773-10457690
FBGN0027611	2L	TCATTT	10457082-10457087	'Unspecified_VT5331'	10455773-10457690
FBGN0027611	2L	CAAATTAAACATAAAC	10456364-10456379	'Unspecified_VT5331'	10455773-10457690
FBGN0027611	2L	AAACATAAACAAATGC	10456358-10456373	'Unspecified_VT5331'	10455773-10457690
FBGN0027611	2L	CATAATCATTATTTTT	10456277-10456292	'Unspecified_VT5331'	10455773-10457690
FBGN0027611	2L	TCAGCT	10457634-10457639	'Unspecified_VT5331'	10455773-10457690
FBGN0027611	2L	TGAGTT	10457186-10457191	'Unspecified_VT5331'	10455773-10457690
FBGN0027611	2L	CACCATAAATTGCTCA	10457394-10457409	'Unspecified_VT5331'	10455773-10457690
FBGN0027611	2L	CAAAATACAGAAGTCG	10456387-10456402	'Unspecified_VT5331'	10455773-10457690
FBGN0027611	2L	TATTGTAAATAAAGGT	10456594-10456609	'Unspecified_VT5331'	10455773-10457690
FBGN0027611	2L	TTTTATACATATGAAT	10456574-10456589	'Unspecified_VT5331'	10455773-10457690
FBGN0250819	4	TAAAGTAAAAGTTGCT	1185869-1185884	'Unspecified_VT51974'	1185764-1187861
FBGN0250819	4	TATATTAACTAATTGC	1185886-1185901	'Unspecified_VT51974'	1185764-1187861
FBGN0250819	4	CAAAATAATGAAAATT	1186194-1186209	'Unspecified_VT51974'	1185764-1187861
FBGN0250819	4	TGAGTT	1186223-1186228	'Unspecified_VT51974'	1185764-1187861
FBGN0250819	4	TCAGAT	1185764-1185769	'Unspecified_VT51974'	1185764-1187861
FBGN0250819	4	TCATTTAAATATACAT	1186022-1186037	'Unspecified_VT51974'	1185764-1187861
FBGN0250819	4	AATAATGAAAATTTTA	1186197-1186212	'Unspecified_VT51974'	1185764-1187861
FBGN0250819	4	ATTAATAATTTGTTGA	1185904-1185919	'Unspecified_VT51974'	1185764-1187861
FBGN0250819	4	AATCATTAATAATTTG	1185900-1185915	'Unspecified_VT51974'	1185764-1187861
FBGN0250819	4	CAAGGTAAATACCATT	1185963-1185978	'Unspecified_VT51974'	1185764-1187861
FBGN0250819	4	TAATATAATCATTAAT	1185894-1185909	'Unspecified_VT51974'	1185764-1187861
FBGN0250819	4	AAATGCATATATTTTG	1186002-1186017	'Unspecified_VT51974'	1185764-1187861
FBGN0250819	4	AAATATACATTTATCA	1186028-1186043	'Unspecified_VT51974'	1185764-1187861
FBGN0250819	4	ATAAATAAATTTGCTA	1186152-1186167	'Unspecified_VT51974'	1185764-1187861
FBGN0250819	4	ATGATTAAACACCCAG	1185838-1185853	'Unspecified_VT51974'	1185764-1187861
FBGN0250819	4	ATTAGTTAATATAATC	1185888-1185903	'Unspecified_VT51974'	1185764-1187861
FBGN0250819	4	TAAAATGCATATATTT	1186000-1186015	'Unspecified_VT51974'	1185764-1187861
FBGN0250819	4	TTAAATATACATTTAT	1186026-1186041	'Unspecified_VT51974'	1185764-1187861
FBGN0250819	4	TATCATAAATAAATTT	1186148-1186163	'Unspecified_VT51974'	1185764-1187861
FBGN0250819	4	ATTAATGATTATATTA	1185895-1185910	'Unspecified_VT51974'	1185764-1187861
FBGN0026869	4	TCAGTT	557357-557362	'Unspecified_STARR-S2-4724'	557032-557532
FBGN0026869	4	AAATACAAATACACGC	557387-557402	'Unspecified_STARR-S2-4724'	557032-557532
FBGN0026869	4	ATAAATACAAATACAC	557389-557404	'Unspecified_STARR-S2-4724'	557032-557532
FBGN0026869	4	CTACATAAATACAAAT	557393-557408	'Unspecified_STARR-S2-4724'	557032-557532
FBGN0026869	4	AAACGTGAGTATATGA	557432-557447	'Unspecified_STARR-S2-4724'	557032-557532
FBGN0026869	4	CAGGATAAGTACGGGG	557465-557480	'Unspecified_STARR-S2-4724'	557032-557532
FBGN0033538	2R	TCAGTA	10617937-10617942	'Unspecified_STARR-OSC-4095'	10617559-10618059
FBGN0033538	2R	TCTGTT	10617947-10617952	'Unspecified_STARR-OSC-4095'	10617559-10618059
FBGN0033538	2R	TCAGCT	10617968-10617973	'Unspecified_STARR-OSC-4095'	10617559-10618059
FBGN0033538	2R	TAAGTT	10617624-10617629	'Unspecified_STARR-OSC-4095'	10617559-10618059
FBGN0033538	2R	TCAATT	10617973-10617978	'Unspecified_STARR-OSC-4095'	10617559-10618059
FBGN0033538	2R	TCAGTG	10617904-10617909	'Unspecified_STARR-OSC-4095'	10617559-10618059
FBGN0040388	X	TGAGATATATATTCAA	2469955-2469970	'Unspecified_VT55812'	2467878-2470023
FBGN0040388	X	AAAGGTAAACAAATAA	2469913-2469928	'Unspecified_VT55812'	2467878-2470023
FBGN0040388	X	AAATATAACTCTGTTA	2469969-2469984	'Unspecified_VT55812'	2467878-2470023
FBGN0040388	X	GTAAACAAATAACCGT	2469917-2469932	'Unspecified_VT55812'	2467878-2470023
FBGN0000463	3R	TTAGTT	19325897-19325902	'Unspecified_VT44113'	19324135-19326302
FBGN0000463	3R	GCGACCAAATATTCGG	19326107-19326122	'Unspecified_VT44113'	19324135-19326302
FBGN0000463	3R	GCAGTT	19325838-19325843	'Unspecified_VT44113'	19324135-19326302
FBGN0085354	X	TTTATTTAA	16720945-16720953	'Unspecified_VT62868'	16719466-16721530
FBGN0085354	X	TGTAGAAAATATTAAT	16721131-16721146	'Unspecified_VT62868'	16719466-16721530
FBGN0085354	X	TCAGTT	16721405-16721410	'Unspecified_VT62868'	16719466-16721530
FBGN0085354	X	AAATATTAATAAGTTT	16721137-16721152	'Unspecified_VT62868'	16719466-16721530
FBGN0085354	X	TCAATT	16721158-16721163	'Unspecified_VT62868'	16719466-16721530
FBGN0085354	X	TTTATTTAT	16720972-16720980	'Unspecified_VT62868'	16719466-16721530
FBGN0085354	X	TCAGTT	16721217-16721222	'Unspecified_VT62868'	16719466-16721530
FBGN0085354	X	GATATATATATA	16721345-16721356	'Unspecified_VT62868'	16719466-16721530
FBGN0085354	X	TTTGTTTAT	16721179-16721187	'Unspecified_VT62868'	16719466-16721530
FBGN0085354	X	TATATATATAAC	16721341-16721352	'Unspecified_VT62868'	16719466-16721530
FBGN0085354	X	ACTTATTAATATTTTC	16721136-16721151	'Unspecified_VT62868'	16719466-16721530
FBGN0085354	X	CAAAGTAACCCTCATG	16721047-16721062	'Unspecified_VT62868'	16719466-16721530
FBGN0085354	X	TTTATTTCT	16721183-16721191	'Unspecified_VT62868'	16719466-16721530
FBGN0085354	X	TCAGTT	16721411-16721416	'Unspecified_VT62868'	16719466-16721530
FBGN0085354	X	TTTATTTAT	16720976-16720984	'Unspecified_VT62868'	16719466-16721530
FBGN0085354	X	TAAGTT	16721146-16721151	'Unspecified_VT62868'	16719466-16721530
FBGN0085354	X	TATATATATATA	16721343-16721354	'Unspecified_VT62868'	16719466-16721530
FBGN0085354	X	TTTTTTTAT	16720986-16720994	'Unspecified_VT62868'	16719466-16721530
FBGN0085354	X	TCGGTT	16721378-16721383	'Unspecified_VT62868'	16719466-16721530
FBGN0085354	X	ATAATTTAT	16720958-16720966	'Unspecified_VT62868'	16719466-16721530
FBGN0085354	X	TTTATTTTT	16720980-16720988	'Unspecified_VT62868'	16719466-16721530
FBGN0085354	X	TTAAGTAATTGTAGAA	16721122-16721137	'Unspecified_VT62868'	16719466-16721530
FBGN0259483	2R	AATTTATTCA	6697653-6697662	'Unspecified_VT12642'	6696070-6698123
FBGN0259483	2R	AATAATATATATATAT	6697775-6697790	'Unspecified_VT12642'	6696070-6698123
FBGN0259483	2R	TCAGAT	6697629-6697634	'Unspecified_VT12642'	6696070-6698123
FBGN0259483	2R	ATTAAATAATATAAGC	6697985-6698000	'Unspecified_VT12642'	6696070-6698123
FBGN0259483	2R	GAAAATCAAAAAATGG	6697059-6697074	'Unspecified_STARR-OSC-1707'	6696638-6697138
FBGN0259483	2R	GAAAATCAAAAAATGG	6697059-6697074	'Unspecified_VT12642'	6696070-6698123
FBGN0259483	2R	AGACAGAAATTTAATG	6697958-6697973	'Unspecified_VT12642'	6696070-6698123
FBGN0259483	2R	TCAGGT	6697572-6697577	'Unspecified_VT12642'	6696070-6698123
FBGN0259483	2R	TCCGTT	6697403-6697408	'Unspecified_VT12642'	6696070-6698123
FBGN0259483	2R	TATATTAAATAAAATA	6697722-6697737	'Unspecified_VT12642'	6696070-6698123
FBGN0259483	2R	AAGGCTTAATAATTTG	6697806-6697821	'Unspecified_VT12642'	6696070-6698123
FBGN0259483	2R	TCATTT	6697590-6697595	'Unspecified_VT12642'	6696070-6698123
FBGN0259483	2R	ATATATATATATAGAG	6697779-6697794	'Unspecified_VT12642'	6696070-6698123
FBGN0259483	2R	TTATATAACTGTATTG	6698009-6698024	'Unspecified_VT12642'	6696070-6698123
FBGN0259483	2R	AATAATAATAATATAT	6697769-6697784	'Unspecified_VT12642'	6696070-6698123
FBGN0259483	2R	ATTTTATTTA	6697728-6697737	'Unspecified_VT12642'	6696070-6698123
FBGN0259483	2R	TAATATATATATATAG	6697777-6697792	'Unspecified_VT12642'	6696070-6698123
FBGN0259483	2R	ATACATACATATACCT	6696642-6696657	'Unspecified_STARR-S2-1655'	6696446-6696946
FBGN0259483	2R	ATACATACATATACCT	6696642-6696657	'Unspecified_STARR-OSC-1707'	6696638-6697138
FBGN0259483	2R	ATACATACATATACCT	6696642-6696657	'Unspecified_VT12642'	6696070-6698123
FBGN0259483	2R	ATACATACATATACCT	6696642-6696657	'Unspecified_VT12643'	6696585-6696752
FBGN0259483	2R	TTGAATAAAATTCTTA	6697740-6697755	'Unspecified_VT12642'	6696070-6698123
FBGN0259483	2R	ATATATATATAGAGCC	6697781-6697796	'Unspecified_VT12642'	6696070-6698123
FBGN0259483	2R	ATATTATTTA	6697988-6697997	'Unspecified_VT12642'	6696070-6698123
FBGN0259483	2R	TGATATAAATTTTTTA	6697912-6697927	'Unspecified_VT12642'	6696070-6698123
FBGN0259483	2R	TCAGGT	6697080-6697085	'Unspecified_STARR-OSC-1707'	6696638-6697138
FBGN0259483	2R	TCAGGT	6697080-6697085	'Unspecified_VT12642'	6696070-6698123
FBGN0259483	2R	ATAATTAAATAATATA	6697982-6697997	'Unspecified_VT12642'	6696070-6698123
FBGN0259483	2R	TCTGTT	6697585-6697590	'Unspecified_VT12642'	6696070-6698123
FBGN0259483	2R	TAAAATAATTTGAATA	6697731-6697746	'Unspecified_VT12642'	6696070-6698123
FBGN0259483	2R	CCAGTT	6697441-6697446	'Unspecified_VT12642'	6696070-6698123
FBGN0259483	2R	ACAGTT	6698016-6698021	'Unspecified_VT12642'	6696070-6698123
FBGN0259483	2R	CAAAATAATAATAATA	6697766-6697781	'Unspecified_VT12642'	6696070-6698123
FBGN0259483	2R	ATTTTATTCA	6697742-6697751	'Unspecified_VT12642'	6696070-6698123
FBGN0259483	2R	ACTAATAATTAAATAA	6697978-6697993	'Unspecified_VT12642'	6696070-6698123
FBGN0259483	2R	TCAGCT	6696872-6696877	'Unspecified_STARR-S2-1655'	6696446-6696946
FBGN0259483	2R	TCAGCT	6696872-6696877	'Unspecified_STARR-OSC-1707'	6696638-6697138
FBGN0259483	2R	TCAGCT	6696872-6696877	'Unspecified_VT12642'	6696070-6698123
FBGN0259483	2R	TTGAATAGATCTATCA	6698041-6698056	'Unspecified_VT12642'	6696070-6698123
FBGN0259483	2R	TCATTT	6697844-6697849	'Unspecified_VT12642'	6696070-6698123
FBGN0259483	2R	TCATTT	6697895-6697900	'Unspecified_VT12642'	6696070-6698123
FBGN0259483	2R	TTCAAAAAATTTTATT	6697824-6697839	'Unspecified_VT12642'	6696070-6698123
FBGN0259483	2R	TAAATAAAATAATTTG	6697727-6697742	'Unspecified_VT12642'	6696070-6698123
FBGN0259483	2R	TTTAGTAAAAAGGCTT	6697797-6697812	'Unspecified_VT12642'	6696070-6698123
FBGN0259483	2R	AAAATTAAATAGAAGT	6697938-6697953	'Unspecified_VT12642'	6696070-6698123
FBGN0259483	2R	TCAGGT	6697477-6697482	'Unspecified_VT12642'	6696070-6698123
FBGN0033250	2R	CCAGTT	8013279-8013284	'Unspecified_VT13330'	8012673-8013812
FBGN0033250	2R	TTAGTT	8013381-8013386	'Unspecified_VT13330'	8012673-8013812
FBGN0033250	2R	TCAGTC	8013758-8013763	'Unspecified_VT13330'	8012673-8013812
FBGN0033250	2R	ATCGGAAAATATTTGA	8013671-8013686	'Unspecified_VT13330'	8012673-8013812
FBGN0033250	2R	TCAATT	8013471-8013476	'Unspecified_VT13330'	8012673-8013812
FBGN0033250	2R	TCCGTT	8013309-8013314	'Unspecified_VT13330'	8012673-8013812
FBGN0033250	2R	TCAGTG	8013534-8013539	'Unspecified_VT13330'	8012673-8013812
FBGN0003965	X	CCAGTT	10923909-10923914	'Unspecified_STARR-S2-2519'	10923705-10924205
FBGN0003965	X	TCAGTT	10923964-10923969	'Unspecified_STARR-S2-2519'	10923705-10924205
FBGN0003965	X	TCAGTT	10924095-10924100	'Unspecified_STARR-S2-2519'	10923705-10924205
FBGN0003965	X	TCAATT	10924108-10924113	'Unspecified_STARR-S2-2519'	10923705-10924205
FBGN0003965	X	TCAGTG	10923770-10923775	'Unspecified_STARR-S2-2519'	10923705-10924205
FBGN0003965	X	TCACTT	10923839-10923844	'Unspecified_STARR-S2-2519'	10923705-10924205
FBGN0003965	X	ACAGTT	10923775-10923780	'Unspecified_STARR-S2-2519'	10923705-10924205
FBGN0003965	X	AGAAATTAACATTTTA	10923710-10923725	'Unspecified_STARR-S2-2519'	10923705-10924205
FBGN0003965	X	GTAGTTAAATAACTGA	10923725-10923740	'Unspecified_STARR-S2-2519'	10923705-10924205
FBGN0262484	3L	AAAAAAAAAAAAAATG	3485581-3485596	'Unspecified_STARR-S2-1754'	3485293-3485793
FBGN0262484	3L	CAAGGTAATTAAAATA	3485361-3485376	'Unspecified_STARR-S2-1754'	3485293-3485793
FBGN0262484	3L	TAATTAAAATATTTCC	3485366-3485381	'Unspecified_STARR-S2-1754'	3485293-3485793
FBGN0262484	3L	AAAAAAAAAAAAAAAA	3485579-3485594	'Unspecified_STARR-S2-1754'	3485293-3485793
FBGN0262484	3L	ACAAATAAATTAAAAT	3485330-3485345	'Unspecified_STARR-S2-1754'	3485293-3485793
FBGN0262484	3L	AATTTATTTG	3485332-3485341	'Unspecified_STARR-S2-1754'	3485293-3485793
FBGN0262484	3L	AAATGGAAATAATAAC	3485592-3485607	'Unspecified_STARR-S2-1754'	3485293-3485793
FBGN0262484	3L	AAAAAAAAAAAAAAAA	3485577-3485592	'Unspecified_STARR-S2-1754'	3485293-3485793
FBGN0262484	3L	TGATTTCATT	3485354-3485363	'Unspecified_STARR-S2-1754'	3485293-3485793
FBGN0262484	3L	ACTTACAAATAAATTA	3485326-3485341	'Unspecified_STARR-S2-1754'	3485293-3485793
FBGN0262484	3L	AAAAAAAAAAAATGGA	3485583-3485598	'Unspecified_STARR-S2-1754'	3485293-3485793
FBGN0262484	3L	ATAAATTAAAATGAAA	3485334-3485349	'Unspecified_STARR-S2-1754'	3485293-3485793
FBGN0262484	3L	AAAAAAAAAAAAATGG	3485582-3485597	'Unspecified_STARR-S2-1754'	3485293-3485793
FBGN0262484	3L	ACTGATTAATACCTTA	3485427-3485442	'Unspecified_STARR-S2-1754'	3485293-3485793
FBGN0262484	3L	CAAAATAATGAAGCTG	3485635-3485650	'Unspecified_STARR-S2-1754'	3485293-3485793
FBGN0262484	3L	AAAAAAAAAAAAAAAA	3485578-3485593	'Unspecified_STARR-S2-1754'	3485293-3485793
FBGN0262484	3L	AAAAAAAAATGGAAAT	3485586-3485601	'Unspecified_STARR-S2-1754'	3485293-3485793
FBGN0262484	3L	AAAAAAAAAAATGGAA	3485584-3485599	'Unspecified_STARR-S2-1754'	3485293-3485793
FBGN0262484	3L	AAAAAAAAAAAAAAAA	3485576-3485591	'Unspecified_STARR-S2-1754'	3485293-3485793
FBGN0262484	3L	CAAAAAAAAAAAAAAA	3485575-3485590	'Unspecified_STARR-S2-1754'	3485293-3485793
FBGN0262484	3L	AAAAAAAAAAAAAAAT	3485580-3485595	'Unspecified_STARR-S2-1754'	3485293-3485793
FBGN0262484	3L	TCAGTG	3485427-3485432	'Unspecified_STARR-S2-1754'	3485293-3485793
FBGN0262484	3L	AAAAATGGAAATAATA	3485590-3485605	'Unspecified_STARR-S2-1754'	3485293-3485793
FBGN0262484	3L	AAAATGAAATATAATG	3485341-3485356	'Unspecified_STARR-S2-1754'	3485293-3485793
FBGN0262484	3L	TCATTT	3485343-3485348	'Unspecified_STARR-S2-1754'	3485293-3485793
FBGN0033913	2R	TCAGAT	14220365-14220370	'Unspecified_STARR-S2-2680'	14220096-14220596
FBGN0033913	2R	TCAGTA	14220371-14220376	'Unspecified_STARR-S2-2680'	14220096-14220596
FBGN0033913	2R	TATATAAACATA	14220346-14220357	'Unspecified_STARR-S2-2680'	14220096-14220596
FBGN0033913	2R	TATATTTAT	14220376-14220384	'Unspecified_STARR-S2-2680'	14220096-14220596
