# Supplementary material for: Modeling the cis-regulatory modules of genes expressed in developmental stages of Drosophila melanogaster
Source: PeerJ. 2017 May 30;5:e3389. doi: 10.7717/peerj.3389 (PMC5452948; doi:10.7717/peerj.3389)
Supplement: Data S1 [file peerj-05-3389-s010.zip › Supplemental Data S1/Adult_female_eclosion_5d]

GENE	CHROMOSOME	MOTIF_SEQUENCE	COORDINATES	REDFly_ELEMENT	COORDINATES
FBGN0003459	3L	TAGACAG	14410409-14410415	'unspecified_ChIPCRM4505'	14409833-14410841
FBGN0003459	3L	TTAATTAATT	14410315-14410324	'unspecified_ChIPCRM4505'	14409833-14410841
FBGN0034381	2R	TATTAAACTAA	18731348-18731358	'Unspecified_VT18875'	18730197-18732297
FBGN0034381	2R	TTAGTTGATT	18731549-18731558	'Unspecified_VT18875'	18730197-18732297
FBGN0034381	2R	CAGACAG	18730910-18730916	'Unspecified_VT18875'	18730197-18732297
FBGN0034381	2R	TATTTAACTAT	18731359-18731369	'Unspecified_VT18875'	18730197-18732297
FBGN0034381	2R	TAAACTAATA	18731351-18731360	'Unspecified_VT18875'	18730197-18732297
FBGN0040398	X	CCGCGAAGGCC	1051573-1051583	'Unspecified_STARR-S2-3414'	1051189-1051689
FBGN0034553	2R	TAGATAG	20852369-20852375	'Unspecified_VT19974'	20852080-20854718
FBGN0034553	2R	CATTTAACTAA	20853285-20853295	'Unspecified_VT19974'	20852080-20854718
FBGN0034553	2R	TAAATTAATT	20853100-20853109	'Unspecified_VT19974'	20852080-20854718
FBGN0034553	2R	AAATTACCTAA	20853496-20853506	'Unspecified_VT19974'	20852080-20854718
FBGN0050069	2R	AAGTTAAGGCA	14185469-14185479	'Unspecified_STARR-S2-3343'	14185284-14185784
FBGN0030747	X	TAGATAG	16404811-16404817	'Unspecified_STARR-S2-1456'	16404757-16405257
FBGN0030747	X	TAGATAG	16404977-16404983	'Unspecified_STARR-S2-1456'	16404757-16405257
FBGN0040281	3L	AATTGCAT	1195929-1195936	'Unspecified_STARR-S2-1783'	1195914-1196414
FBGN0035877	3L	TAGATAG	8340658-8340664	'Unspecified_STARR-OSC-2923'	8340398-8340898
FBGN0035877	3L	TAGATAG	8340662-8340668	'Unspecified_STARR-OSC-2923'	8340398-8340898
FBGN0035877	3L	AACTACTT	8340872-8340879	'Unspecified_STARR-OSC-2923'	8340398-8340898
FBGN0051826	2L	CAGACAG	15773454-15773460	'Unspecified_STARR-OSC-4062'	15773052-15773552
FBGN0051826	2L	TAGATAG	15773315-15773321	'Unspecified_STARR-OSC-4062'	15773052-15773552
FBGN0051826	2L	AATTGTAT	15773264-15773271	'Unspecified_STARR-OSC-4062'	15773052-15773552
FBGN0026575	X	TAGATAG	16421652-16421658	'Unspecified_STARR-S2-2255'	16421246-16421746
FBGN0026575	X	TAGATAG	16421652-16421658	'Unspecified_STARR-OSC-4308'	16421513-16422013
FBGN0026575	X	AATTGTAT	16421894-16421901	'Unspecified_STARR-OSC-4308'	16421513-16422013
FBGN0026575	X	TAGATAG	16421648-16421654	'Unspecified_STARR-S2-2255'	16421246-16421746
FBGN0026575	X	TAGATAG	16421648-16421654	'Unspecified_STARR-OSC-4308'	16421513-16422013
FBGN0026575	X	TATGTAACTAT	16421366-16421376	'Unspecified_STARR-OSC-1603'	16421006-16421506
FBGN0026575	X	TATGTAACTAT	16421366-16421376	'Unspecified_STARR-S2-2255'	16421246-16421746
FBGN0038290	3R	TCCCAATGTA	15137599-15137608	'Unspecified_HC_77'	15137058-15137907
FBGN0038290	3R	TCCCAATGTA	15137515-15137524	'Unspecified_HC_77'	15137058-15137907
FBGN0000251	2L	AATTGCAT	20770306-20770313	'cad(-1795_+165)-Luc'	20769096-20771058
FBGN0000251	2L	AATTGCAT	20770306-20770313	'cad_(-3303/+165)-Luc'	20767591-20771058
FBGN0000251	2L	AATTGCAT	20770306-20770313	'cad_(-627/+165)-Luc'	20770267-20771058
FBGN0000251	2L	AATTGCAT	20770306-20770313	'cad(-2648_+165)-LacZ'	20768246-20771058
FBGN0000251	2L	AATTGCAT	20770306-20770313	'cad_(-1032/+165)-Luc'	20769862-20771058
FBGN0000251	2L	CAGACAG	20770509-20770515	'cad(-1795_+165)-Luc'	20769096-20771058
FBGN0000251	2L	CAGACAG	20770509-20770515	'cad_(-3303/+165)-Luc'	20767591-20771058
FBGN0000251	2L	CAGACAG	20770509-20770515	'cad_(-627/+165)-Luc'	20770267-20771058
FBGN0000251	2L	CAGACAG	20770509-20770515	'cad(-2648_+165)-LacZ'	20768246-20771058
FBGN0000251	2L	CAGACAG	20770509-20770515	'cad_(-1032/+165)-Luc'	20769862-20771058
FBGN0000251	2L	TAAATTGATT	20769616-20769625	'cad(-1795_+165)-Luc'	20769096-20771058
FBGN0000251	2L	TAAATTGATT	20769616-20769625	'cad_(-3303/+165)-Luc'	20767591-20771058
FBGN0000251	2L	TAAATTGATT	20769616-20769625	'cad(-2648_+165)-LacZ'	20768246-20771058
FBGN0000251	2L	TTTCAAACTAT	20769434-20769444	'cad(-1795_+165)-Luc'	20769096-20771058
FBGN0000251	2L	TTTCAAACTAT	20769434-20769444	'cad_(-3303/+165)-Luc'	20767591-20771058
FBGN0000251	2L	TTTCAAACTAT	20769434-20769444	'cad(-2648_+165)-LacZ'	20768246-20771058
FBGN0000251	2L	TTAAGTAATT	20770334-20770343	'cad(-1795_+165)-Luc'	20769096-20771058
FBGN0000251	2L	TTAAGTAATT	20770334-20770343	'cad_(-3303/+165)-Luc'	20767591-20771058
FBGN0000251	2L	TTAAGTAATT	20770334-20770343	'cad_(-627/+165)-Luc'	20770267-20771058
FBGN0000251	2L	TTAAGTAATT	20770334-20770343	'cad(-2648_+165)-LacZ'	20768246-20771058
FBGN0000251	2L	TTAAGTAATT	20770334-20770343	'cad_(-1032/+165)-Luc'	20769862-20771058
FBGN0000251	2L	CAGATAG	20770246-20770252	'cad(-1795_+165)-Luc'	20769096-20771058
FBGN0000251	2L	CAGATAG	20770246-20770252	'cad_(-3303/+165)-Luc'	20767591-20771058
FBGN0000251	2L	CAGATAG	20770246-20770252	'cad(-2648_+165)-LacZ'	20768246-20771058
FBGN0000251	2L	CAGATAG	20770246-20770252	'cad_(-1032/+165)-Luc'	20769862-20771058
FBGN0035601	3L	TCCTTGAGCACC	5367515-5367526	'Unspecified_STARR-OSC-4088'	5367511-5368011
FBGN0035601	3L	TTAGCTGATA	5366394-5366403	'Unspecified_STARR-OSC-3308'	5366214-5366714
