# Supplementary material for: Modeling the cis-regulatory modules of genes expressed in developmental stages of Drosophila melanogaster
Source: PeerJ. 2017 May 30;5:e3389. doi: 10.7717/peerj.3389 (PMC5452948; doi:10.7717/peerj.3389)
Supplement: Data S1 [file peerj-05-3389-s010.zip › Supplemental Data S1/Adult_male_eclosion_1d]

GENE	CHROMOSOME	MOTIF_SEQUENCE	COORDINATES	REDFly_ELEMENT	COORDINATES
FBGN0085188	2L	TAACGTTT	10204569-10204576	'Sur_dSurEN1'	10200598-10204691
FBGN0085188	2L	TAACGTTT	10204569-10204576	'Unspecified_STARR-S2-1823'	10204555-10205055
FBGN0085188	2L	TAACTATA	10204485-10204492	'Sur_dSurEN1'	10200598-10204691
FBGN0085188	2L	ATTAACT	10204395-10204401	'Sur_dSurEN1'	10200598-10204691
FBGN0085188	2L	TAACATTT	10204443-10204450	'Sur_dSurEN1'	10200598-10204691
FBGN0036288	3L	GTTAACT	12490679-12490685	'Unspecified_STARR-S2-3694'	12490382-12490882
FBGN0036288	3L	TAACTTTA	12490795-12490802	'Unspecified_STARR-S2-3694'	12490382-12490882
FBGN0036288	3L	TAACTTTT	12490676-12490683	'Unspecified_STARR-S2-3694'	12490382-12490882
FBGN0034166	2R	TTTAACT	16879637-16879643	'Unspecified_VT17925'	16877869-16880202
FBGN0034166	2R	TAACTGTT	16880076-16880083	'Unspecified_VT17925'	16877869-16880202
FBGN0050035	2R	TAACTCTT	11665704-11665711	'Unspecified_STARR-S2-3150'	11665602-11666102
FBGN0050035	2R	ATTCGAATA	11665999-11666007	'Unspecified_STARR-S2-3150'	11665602-11666102
FBGN0067622	2L	TAGCATTTCTA	10405178-10405188	'Unspecified_VT5296'	10404311-10405217
FBGN0067622	2L	TAGCATTTCTA	10405178-10405188	'Unspecified_VT5297'	10405120-10406107
FBGN0067622	2L	TAACTTTG	10406019-10406026	'Unspecified_VT5297'	10405120-10406107
FBGN0067622	2L	GTTAACT	10406006-10406012	'Unspecified_VT5297'	10405120-10406107
FBGN0001263	2R	TAACATTT	22858348-22858355	'Unspecified_VT21042'	22857950-22858964
FBGN0001263	2R	TAACCTTA	22858354-22858361	'Unspecified_VT21042'	22857950-22858964
FBGN0039525	3R	TAACTTTA	27562693-27562700	'Unspecified_VT48410'	27561266-27563865
FBGN0039525	3R	ATTAACT	27561901-27561907	'Unspecified_VT48410'	27561266-27563865
FBGN0039525	3R	ATTAACT	27562737-27562743	'Unspecified_VT48410'	27561266-27563865
FBGN0039525	3R	TTTAACT	27562690-27562696	'Unspecified_VT48410'	27561266-27563865
FBGN0039525	3R	TAACTATA	27562687-27562694	'Unspecified_VT48410'	27561266-27563865
FBGN0039525	3R	TTTCACTTCAA	27561586-27561596	'Unspecified_VT48410'	27561266-27563865
FBGN0033871	2R	GTTAACT	13823435-13823441	'Unspecified_STARR-OSC-3224'	13823277-13823777
FBGN0038051	3R	TAACGTTT	12439336-12439343	'Desat1_desat1_pPRR(RA)'	12437900-12439711
FBGN0038051	3R	TAACGTTT	12439336-12439343	'Desat1_desat1_pPRR(-6908)'	12437901-12444804
FBGN0038051	3R	ATTAACT	12439238-12439244	'Desat1_desat1_pPRR(RA)'	12437900-12439711
FBGN0038051	3R	ATTAACT	12439238-12439244	'Desat1_desat1_pPRR(-6908)'	12437901-12444804
FBGN0038051	3R	TTTAACT	12440105-12440111	'Desat1_desat1_pPRR(-5007)'	12439803-12444804
FBGN0038051	3R	TTTAACT	12440105-12440111	'Desat1_desat1_pPRR(-6908)'	12437901-12444804
FBGN0038051	3R	TTTAACT	12440105-12440111	'Desat1_desat1_pPRR(RC)'	12439718-12441608
FBGN0038051	3R	TAACCTTT	12439293-12439300	'Desat1_desat1_pPRR(RA)'	12437900-12439711
FBGN0038051	3R	TAACCTTT	12439293-12439300	'Desat1_desat1_pPRR(-6908)'	12437901-12444804
FBGN0038051	3R	TTTAACT	12440400-12440406	'Desat1_desat1_pPRR(-5007)'	12439803-12444804
FBGN0038051	3R	TTTAACT	12440400-12440406	'Desat1_desat1_pPRR(-6908)'	12437901-12444804
FBGN0038051	3R	TTTAACT	12440400-12440406	'Desat1_desat1_pPRR(RC)'	12439718-12441608
FBGN0015269	3R	ATTAACT	25982058-25982064	'Unspecified_VT47599'	25981078-25983059
FBGN0015269	3R	CTTAACT	25981989-25981995	'Unspecified_VT47599'	25981078-25983059
FBGN0015269	3R	TAACTTTA	25982444-25982451	'Unspecified_VT47599'	25981078-25983059
FBGN0015269	3R	ATTAACT	25982483-25982489	'Unspecified_VT47599'	25981078-25983059
FBGN0015269	3R	ATTAACT	25982634-25982640	'Unspecified_VT47599'	25981078-25983059
FBGN0260960	3L	TAACTTTT	16661968-16661975	'Unspecified_VT31885'	16661590-16662588
FBGN0260960	3L	TTTAACT	16661994-16662000	'Unspecified_VT31885'	16661590-16662588
FBGN0260960	3L	TAACCATA	16661915-16661922	'Unspecified_VT31885'	16661590-16662588
FBGN0260960	3L	TTTAACT	16661971-16661977	'Unspecified_VT31885'	16661590-16662588
FBGN0260960	3L	TAACTGTT	16661814-16661821	'Unspecified_VT31885'	16661590-16662588
FBGN0260960	3L	TAACTGTT	16661814-16661821	'Unspecified_VT31884'	16659462-16661856
FBGN0260960	3L	CTTAACT	16661817-16661823	'Unspecified_VT31885'	16661590-16662588
FBGN0260960	3L	CTTAACT	16661817-16661823	'Unspecified_VT31884'	16659462-16661856
FBGN0261387	2R	CTTAACT	4825027-4825033	'Unspecified_STARR-OSC-1024'	4824597-4825097
FBGN0004926	3L	GTTAACT	12526872-12526878	'Unspecified_STARR-S2-3623'	12526380-12526880
FBGN0004926	3L	TAACTGTT	12526869-12526876	'Unspecified_STARR-S2-3623'	12526380-12526880
FBGN0039810	3R	ATTAACT	30937587-30937593	'Unspecified_VT50201'	30937053-30939583
FBGN0039810	3R	TAAAGTTAA	30937583-30937591	'Unspecified_VT50201'	30937053-30939583
FBGN0266557	2L	TAACTATA	251033-251040	'Unspecified_VT0112'	250756-251202
FBGN0266557	2L	TCTAACT	251036-251042	'Unspecified_VT0112'	250756-251202
FBGN0266557	2L	TTTAACT	251186-251192	'Unspecified_VT0112'	250756-251202
FBGN0032042	2L	ATTAACT	8415927-8415933	'Unspecified_VT4239'	8415707-8417823
FBGN0032042	2L	TCTAACT	8415687-8415693	'Unspecified_VT4238'	8415211-8415736
FBGN0032042	2L	TAACCATA	8415617-8415624	'Unspecified_VT4238'	8415211-8415736
FBGN0032042	2L	TCTAACT	8416102-8416108	'Unspecified_VT4239'	8415707-8417823
FBGN0032042	2L	CTTAACT	8415589-8415595	'Unspecified_VT4238'	8415211-8415736
FBGN0032042	2L	TAACTCTT	8416082-8416089	'Unspecified_VT4239'	8415707-8417823
FBGN0260972	2R	TAACTTTG	9138853-9138860	'CG8788_GFP'	9138442-9139069
FBGN0260972	2R	ATTAACT	9138895-9138901	'CG8788_GFP'	9138442-9139069
