# Supplementary material for: Modeling the cis-regulatory modules of genes expressed in developmental stages of Drosophila melanogaster
Source: PeerJ. 2017 May 30;5:e3389. doi: 10.7717/peerj.3389 (PMC5452948; doi:10.7717/peerj.3389)
Supplement: Data S1 [file peerj-05-3389-s010.zip › Supplemental Data S1/Adult_male_eclosion_30d]

GENE	CHROMOSOME	MOTIF_SEQUENCE	COORDINATES	REDFly_ELEMENT	COORDINATES
FBGN0025687	2L	AACTCA	7795768-7795773	'Unspecified_STARR-S2-364'	7795561-7796061
FBGN0025687	2L	AATTAA	7795702-7795707	'Unspecified_STARR-S2-364'	7795561-7796061
FBGN0025687	2L	AATTTA	7795878-7795883	'Unspecified_STARR-S2-364'	7795561-7796061
FBGN0025687	2L	CATTCA	7795726-7795731	'Unspecified_STARR-S2-364'	7795561-7796061
FBGN0025687	2L	TATTCA	7795735-7795740	'Unspecified_STARR-S2-364'	7795561-7796061
FBGN0025687	2L	AATTCG	7795877-7795882	'Unspecified_STARR-S2-364'	7795561-7796061
FBGN0025687	2L	GATTCA	7795763-7795768	'Unspecified_STARR-S2-364'	7795561-7796061
FBGN0025687	2L	TAAAATATAT	7795691-7795700	'Unspecified_STARR-S2-364'	7795561-7796061
FBGN0025687	2L	ACTTCA	7795870-7795875	'Unspecified_STARR-S2-364'	7795561-7796061
FBGN0025687	2L	AATTAA	7795882-7795887	'Unspecified_STARR-S2-364'	7795561-7796061
FBGN0025687	2L	GATTCA	7795819-7795824	'Unspecified_STARR-S2-364'	7795561-7796061
FBGN0038156	3R	AATACA	13450857-13450862	'Unspecified_VT41038'	13450267-13452365
FBGN0038156	3R	AATACA	13450591-13450596	'Unspecified_VT41038'	13450267-13452365
FBGN0038156	3R	AATACA	13450591-13450596	'Unspecified_VT41037'	13448589-13450735
FBGN0038156	3R	ACTTCA	13450686-13450691	'Unspecified_VT41038'	13450267-13452365
FBGN0038156	3R	ACTTCA	13450686-13450691	'Unspecified_VT41037'	13448589-13450735
FBGN0038156	3R	TATTCA	13450856-13450861	'Unspecified_VT41038'	13450267-13452365
FBGN0038156	3R	AATACA	13450992-13450997	'Unspecified_VT41038'	13450267-13452365
FBGN0038156	3R	AATGCA	13450931-13450936	'Unspecified_VT41038'	13450267-13452365
FBGN0038156	3R	TTTGCCATC	13449905-13449913	'Unspecified_VT41037'	13448589-13450735
FBGN0038156	3R	CATTCA	13449135-13449140	'Unspecified_VT41037'	13448589-13450735
FBGN0038156	3R	AATGCA	13450832-13450837	'Unspecified_VT41038'	13450267-13452365
FBGN0038156	3R	AATACA	13449786-13449791	'Unspecified_VT41037'	13448589-13450735
FBGN0038156	3R	TAAAAGCTAT	13451051-13451060	'Unspecified_VT41038'	13450267-13452365
FBGN0038156	3R	CATTCA	13450852-13450857	'Unspecified_VT41038'	13450267-13452365
FBGN0038156	3R	AATTTTCTTTTC	13449650-13449661	'Unspecified_VT41037'	13448589-13450735
FBGN0038156	3R	AAGTCA	13451036-13451041	'Unspecified_VT41038'	13450267-13452365
FBGN0038156	3R	CATTCA	13449142-13449147	'Unspecified_VT41037'	13448589-13450735
FBGN0038156	3R	AATTAA	13451028-13451033	'Unspecified_VT41038'	13450267-13452365
FBGN0032264	2L	AATTCA	10527647-10527652	'Lip4_2.3kb_promoter'	10527161-10529469
FBGN0032264	2L	ATTTCA	10527707-10527712	'Lip4_2.3kb_promoter'	10527161-10529469
FBGN0032264	2L	AATCCA	10527730-10527735	'Lip4_2.3kb_promoter'	10527161-10529469
FBGN0032264	2L	AATTAA	10527705-10527710	'Lip4_2.3kb_promoter'	10527161-10529469
FBGN0032264	2L	AACTCA	10527585-10527590	'Lip4_2.3kb_promoter'	10527161-10529469
FBGN0032264	2L	TAAAATTTAT	10527778-10527787	'Lip4_2.3kb_promoter'	10527161-10529469
FBGN0032264	2L	AATTGA	10527711-10527716	'Lip4_2.3kb_promoter'	10527161-10529469
FBGN0032264	2L	AATTCG	10527712-10527717	'Lip4_2.3kb_promoter'	10527161-10529469
FBGN0032264	2L	AATTAA	10527702-10527707	'Lip4_2.3kb_promoter'	10527161-10529469
FBGN0033582	2R	AATTTA	11219613-11219618	'Unspecified_VT14989'	11219538-11221174
FBGN0033582	2R	AGTTCA	11219641-11219646	'Unspecified_VT14989'	11219538-11221174
FBGN0033582	2R	AATTCT	11219626-11219631	'Unspecified_VT14989'	11219538-11221174
FBGN0033582	2R	AATTTA	11219612-11219617	'Unspecified_VT14989'	11219538-11221174
FBGN0033582	2R	ATTTCA	11219647-11219652	'Unspecified_VT14989'	11219538-11221174
FBGN0262838	2R	AATTCC	18381626-18381631	'Unspecified_VT18700'	18380589-18382800
FBGN0262838	2R	AATTGA	18381803-18381808	'Unspecified_VT18700'	18380589-18382800
FBGN0262838	2R	TGAAATGTAT	18381349-18381358	'Unspecified_VT18700'	18380589-18382800
FBGN0262838	2R	TATTCA	18381662-18381667	'Unspecified_VT18700'	18380589-18382800
FBGN0262838	2R	ACTTCA	18381757-18381762	'Unspecified_VT18700'	18380589-18382800
FBGN0262838	2R	ATTTCA	18381352-18381357	'Unspecified_VT18700'	18380589-18382800
FBGN0262838	2R	AGTTCA	18381590-18381595	'Unspecified_VT18700'	18380589-18382800
FBGN0262838	2R	AATTTA	18381491-18381496	'Unspecified_VT18700'	18380589-18382800
FBGN0262838	2R	AACTCA	18382590-18382595	'Unspecified_VT18700'	18380589-18382800
FBGN0262838	2R	AATACA	18381503-18381508	'Unspecified_VT18700'	18380589-18382800
FBGN0262838	2R	TCAATTA	18382289-18382295	'Unspecified_VT18700'	18380589-18382800
FBGN0262838	2R	AATTAA	18382610-18382615	'Unspecified_VT18700'	18380589-18382800
FBGN0262838	2R	AATTTA	18381448-18381453	'Unspecified_VT18700'	18380589-18382800
FBGN0262838	2R	AATTTA	18382625-18382630	'Unspecified_VT18700'	18380589-18382800
FBGN0262838	2R	ATTTCA	18381637-18381642	'Unspecified_VT18700'	18380589-18382800
FBGN0262838	2R	AATTAA	18382566-18382571	'Unspecified_VT18700'	18380589-18382800
FBGN0262838	2R	AATTTA	18381525-18381530	'Unspecified_VT18700'	18380589-18382800
FBGN0262838	2R	AATTGA	18381773-18381778	'Unspecified_VT18700'	18380589-18382800
FBGN0262838	2R	AATTCG	18381708-18381713	'Unspecified_VT18700'	18380589-18382800
FBGN0000556	2R	AATTCA	11891476-11891481	'Unspecified_VT15340'	11890976-11892141
FBGN0000556	2R	AATTAA	11891310-11891315	'Unspecified_VT15340'	11890976-11892141
FBGN0000556	2R	ATTTCA	11891315-11891320	'Unspecified_VT15340'	11890976-11892141
FBGN0000556	2R	AATTCT	11891141-11891146	'Unspecified_VT15340'	11890976-11892141
FBGN0000556	2R	AATTAA	11891190-11891195	'Unspecified_VT15340'	11890976-11892141
FBGN0000556	2R	TATTCA	11891401-11891406	'Unspecified_VT15340'	11890976-11892141
FBGN0000556	2R	AAATCA	11891267-11891272	'Unspecified_VT15340'	11890976-11892141
FBGN0000556	2R	ATTTCA	11891230-11891235	'Unspecified_VT15340'	11890976-11892141
FBGN0000556	2R	AATTGA	11891191-11891196	'Unspecified_VT15340'	11890976-11892141
FBGN0000556	2R	AATTAA	11891313-11891318	'Unspecified_VT15340'	11890976-11892141
FBGN0000556	2R	AATTAA	11891182-11891187	'Unspecified_VT15340'	11890976-11892141
FBGN0000556	2R	AATATTGTAT	11891557-11891566	'Unspecified_VT15340'	11890976-11892141
FBGN0000556	2R	AATTTA	11891181-11891186	'Unspecified_VT15340'	11890976-11892141
FBGN0000556	2R	AATTTA	11891186-11891191	'Unspecified_VT15340'	11890976-11892141
FBGN0000556	2R	AATTTA	11891547-11891552	'Unspecified_VT15340'	11890976-11892141
FBGN0000556	2R	AATTCA	11891503-11891508	'Unspecified_VT15340'	11890976-11892141
FBGN0000556	2R	AATTCC	11891504-11891509	'Unspecified_VT15340'	11890976-11892141
FBGN0000556	2R	AATTTA	11891405-11891410	'Unspecified_VT15340'	11890976-11892141
FBGN0000556	2R	AATGCA	11891251-11891256	'Unspecified_VT15340'	11890976-11892141
FBGN0000556	2R	AATTTA	11891406-11891411	'Unspecified_VT15340'	11890976-11892141
FBGN0000556	2R	AATTAA	11891185-11891190	'Unspecified_VT15340'	11890976-11892141
FBGN0000556	2R	AATTAA	11891309-11891314	'Unspecified_VT15340'	11890976-11892141
FBGN0000556	2R	AATTAA	11891349-11891354	'Unspecified_VT15340'	11890976-11892141
FBGN0000556	2R	AATTAA	11891306-11891311	'Unspecified_VT15340'	11890976-11892141
FBGN0036868	3L	AATGCA	19387878-19387883	'Unspecified_VT33286'	19385808-19387980
FBGN0036868	3L	AATTAA	19387899-19387904	'Unspecified_VT33286'	19385808-19387980
FBGN0036868	3L	GATTCA	19387629-19387634	'Unspecified_VT33286'	19385808-19387980
FBGN0036868	3L	TATTCA	19387827-19387832	'Unspecified_VT33286'	19385808-19387980
FBGN0036868	3L	AATTCA	19387573-19387578	'Unspecified_VT33286'	19385808-19387980
FBGN0036868	3L	TAACCCTTT	19386528-19386536	'Unspecified_VT33286'	19385808-19387980
FBGN0036868	3L	AATTAA	19387797-19387802	'Unspecified_VT33286'	19385808-19387980
FBGN0036868	3L	GATTCA	19387623-19387628	'Unspecified_VT33286'	19385808-19387980
FBGN0036868	3L	AATTCC	19387738-19387743	'Unspecified_VT33286'	19385808-19387980
FBGN0036868	3L	AATTTA	19387778-19387783	'Unspecified_VT33286'	19385808-19387980
FBGN0036868	3L	AATTCA	19387737-19387742	'Unspecified_VT33286'	19385808-19387980
FBGN0036868	3L	TTACCCTTA	19386373-19386381	'Unspecified_VT33286'	19385808-19387980
FBGN0036868	3L	AATTAA	19387883-19387888	'Unspecified_VT33286'	19385808-19387980
FBGN0036868	3L	AACTCA	19387653-19387658	'Unspecified_VT33286'	19385808-19387980
FBGN0036868	3L	AATTCA	19387585-19387590	'Unspecified_VT33286'	19385808-19387980
FBGN0036868	3L	TAAAATTTAT	19387903-19387912	'Unspecified_VT33286'	19385808-19387980
FBGN0002780	3R	AATTAA	32052226-32052231	'mod_5\'_regulatory_1050'	32051610-32052670
FBGN0002780	3R	AATGCA	32052255-32052260	'mod_5\'_regulatory_1050'	32051610-32052670
FBGN0002780	3R	TAGATTGTAT	32052412-32052421	'mod_5\'_regulatory_1050'	32051610-32052670
FBGN0002780	3R	AATGCA	32052130-32052135	'mod_5\'_regulatory_1050'	32051610-32052670
FBGN0002780	3R	AATTCA	32052052-32052057	'mod_5\'_regulatory_1050'	32051610-32052670
FBGN0002780	3R	AAGTCA	32052271-32052276	'mod_5\'_regulatory_1050'	32051610-32052670
FBGN0002780	3R	AATTCA	32052225-32052230	'mod_5\'_regulatory_1050'	32051610-32052670
FBGN0002780	3R	AAGTCA	32052183-32052188	'mod_5\'_regulatory_1050'	32051610-32052670
FBGN0002780	3R	ATTTCA	32052287-32052292	'mod_5\'_regulatory_1050'	32051610-32052670
FBGN0002780	3R	AATTTA	32052308-32052313	'mod_5\'_regulatory_1050'	32051610-32052670
FBGN0002780	3R	AATTAA	32052114-32052119	'mod_5\'_regulatory_1050'	32051610-32052670
FBGN0037250	3R	AATTAA	4434045-4434050	'Unspecified_STARR-OSC-3614'	4433649-4434149
FBGN0037250	3R	AATTAA	4434046-4434051	'Unspecified_STARR-OSC-3614'	4433649-4434149
FBGN0037250	3R	AATTCA	4434038-4434043	'Unspecified_STARR-OSC-3614'	4433649-4434149
FBGN0052365	3L	TAAGCCTTA	7867643-7867651	'Unspecified_STARR-S2-705'	7867189-7867689
FBGN0038592	3R	TTTGCCATG	18266764-18266772	'Unspecified_VT43561'	18265303-18267862
FBGN0038592	3R	AGTTCA	18267782-18267787	'Unspecified_VT43561'	18265303-18267862
FBGN0014865	2R	AATTCC	15408855-15408860	'Mtk_prom'	15408501-15408875
FBGN0028572	2L	TTTGCCTTT	5060536-5060544	'Unspecified_STARR-OSC-4222'	5060137-5060637
FBGN0028572	2L	TATGCCTTT	5060563-5060571	'Unspecified_STARR-OSC-4222'	5060137-5060637
FBGN0033996	2R	AATTCT	15201400-15201405	'Unspecified_VT17053'	15201136-15201574
FBGN0033996	2R	AATTAA	15201401-15201406	'Unspecified_VT17053'	15201136-15201574
FBGN0033996	2R	AATGCA	15201322-15201327	'Unspecified_VT17053'	15201136-15201574
FBGN0033996	2R	AATTTA	15201303-15201308	'Unspecified_VT17053'	15201136-15201574
FBGN0033996	2R	AATTAA	15201258-15201263	'Unspecified_VT17053'	15201136-15201574
FBGN0033996	2R	ATTTCA	15201392-15201397	'Unspecified_VT17053'	15201136-15201574
FBGN0033996	2R	TAAATTTTAT	15201404-15201413	'Unspecified_VT17053'	15201136-15201574
FBGN0033996	2R	AATTTA	15201405-15201410	'Unspecified_VT17053'	15201136-15201574
FBGN0033996	2R	AATTTA	15201302-15201307	'Unspecified_VT17053'	15201136-15201574
FBGN0033996	2R	AATTAA	15201394-15201399	'Unspecified_VT17053'	15201136-15201574
FBGN0024150	3L	AATTAA	21172654-21172659	'Unspecified_STARR-S2-2324'	21172642-21173142
FBGN0024150	3L	AATTAA	21172690-21172695	'Unspecified_STARR-S2-2324'	21172642-21173142
FBGN0028396	3R	TAAGCCATT	20869579-20869587	'Unspecified_VT44932'	20868465-20871075
FBGN0028396	3R	AAGTCA	20871063-20871068	'Unspecified_VT44932'	20868465-20871075
FBGN0028396	3R	TTAGCCTTA	20870822-20870830	'Unspecified_VT44932'	20868465-20871075
FBGN0046763	3R	TATTCA	21024104-21024109	'Unspecified_STARR-S2-1815'	21023883-21024383
FBGN0046763	3R	AATACA	21023891-21023896	'Unspecified_STARR-S2-1815'	21023883-21024383
FBGN0046763	3R	AATTGA	21024167-21024172	'Unspecified_STARR-S2-1815'	21023883-21024383
FBGN0046763	3R	AATACA	21024111-21024116	'Unspecified_STARR-S2-1815'	21023883-21024383
FBGN0046763	3R	AACTCA	21024094-21024099	'Unspecified_STARR-S2-1815'	21023883-21024383
FBGN0046763	3R	AATACA	21023884-21023889	'Unspecified_STARR-S2-1815'	21023883-21024383
FBGN0046763	3R	AATACA	21023939-21023944	'Unspecified_STARR-S2-1815'	21023883-21024383
FBGN0046763	3R	AATTCA	21024100-21024105	'Unspecified_STARR-S2-1815'	21023883-21024383
FBGN0030796	X	AATTAA	16811830-16811835	'Unspecified_VT62916'	16811727-16813819
FBGN0030796	X	AATGCA	16811900-16811905	'Unspecified_VT62916'	16811727-16813819
FBGN0030796	X	GATTCA	16811919-16811924	'Unspecified_VT62916'	16811727-16813819
FBGN0030796	X	AATTCA	16811831-16811836	'Unspecified_VT62916'	16811727-16813819
FBGN0030796	X	GATTCA	16811782-16811787	'Unspecified_VT62916'	16811727-16813819
FBGN0030796	X	AATTCC	16810965-16810970	'Unspecified_STARR-S2-2357'	16810680-16811180
FBGN0030796	X	AATTCC	16810965-16810970	'Unspecified_VT62915'	16808994-16811724
FBGN0030796	X	AATTTA	16812115-16812120	'Unspecified_VT62916'	16811727-16813819
FBGN0030796	X	AAATCA	16811794-16811799	'Unspecified_VT62916'	16811727-16813819
FBGN0030796	X	AATGCA	16812002-16812007	'Unspecified_VT62916'	16811727-16813819
FBGN0030796	X	AATTGA	16811809-16811814	'Unspecified_VT62916'	16811727-16813819
FBGN0030796	X	AGTTCA	16812065-16812070	'Unspecified_VT62916'	16811727-16813819
FBGN0030796	X	TAAATTCTAT	16812114-16812123	'Unspecified_VT62916'	16811727-16813819
FBGN0030796	X	TTCGCCATT	16810761-16810769	'Unspecified_STARR-S2-2357'	16810680-16811180
FBGN0030796	X	TTCGCCATT	16810761-16810769	'Unspecified_VT62915'	16808994-16811724
FBGN0030796	X	ATTTCA	16811881-16811886	'Unspecified_VT62916'	16811727-16813819
FBGN0030796	X	AATTCC	16811803-16811808	'Unspecified_VT62916'	16811727-16813819
FBGN0030796	X	AATCCA	16810992-16810997	'Unspecified_STARR-S2-2357'	16810680-16811180
FBGN0030796	X	AATCCA	16810992-16810997	'Unspecified_VT62915'	16808994-16811724
FBGN0030796	X	AATGCA	16812005-16812010	'Unspecified_VT62916'	16811727-16813819
FBGN0031128	X	TAAGCCATA	20677709-20677717	'run_16BGrb'	20677689-20678255
FBGN0031128	X	TCAATTG	20677862-20677868	'run_16BGrb'	20677689-20678255
FBGN0264491	3R	AATGCA	22042470-22042475	'Unspecified_STARR-OSC-2288'	22042462-22042962
FBGN0264491	3R	AATGCA	22042470-22042475	'Unspecified_STARR-S2-2016'	22042411-22042911
FBGN0264491	3R	AATTCC	22042524-22042529	'Unspecified_STARR-OSC-2288'	22042462-22042962
FBGN0264491	3R	AATTCC	22042524-22042529	'Unspecified_STARR-S2-2016'	22042411-22042911
FBGN0264491	3R	AATACA	22042428-22042433	'Unspecified_STARR-S2-2016'	22042411-22042911
FBGN0264491	3R	AATTTA	22042525-22042530	'Unspecified_STARR-OSC-2288'	22042462-22042962
FBGN0264491	3R	AATTTA	22042525-22042530	'Unspecified_STARR-S2-2016'	22042411-22042911
FBGN0264491	3R	TAAAATTTAT	22042566-22042575	'Unspecified_STARR-OSC-2288'	22042462-22042962
FBGN0264491	3R	TAAAATTTAT	22042566-22042575	'Unspecified_STARR-S2-2016'	22042411-22042911
FBGN0264491	3R	TATTCA	22042561-22042566	'Unspecified_STARR-OSC-2288'	22042462-22042962
FBGN0264491	3R	TATTCA	22042561-22042566	'Unspecified_STARR-S2-2016'	22042411-22042911
FBGN0011828	3L	AATTCC	2629740-2629745	'Unspecified_STARR-S2-1316'	2629256-2629756
FBGN0011828	3L	AATCCA	2629719-2629724	'Unspecified_STARR-S2-1316'	2629256-2629756
FBGN0011828	3L	AATTTA	2629699-2629704	'Unspecified_STARR-S2-1316'	2629256-2629756
FBGN0011828	3L	TAAATTATAT	2629696-2629705	'Unspecified_STARR-S2-1316'	2629256-2629756
FBGN0261552	3R	GATTCA	9417978-9417983	'Unspecified_STARR-OSC-2135'	9417614-9418114
FBGN0261552	3R	AATCCA	9418108-9418113	'Unspecified_STARR-OSC-2135'	9417614-9418114
FBGN0261552	3R	AGTTCA	9417942-9417947	'Unspecified_STARR-OSC-2135'	9417614-9418114
FBGN0261552	3R	AATCCA	9417951-9417956	'Unspecified_STARR-OSC-2135'	9417614-9418114
FBGN0261552	3R	ATTTCA	9417935-9417940	'Unspecified_STARR-OSC-2135'	9417614-9418114
FBGN0261552	3R	AACTCA	9418003-9418008	'Unspecified_STARR-OSC-2135'	9417614-9418114
FBGN0261552	3R	GATTCA	9417952-9417957	'Unspecified_STARR-OSC-2135'	9417614-9418114
FBGN0024320	2L	AATTAA	10221082-10221087	'Npc1a_2.3kbPromoter'	10218889-10221199
FBGN0024320	2L	AATTGA	10221158-10221163	'Npc1a_2.3kbPromoter'	10218889-10221199
FBGN0024320	2L	AATGCA	10220997-10221002	'Npc1a_2.3kbPromoter'	10218889-10221199
FBGN0024320	2L	AATTAA	10221063-10221068	'Npc1a_2.3kbPromoter'	10218889-10221199
FBGN0024320	2L	TTAATTGTAT	10220911-10220920	'Npc1a_2.3kbPromoter'	10218889-10221199
FBGN0024320	2L	AATTTA	10221062-10221067	'Npc1a_2.3kbPromoter'	10218889-10221199
FBGN0024320	2L	AATTAA	10220914-10220919	'Npc1a_2.3kbPromoter'	10218889-10221199
FBGN0024320	2L	AATACA	10221125-10221130	'Npc1a_2.3kbPromoter'	10218889-10221199
FBGN0024320	2L	AATTAA	10221038-10221043	'Npc1a_2.3kbPromoter'	10218889-10221199
FBGN0024320	2L	AATTAA	10221159-10221164	'Npc1a_2.3kbPromoter'	10218889-10221199
FBGN0024320	2L	AATTCA	10221030-10221035	'Npc1a_2.3kbPromoter'	10218889-10221199
