# Supplementary material for: Modeling the cis-regulatory modules of genes expressed in developmental stages of Drosophila melanogaster
Source: PeerJ. 2017 May 30;5:e3389. doi: 10.7717/peerj.3389 (PMC5452948; doi:10.7717/peerj.3389)
Supplement: Data S1 [file peerj-05-3389-s010.zip › Supplemental Data S1/Adult_male_eclosion_5d]

GENE	CHROMOSOME	MOTIF_SEQUENCE	COORDINATES	REDFly_ELEMENT	COORDINATES
FBGN0031036	X	AAATAAAT	19601773-19601780	'Unspecified_STARR-OSC-3118'	19601434-19601934
FBGN0030300	X	TTTGCTTTTA	11442423-11442432	'Unspecified_STARR-S2-5228'	11442294-11442794
FBGN0030300	X	TTTGCCTTTG	11442441-11442450	'Unspecified_STARR-S2-5228'	11442294-11442794
FBGN0030300	X	AATTAAAT	11442701-11442708	'Unspecified_STARR-S2-5228'	11442294-11442794
FBGN0030300	X	TTTGCCTTTG	11442454-11442463	'Unspecified_STARR-S2-5228'	11442294-11442794
FBGN0032024	2L	AATTCAAAT	8342748-8342756	'Unspecified_STARR-S2-3640'	8342511-8343011
FBGN0032024	2L	AATTCAAAT	8342748-8342756	'Unspecified_VT4197'	8341766-8342787
FBGN0032024	2L	AACTAAAT	8342009-8342016	'Unspecified_VT4197'	8341766-8342787
FBGN0032024	2L	ATTGCTTTTC	8341876-8341885	'Unspecified_VT4197'	8341766-8342787
FBGN0032024	2L	AATTAGAT	8341855-8341862	'Unspecified_VT4197'	8341766-8342787
FBGN0032024	2L	ATTGCATTTG	8341828-8341837	'Unspecified_VT4197'	8341766-8342787
FBGN0032024	2L	TTTCCATTTC	8342002-8342011	'Unspecified_VT4197'	8341766-8342787
FBGN0032024	2L	AAATAAAT	8342792-8342799	'Unspecified_VT4198'	8342759-8343448
FBGN0032024	2L	AAATAAAT	8342792-8342799	'Unspecified_STARR-S2-3640'	8342511-8343011
FBGN0032024	2L	TGAAAATG	8341862-8341869	'Unspecified_VT4197'	8341766-8342787
FBGN0032024	2L	AATTGAACT	8342742-8342750	'Unspecified_STARR-S2-3640'	8342511-8343011
FBGN0032024	2L	AATTGAACT	8342742-8342750	'Unspecified_VT4197'	8341766-8342787
FBGN0032024	2L	ATACCCTTTA	8342128-8342137	'Unspecified_VT4197'	8341766-8342787
FBGN0032024	2L	AAATAAAT	8342796-8342803	'Unspecified_VT4198'	8342759-8343448
FBGN0032024	2L	AAATAAAT	8342796-8342803	'Unspecified_STARR-S2-3640'	8342511-8343011
FBGN0034140	2R	AATGGTATT	16578036-16578044	'Unspecified_STARR-S2-1052'	16577763-16578263
FBGN0039098	3R	AATTGAAAT	23676193-23676201	'Unspecified_VT46400'	23674855-23677391
FBGN0039098	3R	AATTGAAT	23676742-23676749	'Unspecified_VT46400'	23674855-23677391
FBGN0039098	3R	AATTCTATT	23676678-23676686	'Unspecified_VT46400'	23674855-23677391
FBGN0039098	3R	AATTACAT	23675935-23675942	'Unspecified_VT46400'	23674855-23677391
FBGN0039098	3R	AATTAAAAT	23676736-23676744	'Unspecified_VT46400'	23674855-23677391
FBGN0039098	3R	AATTAAAT	23676768-23676775	'Unspecified_VT46400'	23674855-23677391
FBGN0039098	3R	CGAAAATG	23676534-23676541	'Unspecified_VT46400'	23674855-23677391
FBGN0039098	3R	AATTCAATT	23676740-23676748	'Unspecified_VT46400'	23674855-23677391
FBGN0039098	3R	AATTGAACT	23676750-23676758	'Unspecified_VT46400'	23674855-23677391
FBGN0039098	3R	AATTGAATT	23676741-23676749	'Unspecified_VT46400'	23674855-23677391
FBGN0039098	3R	AAATAAAT	23676908-23676915	'Unspecified_VT46400'	23674855-23677391
FBGN0039098	3R	TTAGCTATTA	23676711-23676720	'Unspecified_VT46400'	23674855-23677391
FBGN0039098	3R	AATAAAAT	23676827-23676834	'Unspecified_VT46400'	23674855-23677391
FBGN0011822	X	TTTGCAATTG	437892-437901	'Unspecified_VT54832'	437335-439547
FBGN0011822	X	ATACCTTTTA	437709-437718	'Unspecified_VT54832'	437335-439547
FBGN0011822	X	AATCAAAT	437829-437836	'Unspecified_VT54832'	437335-439547
FBGN0011822	X	AACTAAAT	437924-437931	'Unspecified_VT54832'	437335-439547
FBGN0011822	X	TAAGCTT	437768-437774	'Unspecified_VT54832'	437335-439547
FBGN0011822	X	ATACCCATTA	437613-437622	'Unspecified_VT54832'	437335-439547
FBGN0011822	X	ATTGCAATTG	437887-437896	'Unspecified_VT54832'	437335-439547
FBGN0011822	X	TTTGCATTTG	438265-438274	'Unspecified_VT54832'	437335-439547
FBGN0011822	X	GGGAAATG	438313-438320	'Unspecified_VT54832'	437335-439547
FBGN0011822	X	ATACCATTTC	438316-438325	'Unspecified_VT54832'	437335-439547
FBGN0011822	X	GGAAAATG	438531-438538	'Unspecified_VT54832'	437335-439547
FBGN0017581	3R	AATAAAAT	11764246-11764253	'Unspecified_VT40156'	11762242-11764474
FBGN0017581	3R	AACTAAAT	11764236-11764243	'Unspecified_VT40156'	11762242-11764474
FBGN0035610	3L	AATGCAATT	5529040-5529048	'Unspecified_STARR-S2-5413'	5528859-5529359
FBGN0035610	3L	ATTTAAAT	5528981-5528988	'Unspecified_STARR-S2-5413'	5528859-5529359
FBGN0035610	3L	AAATAAAT	5529021-5529028	'Unspecified_STARR-S2-5413'	5528859-5529359
FBGN0035610	3L	AATGGTAAT	5528888-5528896	'Unspecified_STARR-S2-5413'	5528859-5529359
FBGN0035610	3L	AATTGTAAT	5528882-5528890	'Unspecified_STARR-S2-5413'	5528859-5529359
FBGN0035610	3L	TATTAAAT	5529273-5529280	'Unspecified_STARR-S2-5413'	5528859-5529359
FBGN0031037	X	GGAAATTG	19604175-19604182	'Unspecified_STARR-OSC-2273'	19603798-19604298
FBGN0031037	X	ATTCCTTTTA	19603926-19603935	'Unspecified_STARR-OSC-2273'	19603798-19604298
FBGN0031037	X	ATTTAAAT	19604204-19604211	'Unspecified_STARR-OSC-2273'	19603798-19604298
FBGN0031037	X	AATTTAAAT	19604205-19604213	'Unspecified_STARR-OSC-2273'	19603798-19604298
FBGN0031037	X	AATTGAAT	19603932-19603939	'Unspecified_STARR-OSC-2273'	19603798-19604298
FBGN0031037	X	AATTAAAAT	19603899-19603907	'Unspecified_STARR-OSC-2273'	19603798-19604298
FBGN0031037	X	ATTTAAAT	19603892-19603899	'Unspecified_STARR-OSC-2273'	19603798-19604298
FBGN0031037	X	ATTTAAAT	19604205-19604212	'Unspecified_STARR-OSC-2273'	19603798-19604298
FBGN0031037	X	AATTTAAAT	19603891-19603899	'Unspecified_STARR-OSC-2273'	19603798-19604298
FBGN0031037	X	AATTTAAAT	19603893-19603901	'Unspecified_STARR-OSC-2273'	19603798-19604298
FBGN0261597	2L	TAACCTT	18443455-18443461	'Unspecified_STARR-S2-4342'	18443042-18443542
FBGN0001970	2L	AATTTAAT	14359293-14359300	'Unspecified_STARR-OSC-2784'	14359150-14359650
FBGN0001970	2L	AATTAAAT	14359288-14359295	'Unspecified_STARR-OSC-2784'	14359150-14359650
FBGN0025740	4	AATGCGAAT	43559-43567	'Unspecified_VT51446'	43333-43821
FBGN0025740	4	AAATAAAT	43426-43433	'Unspecified_VT51446'	43333-43821
FBGN0025740	4	AATTAAAAT	43614-43622	'Unspecified_VT51446'	43333-43821
FBGN0025740	4	AATTCAAT	43551-43558	'Unspecified_VT51446'	43333-43821
FBGN0025740	4	AAATAAAT	43706-43713	'Unspecified_VT51446'	43333-43821
FBGN0025740	4	CATTAAAT	43556-43563	'Unspecified_VT51446'	43333-43821
FBGN0004396	3L	AATTATAT	15535695-15535702	'Unspecified_VT31280'	15535313-15537637
FBGN0004396	3L	AATTGAATT	15535793-15535801	'Unspecified_VT31280'	15535313-15537637
FBGN0004396	3L	AATTGAATT	15535621-15535629	'Unspecified_VT31280'	15535313-15537637
FBGN0004396	3L	AATCAAAT	15535680-15535687	'Unspecified_VT31280'	15535313-15537637
FBGN0004396	3L	TATTAAAT	15535538-15535545	'Unspecified_VT31280'	15535313-15537637
FBGN0004396	3L	AGTTAAAT	15535846-15535853	'Unspecified_VT31280'	15535313-15537637
FBGN0004396	3L	AATTCAAT	15535792-15535799	'Unspecified_VT31280'	15535313-15537637
FBGN0004396	3L	AATTCAAT	15535620-15535627	'Unspecified_VT31280'	15535313-15537637
FBGN0004396	3L	AATTAAAT	15535625-15535632	'Unspecified_VT31280'	15535313-15537637
FBGN0016131	2R	AATGCAAAT	16578073-16578081	'Unspecified_STARR-S2-1052'	16577763-16578263
FBGN0016131	2R	AATTAAAT	16578079-16578086	'Unspecified_STARR-S2-1052'	16577763-16578263
FBGN0040236	X	AATAAAAT	9283940-9283947	'lz_Negative737-0'	9283912-9284649
FBGN0040236	X	AATAAAAT	9283940-9283947	'lz_Intergenic'	9283140-9284590
FBGN0040236	X	AATAAAAT	9283940-9283947	'lz_CrystalCellEnhancer1263-18'	9283386-9284629
FBGN0040236	X	AAATAAAT	9283971-9283978	'lz_Negative737-0'	9283912-9284649
FBGN0040236	X	AAATAAAT	9283971-9283978	'lz_Intergenic'	9283140-9284590
FBGN0040236	X	AAATAAAT	9283971-9283978	'lz_CrystalCellEnhancer1263-18'	9283386-9284629
FBGN0040236	X	AATTTAAAT	9284265-9284273	'lz_Negative737-0'	9283912-9284649
FBGN0040236	X	AATTTAAAT	9284265-9284273	'lz_Intergenic'	9283140-9284590
FBGN0040236	X	AATTTAAAT	9284265-9284273	'lz_CrystalCellEnhancer1263-18'	9283386-9284629
FBGN0040236	X	AATCAAAT	9284253-9284260	'lz_Negative737-0'	9283912-9284649
FBGN0040236	X	AATCAAAT	9284253-9284260	'lz_Intergenic'	9283140-9284590
FBGN0040236	X	AATCAAAT	9284253-9284260	'lz_CrystalCellEnhancer1263-18'	9283386-9284629
FBGN0040236	X	AATTGGAAT	9284099-9284107	'lz_Negative737-0'	9283912-9284649
FBGN0040236	X	AATTGGAAT	9284099-9284107	'lz_Intergenic'	9283140-9284590
FBGN0040236	X	AATTGGAAT	9284099-9284107	'lz_CrystalCellEnhancer1263-18'	9283386-9284629
FBGN0040236	X	TTAGCAATTA	9283306-9283315	'lz_Intergenic'	9283140-9284590
FBGN0040236	X	TTAGCAATTA	9283306-9283315	'lz_Negative1509-1210'	9283140-9283441
FBGN0040236	X	ATTCCAATTG	9284098-9284107	'lz_Negative737-0'	9283912-9284649
FBGN0040236	X	ATTCCAATTG	9284098-9284107	'lz_Intergenic'	9283140-9284590
FBGN0040236	X	ATTCCAATTG	9284098-9284107	'lz_CrystalCellEnhancer1263-18'	9283386-9284629
FBGN0040236	X	AATTAAAAT	9283630-9283638	'lz_CrystalCellEnhancer1019-737'	9283630-9283912
FBGN0040236	X	AATTAAAAT	9283630-9283638	'lz_lz144'	9283602-9283737
FBGN0040236	X	AATTAAAAT	9283630-9283638	'lz_CrystalCellEnhancer1236-737'	9283413-9283912
FBGN0040236	X	AATTAAAAT	9283630-9283638	'lz_Intergenic'	9283140-9284590
FBGN0040236	X	AATTAAAAT	9283630-9283638	'lz_MinimalCrystalCellEnhancer'	9283630-9283718
FBGN0040236	X	AATTAAAAT	9283630-9283638	'lz_CrystalCellEnhancer1263-18'	9283386-9284629
FBGN0040236	X	AATGCGATT	9284092-9284100	'lz_Negative737-0'	9283912-9284649
FBGN0040236	X	AATGCGATT	9284092-9284100	'lz_Intergenic'	9283140-9284590
FBGN0040236	X	AATGCGATT	9284092-9284100	'lz_CrystalCellEnhancer1263-18'	9283386-9284629
FBGN0040236	X	AATTCAAAT	9283244-9283252	'lz_Intergenic'	9283140-9284590
FBGN0040236	X	AATTCAAAT	9283244-9283252	'lz_Negative1509-1210'	9283140-9283441
FBGN0040236	X	ATTTAAAT	9284265-9284272	'lz_Negative737-0'	9283912-9284649
FBGN0040236	X	ATTTAAAT	9284265-9284272	'lz_Intergenic'	9283140-9284590
FBGN0040236	X	ATTTAAAT	9284265-9284272	'lz_CrystalCellEnhancer1263-18'	9283386-9284629
FBGN0040236	X	AATTGAAAT	9283415-9283423	'lz_CrystalCellEnhancer1236-737'	9283413-9283912
FBGN0040236	X	AATTGAAAT	9283415-9283423	'lz_Intergenic'	9283140-9284590
FBGN0040236	X	AATTGAAAT	9283415-9283423	'lz_Negative1236-1018'	9283413-9283631
FBGN0040236	X	AATTGAAAT	9283415-9283423	'lz_CrystalCellEnhancer1263-18'	9283386-9284629
FBGN0040236	X	AATTGAAAT	9283415-9283423	'lz_Negative1509-1210'	9283140-9283441
FBGN0040236	X	AATTAAAT	9283456-9283463	'lz_CrystalCellEnhancer1236-737'	9283413-9283912
FBGN0040236	X	AATTAAAT	9283456-9283463	'lz_Intergenic'	9283140-9284590
FBGN0040236	X	AATTAAAT	9283456-9283463	'lz_Negative1236-1018'	9283413-9283631
FBGN0040236	X	AATTAAAT	9283456-9283463	'lz_CrystalCellEnhancer1263-18'	9283386-9284629
FBGN0040236	X	AATCAAAT	9283474-9283481	'lz_CrystalCellEnhancer1236-737'	9283413-9283912
FBGN0040236	X	AATCAAAT	9283474-9283481	'lz_Intergenic'	9283140-9284590
FBGN0040236	X	AATCAAAT	9283474-9283481	'lz_Negative1236-1018'	9283413-9283631
FBGN0040236	X	AATCAAAT	9283474-9283481	'lz_CrystalCellEnhancer1263-18'	9283386-9284629
FBGN0040236	X	AATGAAAT	9283239-9283246	'lz_Intergenic'	9283140-9284590
FBGN0040236	X	AATGAAAT	9283239-9283246	'lz_Negative1509-1210'	9283140-9283441
FBGN0040236	X	AATTGTATT	9283892-9283900	'lz_CrystalCellEnhancer1019-737'	9283630-9283912
FBGN0040236	X	AATTGTATT	9283892-9283900	'lz_CrystalCellEnhancer1236-737'	9283413-9283912
FBGN0040236	X	AATTGTATT	9283892-9283900	'lz_Intergenic'	9283140-9284590
FBGN0040236	X	AATTGTATT	9283892-9283900	'lz_CrystalCellEnhancer1263-18'	9283386-9284629
FBGN0040236	X	AAGTAAAT	9283315-9283322	'lz_Intergenic'	9283140-9284590
FBGN0040236	X	AAGTAAAT	9283315-9283322	'lz_Negative1509-1210'	9283140-9283441
FBGN0052221	3L	AATTTAAAT	19834504-19834512	'Unspecified_STARR-OSC-1892'	19834088-19834588
FBGN0052221	3L	AATTTAAAT	19834504-19834512	'Unspecified_STARR-S2-1592'	19834055-19834555
FBGN0052221	3L	ATTTAAAT	19834504-19834511	'Unspecified_STARR-OSC-1892'	19834088-19834588
FBGN0052221	3L	ATTTAAAT	19834504-19834511	'Unspecified_STARR-S2-1592'	19834055-19834555
FBGN0052221	3L	AATTAAAAT	19834487-19834495	'Unspecified_STARR-OSC-1892'	19834088-19834588
FBGN0052221	3L	AATTAAAAT	19834487-19834495	'Unspecified_STARR-S2-1592'	19834055-19834555
FBGN0052221	3L	AATTTAAAT	19834502-19834510	'Unspecified_STARR-OSC-1892'	19834088-19834588
FBGN0052221	3L	AATTTAAAT	19834502-19834510	'Unspecified_STARR-S2-1592'	19834055-19834555
FBGN0052221	3L	AATTTAAAT	19834514-19834522	'Unspecified_STARR-OSC-1892'	19834088-19834588
FBGN0052221	3L	AATTTAAAT	19834514-19834522	'Unspecified_STARR-S2-1592'	19834055-19834555
FBGN0052221	3L	AATGCGAAT	19834298-19834306	'Unspecified_STARR-OSC-1892'	19834088-19834588
FBGN0052221	3L	AATGCGAAT	19834298-19834306	'Unspecified_STARR-S2-1592'	19834055-19834555
FBGN0052221	3L	AAATAAAT	19834510-19834517	'Unspecified_STARR-OSC-1892'	19834088-19834588
FBGN0052221	3L	AAATAAAT	19834510-19834517	'Unspecified_STARR-S2-1592'	19834055-19834555
FBGN0052221	3L	AATTTAAT	19834499-19834506	'Unspecified_STARR-OSC-1892'	19834088-19834588
FBGN0052221	3L	AATTTAAT	19834499-19834506	'Unspecified_STARR-S2-1592'	19834055-19834555
FBGN0052221	3L	AAGTAAAT	19834520-19834527	'Unspecified_STARR-OSC-1892'	19834088-19834588
FBGN0052221	3L	AAGTAAAT	19834520-19834527	'Unspecified_STARR-S2-1592'	19834055-19834555
FBGN0052221	3L	ATTTAAAT	19834514-19834521	'Unspecified_STARR-OSC-1892'	19834088-19834588
FBGN0052221	3L	ATTTAAAT	19834514-19834521	'Unspecified_STARR-S2-1592'	19834055-19834555
FBGN0003071	2R	ACTTAAAT	10109611-10109618	'Unspecified_VT14433'	10109427-10109757
FBGN0035756	3L	AATTAAAT	7312637-7312644	'Unspecified_VT27014'	7312615-7314718
FBGN0035756	3L	TAACCTT	7313882-7313888	'Unspecified_VT27014'	7312615-7314718
FBGN0035756	3L	AACTAAAT	7314263-7314270	'Unspecified_VT27014'	7312615-7314718
FBGN0035756	3L	AATTCAATT	7312640-7312648	'Unspecified_VT27014'	7312615-7314718
FBGN0035756	3L	AATTCAATT	7312645-7312653	'Unspecified_VT27014'	7312615-7314718
FBGN0035756	3L	AATTGAAT	7312642-7312649	'Unspecified_VT27014'	7312615-7314718
FBGN0035756	3L	AATTTAAT	7314268-7314275	'Unspecified_VT27014'	7312615-7314718
FBGN0035756	3L	AATTGAAT	7312647-7312654	'Unspecified_VT27014'	7312615-7314718
FBGN0036772	3L	AATTTAAAT	17913283-17913291	'Unspecified_STARR-S2-341'	17913089-17913589
FBGN0036772	3L	AATTTAAAT	17913285-17913293	'Unspecified_STARR-S2-341'	17913089-17913589
FBGN0036772	3L	ATTTAAAT	17913284-17913291	'Unspecified_STARR-S2-341'	17913089-17913589
FBGN0003714	X	AATTCAATT	2443924-2443932	'tko_pSXR2'	2441645-2444786
FBGN0003714	X	AATTCAATT	2443924-2443932	'tko_pC206S'	2441294-2445392
FBGN0003714	X	AATTAGAT	2443915-2443922	'tko_pSXR2'	2441645-2444786
FBGN0003714	X	AATTAGAT	2443915-2443922	'tko_pC206S'	2441294-2445392
FBGN0003714	X	AATTGAAT	2443926-2443933	'tko_pSXR2'	2441645-2444786
FBGN0003714	X	AATTGAAT	2443926-2443933	'tko_pC206S'	2441294-2445392
FBGN0003714	X	TTACCAATTC	2444537-2444546	'tko_pSXR2'	2441645-2444786
FBGN0003714	X	TTACCAATTC	2444537-2444546	'tko_pC206S'	2441294-2445392
FBGN0003714	X	AATTCTAAT	2443929-2443937	'tko_pSXR2'	2441645-2444786
FBGN0003714	X	AATTCTAAT	2443929-2443937	'tko_pC206S'	2441294-2445392
FBGN0003714	X	AGTTAAAT	2444582-2444589	'tko_pSXR2'	2441645-2444786
FBGN0003714	X	AGTTAAAT	2444582-2444589	'tko_pC206S'	2441294-2445392
FBGN0003714	X	TATTAAAT	2443907-2443914	'tko_pSXR2'	2441645-2444786
FBGN0003714	X	TATTAAAT	2443907-2443914	'tko_pC206S'	2441294-2445392
FBGN0003714	X	AGTTAAAT	2443709-2443716	'tko_pSXR2'	2441645-2444786
FBGN0003714	X	AGTTAAAT	2443709-2443716	'tko_pC206S'	2441294-2445392
FBGN0011244	2L	TGGAAATG	727820-727827	'Unspecified_VT0341'	725796-728442
FBGN0011244	2L	ATTGCTTTTC	728258-728267	'Unspecified_VT0341'	725796-728442
FBGN0011244	2L	TTTGCAGTTC	728041-728050	'Unspecified_VT0341'	725796-728442
FBGN0011244	2L	TTTCCATTTG	727827-727836	'Unspecified_VT0341'	725796-728442
FBGN0011244	2L	GGGAATTG	727583-727590	'Unspecified_VT0341'	725796-728442
FBGN0011244	2L	AACTAAAT	727624-727631	'Unspecified_VT0341'	725796-728442
FBGN0011244	2L	TGGAAATG	727826-727833	'Unspecified_VT0341'	725796-728442
FBGN0011244	2L	TGAAAATG	727777-727784	'Unspecified_VT0341'	725796-728442
FBGN0011244	2L	TTTCCATTTC	727821-727830	'Unspecified_VT0341'	725796-728442
FBGN0011244	2L	TGGAAATG	727794-727801	'Unspecified_VT0341'	725796-728442
