# Supplementary material for: Modeling the cis-regulatory modules of genes expressed in developmental stages of Drosophila melanogaster
Source: PeerJ. 2017 May 30;5:e3389. doi: 10.7717/peerj.3389 (PMC5452948; doi:10.7717/peerj.3389)
Supplement: Data S1 [file peerj-05-3389-s010.zip › Supplemental Data S1/Embryo_0_2h]

GENE	CHROMOSOME	MOTIF_SEQUENCE	COORDINATES	REDFly_ELEMENT	COORDINATES
FBGN0036913	3L	TGTGTTTTCGAT	19870828-19870839	'Unspecified_STARR-OSC-4510'	19870805-19871305
FBGN0000330	X	TTACTTT	7011427-7011433	'Unspecified_STARR-OSC-4389'	7011131-7011631
FBGN0000330	X	CGGATCC	7011617-7011623	'Unspecified_STARR-OSC-4389'	7011131-7011631
FBGN0000330	X	CGGATCC	7011619-7011625	'Unspecified_STARR-OSC-4389'	7011131-7011631
FBGN0034753	2R	TGCTCCTTGGAC	22646166-22646177	'Unspecified_STARR-OSC-4269'	22646151-22646651
FBGN0001133	2R	CGCATCC	21012084-21012090	'Unspecified_STARR-OSC-2231'	21011699-21012199
FBGN0001133	2R	CGCATCC	21012084-21012090	'Unspecified_VT20065'	21011618-21012752
FBGN0001133	2R	GGGATCC	21012420-21012426	'Unspecified_VT20065'	21011618-21012752
FBGN0039680	3R	CCTGGACAACC	29675028-29675038	'Unspecified_VT49508'	29674965-29675424
FBGN0030834	X	AGACCTTTGAGA	17249532-17249543	'Unspecified_VT63143'	17249461-17249843
FBGN0030834	X	GTCTGCAGGGAC	17249040-17249051	'Unspecified_STARR-S2-5314'	17248727-17249227
FBGN0037656	3R	GATTAAG	9015007-9015013	'Unspecified_STARR-OSC-4030'	9014672-9015172
FBGN0037656	3R	ACGAAAATA	9014824-9014832	'Unspecified_STARR-OSC-4030'	9014672-9015172
FBGN0004908	3R	CGTGGACAACG	8340613-8340623	'Unspecified_STARR-OSC-2400'	8340585-8341085
FBGN0004908	3R	CGGATCC	8340624-8340630	'Unspecified_STARR-OSC-2400'	8340585-8341085
FBGN0004908	3R	GGGATCC	8340626-8340632	'Unspecified_STARR-OSC-2400'	8340585-8341085
FBGN0031659	2L	TCCTCAT	4971268-4971274	'Unspecified_STARR-OSC-3817'	4970897-4971397
