# Supplementary material for: Modeling the cis-regulatory modules of genes expressed in developmental stages of Drosophila melanogaster
Source: PeerJ. 2017 May 30;5:e3389. doi: 10.7717/peerj.3389 (PMC5452948; doi:10.7717/peerj.3389)
Supplement: Data S1 [file peerj-05-3389-s010.zip › Supplemental Data S1/Embryo_10_12h]

GENE	CHROMOSOME	MOTIF_SEQUENCE	COORDINATES	REDFly_ELEMENT	COORDINATES
FBGN0035435	3L	TTTCGATT	3319169-3319176	'Unspecified_STARR-S2-3123'	3319037-3319537
FBGN0035435	3L	TTTCGATT	3319169-3319176	'Unspecified_STARR-OSC-2480'	3319077-3319577
FBGN0035435	3L	TTACCATT	3319186-3319193	'Unspecified_STARR-S2-3123'	3319037-3319537
FBGN0035435	3L	TTACCATT	3319186-3319193	'Unspecified_STARR-OSC-2480'	3319077-3319577
FBGN0264816	3R	TTTCTATT	18403081-18403088	'Unspecified_VT43626'	18402110-18403989
FBGN0044030	X	TTACCATT	19480227-19480234	'Unspecified_STARR-S2-5363'	19479787-19480287
FBGN0044030	X	TTACCATT	19480227-19480234	'Unspecified_STARR-OSC-1908'	19479748-19480248
FBGN0052280	3L	TTTCGATT	3165127-3165134	'Unspecified_STARR-OSC-4645'	3165058-3165558
FBGN0050344	2R	TTTCGATT	9145220-9145227	'Unspecified_STARR-OSC-2926'	9144919-9145419
FBGN0050344	2R	TTTCGATT	9145227-9145234	'Unspecified_STARR-OSC-2926'	9144919-9145419
FBGN0266464	3R	TTTCAATT	13837900-13837907	'Unspecified_STARR-OSC-3916'	13837646-13838146
FBGN0052221	3L	TAACTATT	19834579-19834586	'Unspecified_STARR-OSC-1892'	19834088-19834588
FBGN0263456	3L	TTTCGATT	9137876-9137883	'Unspecified_VT27922'	9137029-9138774
FBGN0066304	X	TTTCCATT	19744497-19744504	'Unspecified_VT64443'	19742775-19744911
FBGN0087008	X	TTTCGATT	19638327-19638334	'Unspecified_STARR-OSC-3993'	19638225-19638725
FBGN0030343	X	TTTCAATT	11855086-11855093	'ATP7_5DAG4'	11854774-11855378
FBGN0030343	X	TTTCAATT	11855086-11855093	'Unspecified_STARR-OSC-3386'	11854838-11855338
FBGN0030343	X	TTTCGATT	11854944-11854951	'ATP7_5DAG4'	11854774-11855378
FBGN0030343	X	TTTCGATT	11854944-11854951	'Unspecified_STARR-OSC-3386'	11854838-11855338
FBGN0261283	3L	TTTCGATT	19793976-19793983	'Unspecified_VT33497'	19793514-19793986
FBGN0261283	3L	TTTCGATT	19793976-19793983	'Unspecified_VT33498'	19793931-19794957
FBGN0051040	3R	TATCCATT	29932978-29932985	'Unspecified_STARR-OSC-4479'	29932819-29933319
FBGN0040284	3R	TTTCGATT	16341924-16341931	'Unspecified_STARR-OSC-1789'	16341753-16342253
FBGN0040284	3R	TTTCGATT	16341924-16341931	'Unspecified_STARR-S2-3077'	16341777-16342277
FBGN0085290	3L	TTTCAATT	21196838-21196845	'Unspecified_STARR-OSC-3030'	21196520-21197020
FBGN0260400	X	TTTCCATT	523262-523269	'elav_construct_J'	517939-523318
FBGN0260400	X	TTTCCATT	523262-523269	'elav_construct_L'	522986-523318
FBGN0264561	3L	TTTCTATT	21507482-21507489	'Unspecified_STARR-OSC-4288'	21507269-21507769
