# Supplementary material for: Modeling the cis-regulatory modules of genes expressed in developmental stages of Drosophila melanogaster
Source: PeerJ. 2017 May 30;5:e3389. doi: 10.7717/peerj.3389 (PMC5452948; doi:10.7717/peerj.3389)
Supplement: Data S1 [file peerj-05-3389-s010.zip › Supplemental Data S1/Embryo_12_14h]

GENE	CHROMOSOME	MOTIF_SEQUENCE	COORDINATES	REDFly_ELEMENT	COORDINATES
FBGN0036897	3L	ATACATACATACATAC	19643326-19643341	'Unspecified_VT33418'	19642779-19645338
FBGN0036897	3L	TTCTGTAAATACACAT	19643834-19643849	'Unspecified_VT33418'	19642779-19645338
FBGN0036897	3L	TGAATTTAATATAGCA	19643240-19643255	'Unspecified_VT33418'	19642779-19645338
FBGN0036897	3L	ATACATAAATATTATG	19643314-19643329	'Unspecified_VT33418'	19642779-19645338
FBGN0036897	3L	TTTATTAAATGTTGGT	19643041-19643056	'Unspecified_VT33418'	19642779-19645338
FBGN0036897	3L	ATACATACATACATAA	19643322-19643337	'Unspecified_VT33418'	19642779-19645338
FBGN0036897	3L	ATTTAGAAATATTTTC	19643182-19643197	'Unspecified_VT33418'	19642779-19645338
FBGN0036897	3L	AAATAAATATATATAT	19644095-19644110	'Unspecified_VT33418'	19642779-19645338
FBGN0036897	3L	ATAAATAAGTTTATTA	19643001-19643016	'Unspecified_VT33418'	19642779-19645338
FBGN0036897	3L	TAGTTTAAATAATATA	19644018-19644033	'Unspecified_VT33418'	19642779-19645338
FBGN0036897	3L	AAGACTGAAAATAATA	19642910-19642925	'Unspecified_VT33418'	19642779-19645338
FBGN0036897	3L	ATAAAATAATAAACTG	19643112-19643127	'Unspecified_VT33418'	19642779-19645338
FBGN0036897	3L	TTAAATAATTACAAGT	19642962-19642977	'Unspecified_VT33418'	19642779-19645338
FBGN0036897	3L	GTGCGTAAATTTAATT	19644112-19644127	'Unspecified_VT33418'	19642779-19645338
FBGN0036897	3L	ACTAATTAATGTATTA	19643974-19643989	'Unspecified_VT33418'	19642779-19645338
FBGN0036897	3L	TAAAATAATAAACTGC	19643111-19643126	'Unspecified_VT33418'	19642779-19645338
FBGN0036897	3L	CCAGGTAAACTTGTGG	19643889-19643904	'Unspecified_VT33418'	19642779-19645338
FBGN0036897	3L	ATACATACATAAATAT	19643318-19643333	'Unspecified_VT33418'	19642779-19645338
FBGN0036897	3L	AATATTAAGTAATTTA	19643937-19643952	'Unspecified_VT33418'	19642779-19645338
FBGN0036897	3L	ATATATATATATATAT	19644085-19644100	'Unspecified_VT33418'	19642779-19645338
FBGN0036897	3L	TATTTAAATATT	19642901-19642912	'Unspecified_VT33418'	19642779-19645338
FBGN0036897	3L	TAAACTTA	19643003-19643010	'Unspecified_VT33418'	19642779-19645338
FBGN0036897	3L	ATATATATATATTCCT	19644077-19644092	'Unspecified_VT33418'	19642779-19645338
FBGN0036897	3L	TTTAAAAAATTTACTT	19643086-19643101	'Unspecified_VT33418'	19642779-19645338
FBGN0036897	3L	ATATATATATATATAT	19644087-19644102	'Unspecified_VT33418'	19642779-19645338
FBGN0036897	3L	TTTTATAAATACTTTT	19643071-19643086	'Unspecified_VT33418'	19642779-19645338
FBGN0036897	3L	TTTAATTAAAATAAAT	19644103-19644118	'Unspecified_VT33418'	19642779-19645338
FBGN0036897	3L	CTTAATAAATTTTAAA	19643096-19643111	'Unspecified_VT33418'	19642779-19645338
FBGN0036897	3L	AAATATATATATATAT	19644091-19644106	'Unspecified_VT33418'	19642779-19645338
FBGN0036897	3L	AGAAATAAACCAAAAA	19643532-19643547	'Unspecified_VT33418'	19642779-19645338
FBGN0036897	3L	ATATATATATATATAT	19644083-19644098	'Unspecified_VT33418'	19642779-19645338
FBGN0036897	3L	CATATTAAGTAGTTGC	19644180-19644195	'Unspecified_VT33418'	19642779-19645338
FBGN0036897	3L	GTAAATACACATTCCC	19643830-19643845	'Unspecified_VT33418'	19642779-19645338
FBGN0036897	3L	ATATATATATATATAT	19644081-19644096	'Unspecified_VT33418'	19642779-19645338
FBGN0036897	3L	TGGTTTAAATATTAAG	19643944-19643959	'Unspecified_VT33418'	19642779-19645338
FBGN0036897	3L	AAATTTAATTAAAATA	19644106-19644121	'Unspecified_VT33418'	19642779-19645338
FBGN0036897	3L	ATATATATATATATAT	19644089-19644104	'Unspecified_VT33418'	19642779-19645338
FBGN0036897	3L	TGGAATAAATAAGTTT	19643005-19643020	'Unspecified_VT33418'	19642779-19645338
FBGN0036897	3L	ATATATATATATATTC	19644079-19644094	'Unspecified_VT33418'	19642779-19645338
FBGN0036897	3L	TAGAACAATTATGACA	19644265-19644280	'Unspecified_VT33418'	19642779-19645338
FBGN0036897	3L	TAGAACAATTATGACA	19644265-19644280	'Unspecified_cluster_at_76C_CE8022'	19644184-19645408
FBGN0036897	3L	ATGAGTTAATACCAGG	19643900-19643915	'Unspecified_VT33418'	19642779-19645338
FBGN0036897	3L	TTTAAATAATATAATA	19644015-19644030	'Unspecified_VT33418'	19642779-19645338
FBGN0036897	3L	TTAAATGTATAAAATA	19643120-19643135	'Unspecified_VT33418'	19642779-19645338
FBGN0036897	3L	CATATTAAAAAGCGCG	19643420-19643435	'Unspecified_VT33418'	19642779-19645338
FBGN0036897	3L	ATAAATATATATATAT	19644093-19644108	'Unspecified_VT33418'	19642779-19645338
FBGN0036897	3L	GCAAATAAAAATTCAA	19644293-19644308	'Unspecified_VT33418'	19642779-19645338
FBGN0036897	3L	GCAAATAAAAATTCAA	19644293-19644308	'Unspecified_cluster_at_76C_CE8022'	19644184-19645408
FBGN0036897	3L	AATAATAAACTGCTTA	19643108-19643123	'Unspecified_VT33418'	19642779-19645338
FBGN0036897	3L	TAAAATAAATATATAT	19644097-19644112	'Unspecified_VT33418'	19642779-19645338
FBGN0036897	3L	TACTATAGATACTTTT	19643860-19643875	'Unspecified_VT33418'	19642779-19645338
FBGN0036897	3L	TACCATAATTAAAGTA	19644059-19644074	'Unspecified_VT33418'	19642779-19645338
FBGN0036668	3L	CAGGAAAAATAAATCA	16845457-16845472	'Unspecified_STARR-OSC-3406'	16845124-16845624
FBGN0036668	3L	AAAAAGTAATATAATG	16845433-16845448	'Unspecified_STARR-OSC-3406'	16845124-16845624
FBGN0036668	3L	AAAAATAAATCAAAGG	16845461-16845476	'Unspecified_STARR-OSC-3406'	16845124-16845624
FBGN0036668	3L	ATTGATAAAAAGTAAT	16845439-16845454	'Unspecified_STARR-OSC-3406'	16845124-16845624
FBGN0036668	3L	CATAGTGAATAATTAA	16845213-16845228	'Unspecified_STARR-OSC-3406'	16845124-16845624
FBGN0036668	3L	TAGAATCAATTCTATA	16845602-16845617	'Unspecified_STARR-OSC-3406'	16845124-16845624
FBGN0035624	3L	CAAAATATAAATTTGT	5608260-5608275	'Unspecified_VT26116'	5607416-5608294
FBGN0035624	3L	TTCTGAAAATATGAGC	5608229-5608244	'Unspecified_VT26116'	5607416-5608294
FBGN0035624	3L	AAATATAAATTTGTTG	5608258-5608273	'Unspecified_VT26116'	5607416-5608294
FBGN0035624	3L	ACGAGTAAAAATGTCA	5608207-5608222	'Unspecified_VT26116'	5607416-5608294
FBGN0035624	3L	AAAACAAAATATAAAT	5608264-5608279	'Unspecified_VT26116'	5607416-5608294
FBGN0035624	3L	CAATATAAACAAACCC	5608064-5608079	'Unspecified_VT26116'	5607416-5608294
FBGN0035624	3L	CAAAAAAATGATAAAG	5608035-5608050	'Unspecified_VT26116'	5607416-5608294
FBGN0035624	3L	TTGCATAAATGACAGG	5608020-5608035	'Unspecified_VT26116'	5607416-5608294
FBGN0035624	3L	CAACAAAAAAATGATA	5608032-5608047	'Unspecified_VT26116'	5607416-5608294
FBGN0031698	2L	AAAATCAATTATATTG	5327467-5327482	'Unspecified_STARR-OSC-3813'	5327144-5327644
FBGN0031698	2L	TTAAAGAAAAACCTTG	5327300-5327315	'Unspecified_STARR-OSC-3813'	5327144-5327644
FBGN0031698	2L	AAAAATCAATTATATT	5327468-5327483	'Unspecified_STARR-OSC-3813'	5327144-5327644
FBGN0031698	2L	GAAAATAAATAATAAA	5327160-5327175	'Unspecified_STARR-OSC-3813'	5327144-5327644
FBGN0031698	2L	ATAAAAATATATATTA	5327149-5327164	'Unspecified_STARR-OSC-3813'	5327144-5327644
FBGN0031698	2L	AAGAATGAAAATCACA	5327483-5327498	'Unspecified_STARR-OSC-3813'	5327144-5327644
FBGN0031698	2L	AAAAATATATATTAAA	5327147-5327162	'Unspecified_STARR-OSC-3813'	5327144-5327644
FBGN0031698	2L	ATAAATAATAAAAATA	5327156-5327171	'Unspecified_STARR-OSC-3813'	5327144-5327644
FBGN0031698	2L	GGAACTTA	5327337-5327344	'Unspecified_STARR-OSC-3813'	5327144-5327644
FBGN0031698	2L	TAATAAAAATATATAT	5327151-5327166	'Unspecified_STARR-OSC-3813'	5327144-5327644
FBGN0031698	2L	TAAAACAAATTCTATT	5327236-5327251	'Unspecified_STARR-OSC-3813'	5327144-5327644
FBGN0031698	2L	AATAATAAAAATATAT	5327153-5327168	'Unspecified_STARR-OSC-3813'	5327144-5327644
FBGN0038627	3R	TACAATTAAAAGTTGC	18573373-18573388	'Unspecified_STARR-OSC-2088'	18573080-18573580
FBGN0038627	3R	CGCAACAAATACAATT	18573364-18573379	'Unspecified_STARR-OSC-2088'	18573080-18573580
FBGN0038627	3R	GAAAATCAATTTGTGA	18573422-18573437	'Unspecified_STARR-OSC-2088'	18573080-18573580
FBGN0023083	3R	TACAATTAAAAGTTGC	18573373-18573388	'Unspecified_STARR-OSC-2088'	18573080-18573580
FBGN0023083	3R	CGCAACAAATACAATT	18573364-18573379	'Unspecified_STARR-OSC-2088'	18573080-18573580
FBGN0023083	3R	GAAAATCAATTTGTGA	18573422-18573437	'Unspecified_STARR-OSC-2088'	18573080-18573580
FBGN0001078	3L	ATACATATATACACAC	18800841-18800856	'Unspecified_STARR-S2-123'	18800394-18800894
FBGN0001078	3L	ATACATATATACACAC	18800841-18800856	'Unspecified_VT32979'	18800591-18802361
FBGN0001078	3L	AAAACAAAATAAATGC	18801973-18801988	'Unspecified_VT32979'	18800591-18802361
FBGN0001078	3L	CTAAATAATAATTATT	18802226-18802241	'Unspecified_VT32979'	18800591-18802361
FBGN0001078	3L	GAAAGTAAACAAAAGC	18801154-18801169	'Unspecified_VT32979'	18800591-18802361
FBGN0001078	3L	AATTATTAACATAATA	18802153-18802168	'Unspecified_VT32979'	18800591-18802361
FBGN0001078	3L	GCACATACATATATAC	18800837-18800852	'Unspecified_STARR-S2-123'	18800394-18800894
FBGN0001078	3L	GCACATACATATATAC	18800837-18800852	'Unspecified_VT32979'	18800591-18802361
FBGN0001078	3L	AAATATACTTAGAGGG	18801779-18801794	'Unspecified_VT32979'	18800591-18802361
FBGN0001078	3L	TTAAATATATACGTAT	18801097-18801112	'Unspecified_VT32979'	18800591-18802361
FBGN0001078	3L	AACAAAAAAAAAAAAA	18801999-18802014	'Unspecified_VT32979'	18800591-18802361
FBGN0001078	3L	AACATAATATATAAAG	18802146-18802161	'Unspecified_VT32979'	18800591-18802361
FBGN0001078	3L	TAATATATAAAGTATA	18802142-18802157	'Unspecified_VT32979'	18800591-18802361
FBGN0001078	3L	GAAAACAAATATCGAT	18801891-18801906	'Unspecified_VT32979'	18800591-18802361
FBGN0001078	3L	GTACTTAAATATACTT	18801785-18801800	'Unspecified_VT32979'	18800591-18802361
FBGN0001078	3L	CAATGTAAATCAATTT	18802102-18802117	'Unspecified_VT32979'	18800591-18802361
FBGN0001078	3L	AAAAAAAAAAAACTAA	18801995-18802010	'Unspecified_VT32979'	18800591-18802361
FBGN0001078	3L	GCGAATAAACAATAGC	18801202-18801217	'Unspecified_VT32979'	18800591-18802361
FBGN0001078	3L	AAAAAAAAAACTAATA	18801993-18802008	'Unspecified_VT32979'	18800591-18802361
FBGN0001078	3L	GCTAATAAATTGATAT	18802319-18802334	'Unspecified_VT32979'	18800591-18802361
FBGN0001078	3L	TTGAAAAAGTATAATT	18801754-18801769	'Unspecified_VT32979'	18800591-18802361
FBGN0001078	3L	AAAACTTA	18802055-18802062	'Unspecified_VT32979'	18800591-18802361
FBGN0001078	3L	TATTTAAGTACT	18801789-18801800	'Unspecified_VT32979'	18800591-18802361
FBGN0001078	3L	GTAAATCAATTTTCAG	18802098-18802113	'Unspecified_VT32979'	18800591-18802361
FBGN0001078	3L	AAGTATAATTATATCT	18801748-18801763	'Unspecified_VT32979'	18800591-18802361
FBGN0001078	3L	CAAAATAAATGCAAAG	18801969-18801984	'Unspecified_VT32979'	18800591-18802361
FBGN0001078	3L	TTATTTATATATAATA	18801833-18801848	'Unspecified_VT32979'	18800591-18802361
FBGN0001078	3L	TAAAGTATATGTATAC	18802135-18802150	'Unspecified_VT32979'	18800591-18802361
FBGN0001078	3L	AATATTAAATATATAC	18801093-18801108	'Unspecified_VT32979'	18800591-18802361
FBGN0001078	3L	CATCGGAAATATTAAA	18801086-18801101	'Unspecified_VT32979'	18800591-18802361
FBGN0001078	3L	TTAAATATACTTAGAG	18801781-18801796	'Unspecified_VT32979'	18800591-18802361
FBGN0001078	3L	ATAAATTGATATATAC	18802315-18802330	'Unspecified_VT32979'	18800591-18802361
FBGN0001078	3L	CTGAAGAAATTTAACA	18802011-18802026	'Unspecified_VT32979'	18800591-18802361
FBGN0001078	3L	TTAAAAAAACAAAACA	18802260-18802275	'Unspecified_VT32979'	18800591-18802361
FBGN0001078	3L	AATAATAATTATTGTA	18802223-18802238	'Unspecified_VT32979'	18800591-18802361
FBGN0001078	3L	AAAAAAAAAAAAACTA	18801996-18802011	'Unspecified_VT32979'	18800591-18802361
FBGN0001078	3L	TAAACTAAATAATAAT	18802230-18802245	'Unspecified_VT32979'	18800591-18802361
FBGN0001078	3L	AATGAAAAACAAAATA	18801978-18801993	'Unspecified_VT32979'	18800591-18802361
FBGN0001078	3L	AAAAAAAAAAACTAAT	18801994-18802009	'Unspecified_VT32979'	18800591-18802361
FBGN0001078	3L	AATAAACAATAGCTGA	18801199-18801214	'Unspecified_VT32979'	18800591-18802361
FBGN0001078	3L	TTAGATAAGTACTTAA	18801793-18801808	'Unspecified_VT32979'	18800591-18802361
FBGN0001078	3L	CATAATATATAAAGTA	18802144-18802159	'Unspecified_VT32979'	18800591-18802361
FBGN0001078	3L	AAGTATAAACTAAATA	18802235-18802250	'Unspecified_VT32979'	18800591-18802361
FBGN0001078	3L	CACAGTAAAAGTTTGT	18801284-18801299	'Unspecified_VT32979'	18800591-18802361
FBGN0001078	3L	ACAGATAAATCTAGGG	18802297-18802312	'Unspecified_VT32979'	18800591-18802361
FBGN0005536	3L	ATTAATAACTATTTTG	16050945-16050960	'Unspecified_VT31556'	16050617-16052007
FBGN0005536	3L	TTGTGTAAACATTTTA	16050607-16050622	'Unspecified_VT31555'	16048547-16050643
FBGN0005536	3L	TTTAATAAACTTTCGA	16051459-16051474	'Unspecified_VT31556'	16050617-16052007
FBGN0005536	3L	ATCGATAGATATGGCC	16051699-16051714	'Unspecified_VT31556'	16050617-16052007
FBGN0005536	3L	CAAAATAGTTATTAAT	16050946-16050961	'Unspecified_VT31556'	16050617-16052007
FBGN0005536	3L	AAATGTAAAGAATTGG	16051732-16051747	'Unspecified_VT31556'	16050617-16052007
FBGN0005536	3L	TTTAATTAATAACTAT	16050941-16050956	'Unspecified_VT31556'	16050617-16052007
FBGN0005536	3L	AGTTTTAAATAAATGC	16051028-16051043	'Unspecified_VT31556'	16050617-16052007
FBGN0005536	3L	AAAACTTA	16050593-16050600	'Unspecified_VT31555'	16048547-16050643
FBGN0005536	3L	AATTAAACTATC	16051820-16051831	'Unspecified_VT31556'	16050617-16052007
FBGN0005536	3L	CAAATTACATAAAATC	16052377-16052392	'Unspecified_VT31557'	16051957-16054069
FBGN0005536	3L	TTTAATTAACATCGTT	16051824-16051839	'Unspecified_VT31556'	16050617-16052007
FBGN0005536	3L	AAATTTTAATATATTC	16050980-16050995	'Unspecified_VT31556'	16050617-16052007
FBGN0005536	3L	TAAAAAAAACATTCCA	16050913-16050928	'Unspecified_VT31556'	16050617-16052007
FBGN0005536	3L	GCGAGTAAATAGAACA	16052435-16052450	'Unspecified_VT31557'	16051957-16054069
FBGN0005536	3L	ATTCAGAAATATAAAT	16050968-16050983	'Unspecified_VT31556'	16050617-16052007
FBGN0005536	3L	TTATATAGATAAAATT	16051610-16051625	'Unspecified_VT31556'	16050617-16052007
FBGN0005536	3L	AAATACAAACAATTGA	16051500-16051515	'Unspecified_VT31556'	16050617-16052007
FBGN0005536	3L	TATAACACATATACAA	16051214-16051229	'Unspecified_VT31556'	16050617-16052007
FBGN0005536	3L	TAACATCAATTGTTTG	16051434-16051449	'Unspecified_VT31556'	16050617-16052007
FBGN0005536	3L	ATTTCTGAATATATTA	16050973-16050988	'Unspecified_VT31556'	16050617-16052007
FBGN0005536	3L	CACCGAAAATATGCAA	16052027-16052042	'Unspecified_VT31557'	16051957-16054069
FBGN0005536	3L	TAAACTTA	16050938-16050945	'Unspecified_VT31556'	16050617-16052007
FBGN0005536	3L	GAAAGTAAATTGATTC	16051565-16051580	'Unspecified_VT31556'	16050617-16052007
FBGN0005536	3L	ATAGATAAAATTAGAA	16051614-16051629	'Unspecified_VT31556'	16050617-16052007
FBGN0005536	3L	TGGAACAAACAGAAGA	16051354-16051369	'Unspecified_VT31556'	16050617-16052007
FBGN0005536	3L	CAAAATAAAGTGAAAT	16052040-16052055	'Unspecified_VT31557'	16051957-16054069
FBGN0005536	3L	CAGTAAAAACAAAATA	16051393-16051408	'Unspecified_VT31556'	16050617-16052007
FBGN0005536	3L	ATTAATATATTTAAAA	16051635-16051650	'Unspecified_VT31556'	16050617-16052007
FBGN0005536	3L	TGAACTAAATGTAAAG	16051726-16051741	'Unspecified_VT31556'	16050617-16052007
FBGN0005536	3L	AGGAATAAATACAAAC	16051494-16051509	'Unspecified_VT31556'	16050617-16052007
FBGN0005536	3L	GTGAAAAAATACGCGG	16052408-16052423	'Unspecified_VT31557'	16051957-16054069
FBGN0005536	3L	TCAAATATATCGATAG	16051691-16051706	'Unspecified_VT31556'	16050617-16052007
FBGN0005536	3L	TAGAACAAAAATGGAA	16052426-16052441	'Unspecified_VT31557'	16051957-16054069
FBGN0005536	3L	TAAAATAAGTTTTGCT	16050587-16050602	'Unspecified_VT31555'	16048547-16050643
FBGN0005536	3L	AAATATAAATAGCTTG	16050962-16050977	'Unspecified_VT31556'	16050617-16052007
FBGN0005536	3L	CCCAGTAAAAACAAAA	16051391-16051406	'Unspecified_VT31556'	16050617-16052007
FBGN0005536	3L	ATCGTTAAAAATATCG	16051834-16051849	'Unspecified_VT31556'	16050617-16052007
FBGN0005536	3L	CACATCAAATATATCG	16051687-16051702	'Unspecified_VT31556'	16050617-16052007
FBGN0005536	3L	AAAACAAAATACTTTG	16051398-16051413	'Unspecified_VT31556'	16050617-16052007
FBGN0005536	3L	ATAAATACAAACAATT	16051498-16051513	'Unspecified_VT31556'	16050617-16052007
FBGN0005536	3L	TTAATTAAACTTAAAA	16050935-16050950	'Unspecified_VT31556'	16050617-16052007
FBGN0005536	3L	TTAAATAAATGCTAAA	16051032-16051047	'Unspecified_VT31556'	16050617-16052007
FBGN0005536	3L	CGGTATTAATATATTT	16051631-16051646	'Unspecified_VT31556'	16050617-16052007
FBGN0005536	3L	CAAAAAAATTAGTGGA	16051342-16051357	'Unspecified_VT31556'	16050617-16052007
FBGN0005536	3L	AAAAACAAACAACTGT	16050996-16051011	'Unspecified_VT31556'	16050617-16052007
FBGN0033017	2R	ATAAATACATACATTA	5340903-5340918	'Unspecified_VT12089'	5340279-5340977
FBGN0033017	2R	TAATATTAATATACAA	5340522-5340537	'Unspecified_VT12089'	5340279-5340977
FBGN0033017	2R	TACATTAAATATACCT	5340894-5340909	'Unspecified_VT12089'	5340279-5340977
FBGN0033017	2R	GAGAACAAAAAGTATA	5340745-5340760	'Unspecified_VT12089'	5340279-5340977
FBGN0033017	2R	AAAAGTATAAATGTCG	5340738-5340753	'Unspecified_VT12089'	5340279-5340977
FBGN0033017	2R	GTATATTAATATTATT	5340523-5340538	'Unspecified_VT12089'	5340279-5340977
FBGN0033017	2R	AAGTATAAATGTCGGA	5340736-5340751	'Unspecified_VT12089'	5340279-5340977
FBGN0033017	2R	TTGAGAAAATATCGAT	5340939-5340954	'Unspecified_VT12089'	5340279-5340977
FBGN0033017	2R	AACAAAAAGTATAAAT	5340742-5340757	'Unspecified_VT12089'	5340279-5340977
FBGN0033017	2R	CGGAATCAATGTCAGG	5340724-5340739	'Unspecified_VT12089'	5340279-5340977
FBGN0033017	2R	AACAATAAATACATAC	5340907-5340922	'Unspecified_VT12089'	5340279-5340977
FBGN0033017	2R	ATTAATATACAAAATT	5340518-5340533	'Unspecified_VT12089'	5340279-5340977
FBGN0033017	2R	TACAATACATTGAAGT	5340874-5340889	'Unspecified_VT12089'	5340279-5340977
FBGN0000046	3R	ACAAATACATATAAAG	13425300-13425315	'Unspecified_STARR-S2-3676'	13425097-13425597
FBGN0000046	3R	AAAGATAACGATTCGG	13425312-13425327	'Unspecified_STARR-S2-3676'	13425097-13425597
FBGN0000046	3R	AACAACTAATATTTTT	13426285-13426300	'Unspecified_VT41024'	13425881-13426525
FBGN0000046	3R	TAAAATTAATAAAAAA	13426378-13426393	'Unspecified_VT41024'	13425881-13426525
FBGN0000046	3R	AAAGAAAGATACTTTG	13426135-13426150	'Unspecified_VT41024'	13425881-13426525
FBGN0000046	3R	TTTAATAAAAGTTTTA	13426329-13426344	'Unspecified_VT41024'	13425881-13426525
FBGN0000046	3R	GAGAGCAAACATTACG	13425337-13425352	'Unspecified_STARR-S2-3676'	13425097-13425597
FBGN0000046	3R	AACAAACAACATATTT	13426167-13426182	'Unspecified_VT41024'	13425881-13426525
FBGN0000046	3R	TAAACCAAATAATTAA	13425540-13425555	'Unspecified_STARR-S2-3676'	13425097-13425597
FBGN0000046	3R	ATCAAAAATTATAATT	13426309-13426324	'Unspecified_VT41024'	13425881-13426525
FBGN0000046	3R	AATAATTAAAAGTATT	13425547-13425562	'Unspecified_STARR-S2-3676'	13425097-13425597
FBGN0000046	3R	ATCCTTAAATGTTTGG	13426212-13426227	'Unspecified_VT41024'	13425881-13426525
FBGN0000046	3R	AAAGATAGAGATCTCA	13426152-13426167	'Unspecified_VT41024'	13425881-13426525
FBGN0000046	3R	TTAAACAAAAATTAGT	13426241-13426256	'Unspecified_VT41024'	13425881-13426525
FBGN0000046	3R	ATAATTAAAAGTATTA	13425548-13425563	'Unspecified_STARR-S2-3676'	13425097-13425597
FBGN0000046	3R	CTCAACAAACAACATA	13426164-13426179	'Unspecified_VT41024'	13425881-13426525
FBGN0000046	3R	CCAAATAATTAAAAGT	13425544-13425559	'Unspecified_STARR-S2-3676'	13425097-13425597
FBGN0000046	3R	AATTATAATTAATTAA	13426315-13426330	'Unspecified_VT41024'	13425881-13426525
FBGN0000046	3R	GAAAAGAAAGATACTT	13426133-13426148	'Unspecified_VT41024'	13425881-13426525
FBGN0000046	3R	AGTATTAAATATTTTT	13425557-13425572	'Unspecified_STARR-S2-3676'	13425097-13425597
FBGN0000046	3R	AAAACCAAACATTTAA	13426217-13426232	'Unspecified_VT41024'	13425881-13426525
FBGN0000046	3R	ACATATAAAGATAACG	13425306-13425321	'Unspecified_STARR-S2-3676'	13425097-13425597
FBGN0000046	3R	TTGATTAAAAATTAGA	13425208-13425223	'Unspecified_STARR-S2-3676'	13425097-13425597
FBGN0000046	3R	TAAAAGAAAGAGTATC	13426413-13426428	'Unspecified_VT41024'	13425881-13426525
FBGN0000046	3R	AAGAGAAAATGTTGAA	13425478-13425493	'Unspecified_STARR-S2-3676'	13425097-13425597
FBGN0000046	3R	TAAATCAAAAATTATA	13426306-13426321	'Unspecified_VT41024'	13425881-13426525
FBGN0000046	3R	TTAATTAATTATAATT	13426316-13426331	'Unspecified_VT41024'	13425881-13426525
FBGN0000046	3R	AAAACTTA	13425100-13425107	'Unspecified_STARR-S2-3676'	13425097-13425597
FBGN0260964	2R	AAAAGGAAATTAAACA	13535389-13535404	'Unspecified_VT16216'	13534888-13537443
FBGN0260964	2R	CCCCATACATATAGAG	13535229-13535244	'Unspecified_VT16216'	13534888-13537443
FBGN0260964	2R	ATCGGAAAATATATCT	13535542-13535557	'Unspecified_VT16216'	13534888-13537443
FBGN0260964	2R	TTAAATAGATTTCGCA	13535454-13535469	'Unspecified_VT16216'	13534888-13537443
FBGN0260964	2R	CACAAAAAAAATCCGA	13535166-13535181	'Unspecified_VT16216'	13534888-13537443
FBGN0260964	2R	CCTTTTAAATAGATTT	13535458-13535473	'Unspecified_VT16216'	13534888-13537443
FBGN0260964	2R	GAAATTAAACATTTGC	13535384-13535399	'Unspecified_VT16216'	13534888-13537443
FBGN0264343	2L	ACAAAAAGATATACTA	7227454-7227469	'Ndae1_MC024'	7227350-7228699
FBGN0264343	2L	AAATATAAAAATTCAC	7228217-7228232	'Ndae1_MC024'	7227350-7228699
FBGN0264343	2L	TGAAAAAGATATAATG	7227541-7227556	'Ndae1_MC024'	7227350-7228699
FBGN0264343	2L	ATTTAGAAACATTATA	7227525-7227540	'Ndae1_MC024'	7227350-7228699
FBGN0264343	2L	TAAAAGAATTATTCAT	7227421-7227436	'Ndae1_MC024'	7227350-7228699
FBGN0264343	2L	TATGAAAAAGATATAA	7227539-7227554	'Ndae1_MC024'	7227350-7228699
FBGN0264343	2L	AGATATAATGATAAGG	7227547-7227562	'Ndae1_MC024'	7227350-7228699
FBGN0264343	2L	TAATATAAACCATTGG	7227350-7227365	'Ndae1_MC024'	7227350-7228699
FBGN0264343	2L	GTGAGTAAATAGAGGG	7227829-7227844	'Ndae1_MC024'	7227350-7228699
FBGN0264343	2L	AAAAATTCACATGATG	7228211-7228226	'Ndae1_MC024'	7227350-7228699
FBGN0264343	2L	AAAAAGATATACTATA	7227456-7227471	'Ndae1_MC024'	7227350-7228699
FBGN0264343	2L	TAAAATATAAAAATTC	7228219-7228234	'Ndae1_MC024'	7227350-7228699
FBGN0264343	2L	AAAAATCAACCTATAC	7228039-7228054	'Ndae1_MC024'	7227350-7228699
FBGN0264343	2L	GATTAACGCATT	7227610-7227621	'Ndae1_MC024'	7227350-7228699
FBGN0264343	2L	TACAATAAACCTATGT	7227405-7227420	'Ndae1_MC024'	7227350-7228699
FBGN0264343	2L	TATATTATATACTATA	7227473-7227488	'Ndae1_MC024'	7227350-7228699
FBGN0264343	2L	AAAAGTGAGTAAATAG	7227825-7227840	'Ndae1_MC024'	7227350-7228699
FBGN0259878	2R	CAAAATATCCAGATGA	15241105-15241120	'Unspecified_STARR-OSC-438'	15240712-15241212
FBGN0259878	2R	GAAACAAAATATCCAG	15241101-15241116	'Unspecified_STARR-OSC-438'	15240712-15241212
FBGN0259878	2R	ATAGTTAAAAAGGTGA	15241194-15241209	'Unspecified_STARR-OSC-438'	15240712-15241212
FBGN0038197	3R	GCGAATAAAAAGCGAA	14057408-14057423	'Unspecified_STARR-OSC-1316'	14057347-14057847
FBGN0029514	3L	CAAACACAATATATTG	1350726-1350741	'Unspecified_STARR-OSC-3693'	1350267-1350767
FBGN0029514	3L	CGCATTACATATTATA	1350675-1350690	'Unspecified_STARR-OSC-3693'	1350267-1350767
FBGN0029514	3L	CACAATATATTGTATC	1350730-1350745	'Unspecified_STARR-OSC-3693'	1350267-1350767
FBGN0035603	3L	TTTATTAAATTAATTA	5367960-5367975	'Unspecified_STARR-OSC-4088'	5367511-5368011
FBGN0035603	3L	TTTGTAAAATATCATA	5367981-5367996	'Unspecified_STARR-OSC-4088'	5367511-5368011
FBGN0035603	3L	TAAATTAATTAAAACC	5367955-5367970	'Unspecified_STARR-OSC-4088'	5367511-5368011
FBGN0035603	3L	TATCATAAATTATTTA	5367972-5367987	'Unspecified_STARR-OSC-4088'	5367511-5368011
FBGN0001139	3R	CAAAACAAAAATGGAA	26040314-26040329	'E(spl)m8-HLH_E(spl)_m8-2.61'	26037586-26040346
FBGN0001139	3R	CAAAACAAAAATGGAA	26040314-26040329	'E(spl)m8-HLH_E(spl)_m8-0.46'	26039766-26040346
FBGN0001139	3R	CAAAACAAAAATGGAA	26040314-26040329	'E(spl)m8-HLH_E(spl)_m8-0.24'	26039986-26040346
FBGN0001139	3R	CAAAACAAAAATGGAA	26040314-26040329	'E(spl)m8-HLH_E(spl)_WT_SF-SR'	26039154-26040416
FBGN0001139	3R	CAAAACAAAAATGGAA	26040314-26040329	'E(spl)m8-HLH_E(spl)_m8-0.14'	26040090-26040346
FBGN0001139	3R	CAAAACAAAAATGGAA	26040314-26040329	'E(spl)m8-HLH_E(spl)_m8-1.25'	26038977-26040346
FBGN0001139	3R	AAACAAAAATGGAATA	26040316-26040331	'E(spl)m8-HLH_E(spl)_m8-2.61'	26037586-26040346
FBGN0001139	3R	AAACAAAAATGGAATA	26040316-26040331	'E(spl)m8-HLH_E(spl)_m8-0.46'	26039766-26040346
FBGN0001139	3R	AAACAAAAATGGAATA	26040316-26040331	'E(spl)m8-HLH_E(spl)_m8-0.24'	26039986-26040346
FBGN0001139	3R	AAACAAAAATGGAATA	26040316-26040331	'E(spl)m8-HLH_E(spl)_WT_SF-SR'	26039154-26040416
FBGN0001139	3R	AAACAAAAATGGAATA	26040316-26040331	'E(spl)m8-HLH_E(spl)_m8-0.14'	26040090-26040346
FBGN0001139	3R	AAACAAAAATGGAATA	26040316-26040331	'E(spl)m8-HLH_E(spl)_m8-1.25'	26038977-26040346
FBGN0038256	3R	TTAAATAGATATCTTG	14732553-14732568	'Unspecified_VT41716'	14731463-14732734
FBGN0038256	3R	TATTTAATTATT	14731859-14731870	'Unspecified_VT41716'	14731463-14732734
FBGN0038256	3R	AAAATAAAATATTCCG	14731925-14731940	'Unspecified_VT41716'	14731463-14732734
FBGN0038256	3R	TTAATTAACTATCATC	14732212-14732227	'Unspecified_VT41716'	14731463-14732734
FBGN0038256	3R	AAAATTCAATTTAACA	14732697-14732712	'Unspecified_VT41716'	14731463-14732734
FBGN0038256	3R	ATTGTTAAACAATTTG	14732593-14732608	'Unspecified_VT41716'	14731463-14732734
FBGN0038256	3R	TCAACTGAATATTTTC	14731484-14731499	'Unspecified_VT41716'	14731463-14732734
FBGN0038256	3R	CTATTTAAATATTATT	14732560-14732575	'Unspecified_VT41716'	14731463-14732734
FBGN0038256	3R	TGGAAAAAATAAAATA	14731930-14731945	'Unspecified_VT41716'	14731463-14732734
FBGN0038256	3R	ATAAATTAGTAAACGG	14732432-14732447	'Unspecified_VT41716'	14731463-14732734
FBGN0038256	3R	AATAATTATCATGTTG	14732318-14732333	'Unspecified_VT41716'	14731463-14732734
FBGN0038256	3R	AATTACAAATAGGGTC	14732626-14732641	'Unspecified_VT41716'	14731463-14732734
FBGN0038256	3R	CAAAACAAATGGTTAA	14732467-14732482	'Unspecified_VT41716'	14731463-14732734
FBGN0038256	3R	AAAAAATAAAATATTC	14731927-14731942	'Unspecified_VT41716'	14731463-14732734
FBGN0038256	3R	AATAATATATTTCAGA	14732531-14732546	'Unspecified_VT41716'	14731463-14732734
FBGN0038256	3R	AATAATATTTAAATAG	14732561-14732576	'Unspecified_VT41716'	14731463-14732734
FBGN0038256	3R	TACAAAAATTAAAATA	14732519-14732534	'Unspecified_VT41716'	14731463-14732734
FBGN0038256	3R	GGGTATAAATATTCAA	14731987-14732002	'Unspecified_VT41716'	14731463-14732734
FBGN0038256	3R	TTATACAAATAGACCA	14731946-14731961	'Unspecified_VT41716'	14731463-14732734
FBGN0038256	3R	TTTTGTAAATTATTTG	14732457-14732472	'Unspecified_VT41716'	14731463-14732734
FBGN0038256	3R	ATTAGTAAACGGATGC	14732428-14732443	'Unspecified_VT41716'	14731463-14732734
FBGN0038256	3R	TTCAGTTGATATTTTG	14731520-14731535	'Unspecified_VT41716'	14731463-14732734
FBGN0038256	3R	GCTGATAATTATGATA	14732282-14732297	'Unspecified_VT41716'	14731463-14732734
FBGN0038256	3R	AAATTAAAATAATATA	14732524-14732539	'Unspecified_VT41716'	14731463-14732734
FBGN0038256	3R	AAAAATAAAAATTGCA	14732713-14732728	'Unspecified_VT41716'	14731463-14732734
FBGN0038256	3R	TATTTAAATATT	14732561-14732572	'Unspecified_VT41716'	14731463-14732734
FBGN0038256	3R	TAAATTACAAATAGGG	14732628-14732643	'Unspecified_VT41716'	14731463-14732734
FBGN0038256	3R	ATATTTAAATAGATAT	14732557-14732572	'Unspecified_VT41716'	14731463-14732734
FBGN0038256	3R	ATAAAATAATATTTAA	14732565-14732580	'Unspecified_VT41716'	14731463-14732734
FBGN0038256	3R	CAAGATATCTATTTAA	14732552-14732567	'Unspecified_VT41716'	14731463-14732734
FBGN0038256	3R	TTTAATAATTATCATG	14732321-14732336	'Unspecified_VT41716'	14731463-14732734
FBGN0038256	3R	AAAAATAAAATATTCC	14731926-14731941	'Unspecified_VT41716'	14731463-14732734
FBGN0038256	3R	TTAAAATAATATATTT	14732527-14732542	'Unspecified_VT41716'	14731463-14732734
FBGN0038256	3R	CGAAAGAAATATTTTA	14732484-14732499	'Unspecified_VT41716'	14731463-14732734
FBGN0038256	3R	TCTTAAAGCAGT	14732663-14732674	'Unspecified_VT41716'	14731463-14732734
FBGN0038256	3R	GCGAATAAGCATAGTG	14731900-14731915	'Unspecified_VT41716'	14731463-14732734
FBGN0038256	3R	AAAAATTAAAATAATA	14732522-14732537	'Unspecified_VT41716'	14731463-14732734
FBGN0032797	2L	TATAATAATGATAGCT	19517018-19517033	'Unspecified_VT10001'	19514746-19517179
FBGN0032797	2L	AGGAATCGATATAAGA	19516918-19516933	'Unspecified_VT10001'	19514746-19517179
FBGN0032797	2L	TCATAAACATATATTG	19517092-19517107	'Unspecified_VT10001'	19514746-19517179
FBGN0032797	2L	AAACTTGAATATAAAG	19516856-19516871	'Unspecified_VT10001'	19514746-19517179
FBGN0032797	2L	AACAATAATCAAGATT	19517073-19517088	'Unspecified_VT10001'	19514746-19517179
FBGN0032797	2L	TAATATAATAATGATA	19517015-19517030	'Unspecified_VT10001'	19514746-19517179
FBGN0032797	2L	ATAAACATATATTGGC	19517094-19517109	'Unspecified_VT10001'	19514746-19517179
FBGN0032797	2L	TTACATAAACAGAGTT	19517050-19517065	'Unspecified_VT10001'	19514746-19517179
FBGN0032797	2L	ATTAATACTTATGATA	19516976-19516991	'Unspecified_VT10001'	19514746-19517179
FBGN0032797	2L	AGATATAAGTATAAGT	19516997-19517012	'Unspecified_VT10001'	19514746-19517179
FBGN0032797	2L	AAGTATAAGTATTAAT	19517003-19517018	'Unspecified_VT10001'	19514746-19517179
FBGN0032797	2L	AATCATAAACATATAT	19517090-19517105	'Unspecified_VT10001'	19514746-19517179
FBGN0032797	2L	AACAAAAAAAAGTTCC	19516895-19516910	'Unspecified_VT10001'	19514746-19517179
FBGN0032797	2L	TATATTACATAAACAG	19517046-19517061	'Unspecified_VT10001'	19514746-19517179
FBGN0032797	2L	AATAATCAAGATTTAA	19517076-19517091	'Unspecified_VT10001'	19514746-19517179
FBGN0032797	2L	AATGATAGATATAAGT	19516991-19517006	'Unspecified_VT10001'	19514746-19517179
FBGN0032797	2L	AAGTATTAATATAATA	19517009-19517024	'Unspecified_VT10001'	19514746-19517179
FBGN0032797	2L	TAAATTAAACAATAAT	19517066-19517081	'Unspecified_VT10001'	19514746-19517179
FBGN0032797	2L	GAATATAAAGATATCA	19516862-19516877	'Unspecified_VT10001'	19514746-19517179
FBGN0029893	X	TAAATTAAAGATACAG	6694932-6694947	'Unspecified_STARR-OSC-3424'	6694501-6695001
FBGN0029893	X	GCGAATAAATGGAATT	6694732-6694747	'Unspecified_STARR-OSC-3424'	6694501-6695001
FBGN0029893	X	CAAAATAAGGAGCGGA	6694684-6694699	'Unspecified_STARR-OSC-3424'	6694501-6695001
FBGN0029893	X	TAAATTAAATTAAAGA	6694937-6694952	'Unspecified_STARR-OSC-3424'	6694501-6695001
FBGN0029893	X	GATGGTAAAAAGTATC	6694979-6694994	'Unspecified_STARR-OSC-3424'	6694501-6695001
FBGN0029893	X	AAAAAGCAAAATAAGG	6694690-6694705	'Unspecified_STARR-OSC-3424'	6694501-6695001
FBGN0002914	X	TATGCCAAACATTTTG	15857581-15857596	'Unspecified_VT62469'	15857062-15857828
FBGN0035471	3L	TTAACTAAACAACTAA	3902193-3902208	'Unspecified_STARR-OSC-672'	3901792-3902292
FBGN0035471	3L	CACACAAAATAATGTG	3902064-3902079	'Unspecified_STARR-OSC-672'	3901792-3902292
FBGN0035471	3L	AATAAGAAATTTTCAG	3902105-3902120	'Unspecified_STARR-OSC-672'	3901792-3902292
FBGN0035471	3L	ATGCATACACATTATT	3902056-3902071	'Unspecified_STARR-OSC-672'	3901792-3902292
FBGN0035471	3L	AAAAATAAGTGGATTT	3902158-3902173	'Unspecified_STARR-OSC-672'	3901792-3902292
FBGN0035471	3L	TCAGCTAAAAATAAGT	3902152-3902167	'Unspecified_STARR-OSC-672'	3901792-3902292
FBGN0036291	3L	TATTAAGCGATT	12501274-12501285	'Unspecified_STARR-OSC-2005'	12501030-12501530
FBGN0036291	3L	TTCCATAAACAATTTC	12501108-12501123	'Unspecified_STARR-OSC-2005'	12501030-12501530
FBGN0036291	3L	TTATTTAAATATTTTT	12501361-12501376	'Unspecified_STARR-OSC-2005'	12501030-12501530
FBGN0036291	3L	ATAAATAAGGAAATTC	12501257-12501272	'Unspecified_STARR-OSC-2005'	12501030-12501530
FBGN0036291	3L	ATAAAAAAAAAGCCGG	12501282-12501297	'Unspecified_STARR-OSC-2005'	12501030-12501530
FBGN0036291	3L	TCTTTAGCTATT	12501387-12501398	'Unspecified_STARR-OSC-2005'	12501030-12501530
FBGN0036291	3L	CTTAATAAAAAAAAAG	12501278-12501293	'Unspecified_STARR-OSC-2005'	12501030-12501530
FBGN0036291	3L	TTGCGTAAAAATACCC	12501323-12501338	'Unspecified_STARR-OSC-2005'	12501030-12501530
FBGN0036291	3L	TAACATAATTAACTTT	12501050-12501065	'Unspecified_STARR-OSC-2005'	12501030-12501530
FBGN0036291	3L	AAGAATAAATAAGGAA	12501253-12501268	'Unspecified_STARR-OSC-2005'	12501030-12501530
FBGN0020633	3L	ATAAATATTTAAAAGT	8891403-8891418	'Unspecified_VT27799'	8890018-8891649
FBGN0020633	3L	ATACATACATATATCG	8890789-8890804	'Unspecified_VT27799'	8890018-8891649
FBGN0020633	3L	AAAAAAAAACAAGTAA	8890500-8890515	'Unspecified_VT27799'	8890018-8891649
FBGN0020633	3L	ATACATATATATATAT	8890594-8890609	'Unspecified_VT27799'	8890018-8891649
FBGN0020633	3L	TCGAATACACATGTGT	8891260-8891275	'Unspecified_VT27799'	8890018-8891649
FBGN0020633	3L	TTATGTAAAAATATAA	8891522-8891537	'Unspecified_VT27799'	8890018-8891649
FBGN0020633	3L	ATATATATATATATAA	8890598-8890613	'Unspecified_VT27799'	8890018-8891649
FBGN0020633	3L	GGTAATAAATATTTAA	8891399-8891414	'Unspecified_VT27799'	8890018-8891649
FBGN0020633	3L	AAAAACCAATAAATAA	8891036-8891051	'Unspecified_VT27799'	8890018-8891649
FBGN0020633	3L	ATCTATAATTACAATT	8891465-8891480	'Unspecified_VT27799'	8890018-8891649
FBGN0020633	3L	AATCGTAATTATATGC	8890638-8890653	'Unspecified_VT27799'	8890018-8891649
FBGN0020633	3L	ATATATATATATAAAT	8890600-8890615	'Unspecified_VT27799'	8890018-8891649
FBGN0020633	3L	AATGCTACATATAATA	8890214-8890229	'Unspecified_VT27799'	8890018-8891649
FBGN0020633	3L	TTTTGTAAATTTCATT	8891144-8891159	'Unspecified_VT27799'	8890018-8891649
FBGN0020633	3L	ATATATAAATACATAA	8890606-8890621	'Unspecified_VT27799'	8890018-8891649
FBGN0020633	3L	TATAATTATTATTTGT	8890867-8890882	'Unspecified_VT27799'	8890018-8891649
FBGN0020633	3L	CACTAAAAATAAATGT	8891003-8891018	'Unspecified_VT27799'	8890018-8891649
FBGN0020633	3L	TATTTTAAAGATATAA	8891377-8891392	'Unspecified_VT27799'	8890018-8891649
FBGN0020633	3L	ATACATAAATGAATTA	8890614-8890629	'Unspecified_VT27799'	8890018-8891649
FBGN0020633	3L	ATGTGTAAAAAGCAAA	8890683-8890698	'Unspecified_VT27799'	8890018-8891649
FBGN0020633	3L	CTGAATAAACGTCAAT	8891166-8891181	'Unspecified_VT27799'	8890018-8891649
FBGN0020633	3L	AACAACAAATTTAGTT	8890711-8890726	'Unspecified_VT27799'	8890018-8891649
FBGN0020633	3L	ATATATATATACAAAT	8890518-8890533	'Unspecified_VT27799'	8890018-8891649
FBGN0020633	3L	ACCAATAAATAATTAT	8891040-8891055	'Unspecified_VT27799'	8890018-8891649
FBGN0020633	3L	TATAATATACGTATTA	8890205-8890220	'Unspecified_VT27799'	8890018-8891649
FBGN0020633	3L	ATGTAAAAATATAACG	8891524-8891539	'Unspecified_VT27799'	8890018-8891649
FBGN0020633	3L	AAATATATATATATAC	8890514-8890529	'Unspecified_VT27799'	8890018-8891649
FBGN0020633	3L	AAAAAAAAAAACAAGT	8890498-8890513	'Unspecified_VT27799'	8890018-8891649
FBGN0020633	3L	ATAAATGAATTAACTA	8890618-8890633	'Unspecified_VT27799'	8890018-8891649
FBGN0020633	3L	TAAACTTA	8891421-8891428	'Unspecified_VT27799'	8890018-8891649
FBGN0020633	3L	ATAAATAATTATGTAA	8891044-8891059	'Unspecified_VT27799'	8890018-8891649
FBGN0020633	3L	ATGTATAATTATTATT	8890864-8890879	'Unspecified_VT27799'	8890018-8891649
FBGN0020633	3L	CATATTAAATTGTAAC	8890942-8890957	'Unspecified_VT27799'	8890018-8891649
FBGN0020633	3L	ATAAATACATAAATGA	8890610-8890625	'Unspecified_VT27799'	8890018-8891649
FBGN0020633	3L	ACATTTAAATGTATTA	8891438-8891453	'Unspecified_VT27799'	8890018-8891649
FBGN0020633	3L	AAGTGTAAGTTTATGG	8891415-8891430	'Unspecified_VT27799'	8890018-8891649
FBGN0020633	3L	ATATATATATATACAA	8890516-8890531	'Unspecified_VT27799'	8890018-8891649
FBGN0020633	3L	TTTTAAAGATATAATG	8891379-8891394	'Unspecified_VT27799'	8890018-8891649
FBGN0020633	3L	AAAAATAAATGTACTA	8891007-8891022	'Unspecified_VT27799'	8890018-8891649
FBGN0020633	3L	ATATATATACAAATGA	8890520-8890535	'Unspecified_VT27799'	8890018-8891649
FBGN0020633	3L	TTGAGTAAACGCACGG	8890104-8890119	'Unspecified_VT27799'	8890018-8891649
FBGN0020633	3L	TTAACTAATTAAATCG	8890627-8890642	'Unspecified_VT27799'	8890018-8891649
FBGN0020633	3L	AAATATAACGATAGTT	8891530-8891545	'Unspecified_VT27799'	8890018-8891649
FBGN0020633	3L	ATTAATACGTATATTA	8890202-8890217	'Unspecified_VT27799'	8890018-8891649
FBGN0020633	3L	AATATGAAATATGCAT	8890535-8890550	'Unspecified_VT27799'	8890018-8891649
FBGN0020633	3L	ACATATATATATATAT	8890596-8890611	'Unspecified_VT27799'	8890018-8891649
FBGN0020633	3L	AAACGTAACGATTAGC	8890662-8890677	'Unspecified_VT27799'	8890018-8891649
FBGN0020633	3L	ACAAGTAAATATATAT	8890508-8890523	'Unspecified_VT27799'	8890018-8891649
FBGN0020633	3L	ATATATACATATATAT	8890590-8890605	'Unspecified_VT27799'	8890018-8891649
FBGN0020633	3L	ATATATACATACATAT	8890785-8890800	'Unspecified_VT27799'	8890018-8891649
FBGN0020633	3L	AAAAGCAAACAGTTGA	8890690-8890705	'Unspecified_VT27799'	8890018-8891649
FBGN0020633	3L	AGATATAATGATATGG	8891385-8891400	'Unspecified_VT27799'	8890018-8891649
FBGN0020633	3L	ATATATCAATAGATTT	8890189-8890204	'Unspecified_VT27799'	8890018-8891649
FBGN0020633	3L	AAAAAAAAAACGAAGG	8890161-8890176	'Unspecified_VT27799'	8890018-8891649
FBGN0020633	3L	CGTTGTAAATCTATTC	8890959-8890974	'Unspecified_VT27799'	8890018-8891649
FBGN0020633	3L	AAACGTCAATATTTGA	8891172-8891187	'Unspecified_VT27799'	8890018-8891649
FBGN0020633	3L	ATATATATATAAATAC	8890602-8890617	'Unspecified_VT27799'	8890018-8891649
FBGN0020633	3L	ACGTATTAATATATCA	8890197-8890212	'Unspecified_VT27799'	8890018-8891649
FBGN0020633	3L	ATATATATACATATAT	8890588-8890603	'Unspecified_VT27799'	8890018-8891649
FBGN0020633	3L	TAAAAAAAAAAACAAG	8890497-8890512	'Unspecified_VT27799'	8890018-8891649
FBGN0020633	3L	GTAAATATATATATAT	8890512-8890527	'Unspecified_VT27799'	8890018-8891649
FBGN0020633	3L	GTAAGCAAATACTCTA	8891334-8891349	'Unspecified_VT27799'	8890018-8891649
FBGN0020633	3L	ATATGTAATTATGTAA	8891514-8891529	'Unspecified_VT27799'	8890018-8891649
FBGN0020633	3L	ACAAATGAATATGAAA	8890528-8890543	'Unspecified_VT27799'	8890018-8891649
FBGN0020633	3L	TATAAAACTATC	8891540-8891551	'Unspecified_VT27799'	8890018-8891649
