# Supplementary material for: Modeling the cis-regulatory modules of genes expressed in developmental stages of Drosophila melanogaster
Source: PeerJ. 2017 May 30;5:e3389. doi: 10.7717/peerj.3389 (PMC5452948; doi:10.7717/peerj.3389)
Supplement: Data S1 [file peerj-05-3389-s010.zip › Supplemental Data S1/Embryo_14_16h]

GENE	CHROMOSOME	MOTIF_SEQUENCE	COORDINATES	REDFly_ELEMENT	COORDINATES
FBGN0051950	2L	TGGTTCGGT	2878451-2878459	'Unspecified_STARR-OSC-2413'	2878090-2878590
FBGN0051950	2L	CGGTTCACT	2878446-2878454	'Unspecified_STARR-OSC-2413'	2878090-2878590
FBGN0000376	X	TTATTTACATA	2738937-2738947	'Unspecified_STARR-OSC-4656'	2738548-2739048
FBGN0000376	X	CTGTTGGCCA	2738747-2738756	'Unspecified_STARR-OSC-4656'	2738548-2739048
FBGN0000376	X	ATGTTGGCCA	2738742-2738751	'Unspecified_STARR-OSC-4656'	2738548-2739048
FBGN0037526	3R	CGGTTCAAT	7886605-7886613	'Unspecified_VT38126'	7884579-7886710
FBGN0038139	3R	TTTTTGGCCA	13334168-13334177	'Unspecified_VT40974'	13332056-13334245
FBGN0038139	3R	TCATATACATT	13335074-13335084	'Unspecified_STARR-OSC-1021'	13335034-13335534
FBGN0038139	3R	ATTTTGGCCA	13334173-13334182	'Unspecified_VT40974'	13332056-13334245
FBGN0038139	3R	TTATTTACATA	13335154-13335164	'Unspecified_STARR-OSC-1021'	13335034-13335534
FBGN0052687	X	TGGTTCTGT	10487034-10487042	'Unspecified_STARR-S2-4621'	10486659-10487159
FBGN0034253	2R	TCATTTGCATA	17640292-17640302	'Unspecified_STARR-S2-827'	17640281-17640781
FBGN0053054	3L	GGGTTACGT	21203066-21203074	'Unspecified_STARR-S2-2681'	21202636-21203136
FBGN0053054	3L	TGGTTACCT	21203051-21203059	'Unspecified_STARR-S2-2681'	21202636-21203136
FBGN0053056	3L	TGGTTACCT	21203051-21203059	'Unspecified_STARR-S2-2681'	21202636-21203136
FBGN0053056	3L	GGGTTACGT	21203066-21203074	'Unspecified_STARR-S2-2681'	21202636-21203136
FBGN0035470	3L	ATTTTGGCCA	3899127-3899136	'Unspecified_STARR-OSC-2320'	3898965-3899465
FBGN0035470	3L	GGGTTACAT	3899183-3899191	'Unspecified_STARR-OSC-2320'	3898965-3899465
FBGN0035470	3L	CCTTTGGCCA	3899132-3899141	'Unspecified_STARR-OSC-2320'	3898965-3899465
FBGN0062440	2R	CGGTTCAAT	18148177-18148185	'Unspecified_STARR-OSC-2864'	18147746-18148246
FBGN0038320	3R	ATTATGGCCA	15333243-15333252	'Unspecified_STARR-S2-1127'	15333041-15333541
FBGN0038320	3R	TGGTTCCGT	15333103-15333111	'Unspecified_STARR-S2-1127'	15333041-15333541
FBGN0038320	3R	TTTTTCGCCA	15333299-15333308	'Unspecified_STARR-S2-1127'	15333041-15333541
FBGN0033341	2R	TCCTTGGCCA	8901294-8901303	'Unspecified_STARR-OSC-2895'	8901153-8901653
FBGN0033341	2R	ATGATGGCCA	8901299-8901308	'Unspecified_STARR-OSC-2895'	8901153-8901653
FBGN0262617	3R	TTCTTGGCCA	10264284-10264293	'Unspecified_STARR-S2-4417'	10264188-10264688
FBGN0262617	3R	TGTTTGGCCA	10264279-10264288	'Unspecified_STARR-S2-4417'	10264188-10264688
FBGN0008651	3R	TGGTAATTGA	21435537-21435546	'Unspecified_VT45222'	21434080-21436665
FBGN0008651	3R	CTCGTGGCCA	21434135-21434144	'Unspecified_VT45222'	21434080-21436665
FBGN0008651	3R	TGGAAAGCGA	21434533-21434542	'Unspecified_VT45222'	21434080-21436665
FBGN0008651	3R	ATTCTGGCCA	21434140-21434149	'Unspecified_VT45222'	21434080-21436665
FBGN0008651	3R	TTCTTGGCCA	21434183-21434192	'Unspecified_VT45222'	21434080-21436665
FBGN0051324	3R	CATTTGGCCA	26106795-26106804	'dysf_dys_A3.8'	26103119-26106894
FBGN0051324	3R	TGGTTAGAT	26106739-26106747	'Unspecified_STARR-S2-2216'	26106261-26106761
FBGN0051324	3R	TGGTTAGAT	26106739-26106747	'dysf_dys_A3.8'	26103119-26106894
FBGN0000037	2R	ACCTTGGCCA	24390310-24390319	'Unspecified_VT21846'	24389669-24392268
FBGN0000037	2R	TTATATACCTT	24390315-24390325	'Unspecified_VT21846'	24389669-24392268
FBGN0000037	2R	ATTCTGGCCA	24390305-24390314	'Unspecified_VT21846'	24389669-24392268
FBGN0000037	2R	TGGTTCTAT	24391012-24391020	'Unspecified_VT21846'	24389669-24392268
FBGN0002632	3R	TGGAAAGCGA	26032238-26032247	'E(spl)m5-HLH_HLHm5_m5-3.28'	26029264-26033021
FBGN0002632	3R	ATTTTGGCCA	26033007-26033016	'E(spl)m5-HLH_HLHm5_m5-3.28'	26029264-26033021
FBGN0002632	3R	TTATTGGCCA	26033002-26033011	'E(spl)m5-HLH_HLHm5_m5-3.28'	26029264-26033021
FBGN0002632	3R	TGGTTAATT	26032285-26032293	'Unspecified_STARR-OSC-2718'	26032282-26032782
FBGN0002632	3R	TGGTTAATT	26032285-26032293	'E(spl)m5-HLH_HLHm5_m5-3.28'	26029264-26033021
FBGN0030148	X	TCGCATGCCTT	9662772-9662782	'unspecified_CG15319_down_1'	9662561-9663635
FBGN0030148	X	TGGTTACCT	9663077-9663085	'unspecified_CG15319_down_1'	9662561-9663635
FBGN0032295	2L	TTGTTTACATA	10736160-10736170	'Unspecified_STARR-OSC-3971'	10735731-10736231
FBGN0003866	2L	CTCTTGGCGA	21828580-21828589	'Unspecified_STARR-OSC-769'	21828195-21828695
FBGN0003866	2L	CTCTTGGCGA	21828580-21828589	'Unspecified_STARR-S2-657'	21828280-21828780
FBGN0003866	2L	CTTTTGGCTA	21828548-21828557	'Unspecified_STARR-OSC-769'	21828195-21828695
FBGN0003866	2L	CTTTTGGCTA	21828548-21828557	'Unspecified_STARR-S2-657'	21828280-21828780
FBGN0003866	2L	CTTTTCGCCA	21828575-21828584	'Unspecified_STARR-OSC-769'	21828195-21828695
FBGN0003866	2L	CTTTTCGCCA	21828575-21828584	'Unspecified_STARR-S2-657'	21828280-21828780
