# Supplementary material for: Modeling the cis-regulatory modules of genes expressed in developmental stages of Drosophila melanogaster
Source: PeerJ. 2017 May 30;5:e3389. doi: 10.7717/peerj.3389 (PMC5452948; doi:10.7717/peerj.3389)
Supplement: Data S1 [file peerj-05-3389-s010.zip › Supplemental Data S1/Embryo_16_18h]

GENE	CHROMOSOME	MOTIF_SEQUENCE	COORDINATES	REDFly_ELEMENT	COORDINATES
FBGN0030418	X	TATTTACGTA	12744305-12744314	'Unspecified_STARR-OSC-900'	12743896-12744396
FBGN0030418	X	TATTTACGTA	12744305-12744314	'Unspecified_STARR-S2-1630'	12743968-12744468
FBGN0030418	X	TAAATACATTT	12742873-12742883	'Unspecified_STARR-OSC-1610'	12742511-12743011
FBGN0030418	X	TTGATTCATTT	12742976-12742986	'Unspecified_STARR-OSC-1610'	12742511-12743011
FBGN0037736	3R	AAAGTATATAA	9740801-9740811	'Unspecified_STARR-OSC-3084'	9740678-9741178
FBGN0037736	3R	AAAGTATATAA	9740801-9740811	'Unspecified_STARR-S2-5191'	9740770-9741270
FBGN0037736	3R	CTTAATT	9741161-9741167	'Unspecified_STARR-OSC-3084'	9740678-9741178
FBGN0037736	3R	CTTAATT	9741161-9741167	'Unspecified_STARR-S2-5191'	9740770-9741270
FBGN0037736	3R	CTTAAGT	9740960-9740966	'Unspecified_STARR-OSC-3084'	9740678-9741178
FBGN0037736	3R	CTTAAGT	9740960-9740966	'Unspecified_STARR-S2-5191'	9740770-9741270
FBGN0037736	3R	TTAATTAATTA	9740972-9740982	'Unspecified_STARR-OSC-3084'	9740678-9741178
FBGN0037736	3R	TTAATTAATTA	9740972-9740982	'Unspecified_STARR-S2-5191'	9740770-9741270
FBGN0037736	3R	CCTAACT	9740988-9740994	'Unspecified_STARR-OSC-3084'	9740678-9741178
FBGN0037736	3R	CCTAACT	9740988-9740994	'Unspecified_STARR-S2-5191'	9740770-9741270
FBGN0037736	3R	TTAATTAAATT	9741165-9741175	'Unspecified_STARR-OSC-3084'	9740678-9741178
FBGN0037736	3R	TTAATTAAATT	9741165-9741175	'Unspecified_STARR-S2-5191'	9740770-9741270
FBGN0000256	2L	TAATTATATA	3902390-3902399	'Unspecified_VT2012'	3900697-3902864
FBGN0010383	X	GCCAGG	18693207-18693212	'Unspecified_STARR-OSC-1836'	18692964-18693464
FBGN0037098	3L	GCCAGG	21555060-21555065	'Unspecified_STARR-OSC-4188'	21554695-21555195
FBGN0037098	3L	GTTAACT	21555069-21555075	'Unspecified_STARR-OSC-4188'	21554695-21555195
FBGN0034802	2R	AAAATCGATAT	22937410-22937420	'Unspecified_VT21090'	22937257-22938532
FBGN0034802	2R	CTTAGCT	22938192-22938198	'Unspecified_VT21090'	22937257-22938532
FBGN0034802	2R	TATTTATTAA	22937653-22937662	'Unspecified_VT21090'	22937257-22938532
FBGN0034802	2R	GCCAGG	22937397-22937402	'Unspecified_VT21090'	22937257-22938532
FBGN0034802	2R	CTTATCT	22938187-22938193	'Unspecified_VT21090'	22937257-22938532
FBGN0034802	2R	TATTAATTTA	22937666-22937675	'Unspecified_VT21090'	22937257-22938532
FBGN0034802	2R	TTGATAGATTT	22938349-22938359	'Unspecified_VT21090'	22937257-22938532
FBGN0034802	2R	CTTTACT	22937647-22937653	'Unspecified_VT21090'	22937257-22938532
FBGN0034802	2R	ATTAACT	22937658-22937664	'Unspecified_VT21090'	22937257-22938532
FBGN0034802	2R	AAATTAGATAA	22937621-22937631	'Unspecified_VT21090'	22937257-22938532
FBGN0034802	2R	TATTAATTTA	22937681-22937690	'Unspecified_VT21090'	22937257-22938532
FBGN0035179	3L	GCCAGG	993808-993813	'Unspecified_VT23784'	992295-994034
FBGN0035179	3L	CTTAACG	993766-993772	'Unspecified_VT23784'	992295-994034
FBGN0035179	3L	TCTTTATTTA	993750-993759	'Unspecified_VT23784'	992295-994034
FBGN0035179	3L	TTTGATTT	992786-992793	'Unspecified_VT23784'	992295-994034
FBGN0035179	3L	CTTTACT	993717-993723	'Unspecified_VT23784'	992295-994034
FBGN0035179	3L	CTTAATT	993712-993718	'Unspecified_VT23784'	992295-994034
FBGN0035179	3L	TATTTATATA	993405-993414	'Unspecified_VT23784'	992295-994034
FBGN0034794	2R	GCCAGG	22888866-22888871	'Unspecified_STARR-OSC-3382'	22888656-22889156
FBGN0034794	2R	CTTTACT	22888928-22888934	'Unspecified_STARR-OSC-3382'	22888656-22889156
FBGN0043456	2L	TATGTATTTA	10002393-10002402	'Unspecified_STARR-OSC-4603'	10002287-10002787
FBGN0043456	2L	TATTTATTTC	10002389-10002398	'Unspecified_STARR-OSC-4603'	10002287-10002787
FBGN0043456	2L	CTTAACT	10002635-10002641	'Unspecified_STARR-OSC-4603'	10002287-10002787
FBGN0043456	2L	TAACTTTTTT	10002630-10002639	'Unspecified_STARR-OSC-4603'	10002287-10002787
FBGN0043456	2L	CGTAACT	10002640-10002646	'Unspecified_STARR-OSC-4603'	10002287-10002787
FBGN0260027	3L	AGAGTAGATAT	18667264-18667274	'Unspecified_VT32913'	18667041-18668532
FBGN0003042	3L	TATTTAATTA	21319128-21319137	'Unspecified_VT34253'	21318706-21319983
FBGN0003042	3L	GCCAGG	21318113-21318118	'Unspecified_VT34252'	21317927-21318816
FBGN0003042	3L	CTTCACT	21318531-21318537	'Unspecified_VT34252'	21317927-21318816
FBGN0003042	3L	CTTAACG	21318943-21318949	'Unspecified_VT34253'	21318706-21319983
FBGN0003042	3L	TAACTTGATT	21318601-21318610	'Unspecified_VT34252'	21317927-21318816
FBGN0003042	3L	CTTAAAT	21318348-21318354	'Unspecified_VT34252'	21317927-21318816
FBGN0003042	3L	ATTAACT	21318599-21318605	'Unspecified_VT34252'	21317927-21318816
FBGN0003042	3L	CTGAACT	21318615-21318621	'Unspecified_VT34252'	21317927-21318816
FBGN0031004	X	TATTTATTAA	19248382-19248391	'Unspecified_VT64191'	19247172-19249115
FBGN0031004	X	CTTAAGT	19248367-19248373	'Unspecified_VT64191'	19247172-19249115
FBGN0031004	X	GCCAGG	19247611-19247616	'Unspecified_VT64191'	19247172-19249115
FBGN0031004	X	CTTAACG	19248235-19248241	'Unspecified_VT64191'	19247172-19249115
FBGN0031004	X	TTTGATTT	19248394-19248401	'Unspecified_VT64191'	19247172-19249115
FBGN0031004	X	TACTTATTTA	19248378-19248387	'Unspecified_VT64191'	19247172-19249115
FBGN0013334	3R	CTTAATT	15933965-15933971	'Unspecified_STARR-OSC-3797'	15933601-15934101
FBGN0013334	3R	GCCAGG	15934867-15934872	'Unspecified_STARR-OSC-2753'	15934759-15935259
FBGN0013334	3R	CTTAATT	15934087-15934093	'Unspecified_STARR-OSC-3797'	15933601-15934101
FBGN0013334	3R	TATTTAAATA	15933767-15933776	'Unspecified_STARR-OSC-3797'	15933601-15934101
FBGN0013334	3R	CGTAACT	15933979-15933985	'Unspecified_STARR-OSC-3797'	15933601-15934101
FBGN0035375	3L	CTTTTGTTTT	2782319-2782328	'Unspecified_STARR-OSC-1319'	2781950-2782450
FBGN0035375	3L	CTTTTGTTTT	2782319-2782328	'Unspecified_STARR-S2-1340'	2782081-2782581
