# Supplementary material for: Modeling the cis-regulatory modules of genes expressed in developmental stages of Drosophila melanogaster
Source: PeerJ. 2017 May 30;5:e3389. doi: 10.7717/peerj.3389 (PMC5452948; doi:10.7717/peerj.3389)
Supplement: Data S1 [file peerj-05-3389-s010.zip › Supplemental Data S1/Embryo_18_20h]

GENE	CHROMOSOME	MOTIF_SEQUENCE	COORDINATES	REDFly_ELEMENT	COORDINATES
FBGN0261065	3R	TTTTTTAGGCAA	18664529-18664540	'Unspecified_STARR-S2-3078'	18664212-18664712
FBGN0261065	3R	TTTAATAGATAA	18664445-18664456	'Unspecified_STARR-S2-3078'	18664212-18664712
FBGN0261613	2R	TTTTATAGCCGA	14435466-14435477	'phyl_4.1'	14432328-14436475
FBGN0261613	2R	TTGTTTAGAAAA	14434897-14434908	'phyl_4.1'	14432328-14436475
FBGN0261613	2R	TTGTTTAGAAAA	14434897-14434908	'phyl_3.4'	14432328-14435458
FBGN0264296	2L	TTTTAGAGATAA	4008083-4008094	'Unspecified_VT2071'	4007917-4010020
FBGN0263873	2L	TTATATAGAAAT	19796092-19796103	'Unspecified_STARR-S2-5372'	19795609-19796109
FBGN0260657	3L	TTTTAAAGCCAA	4555506-4555517	'Unspecified_VT25588'	4555211-4556130
FBGN0260657	3L	ATTTATAGTAAT	4555549-4555560	'Unspecified_VT25588'	4555211-4556130
FBGN0261362	2R	TTTTATAGCTAA	17889996-17890007	'PPO1_proPO-A1_crystal_cell'	17889991-17890256
FBGN0085205	2L	TATTATAGCCAT	4003000-4003011	'Unspecified_VT2067'	4001570-4004124
FBGN0085205	2L	TATTTTAGGAAA	4002768-4002779	'Unspecified_VT2067'	4001570-4004124
FBGN0266486	2R	TTTTATAGAAAA	9192345-9192356	'unpg_U4'	9191247-9195322
FBGN0266486	2R	TCTTATAGAAAT	9192534-9192545	'unpg_U4'	9191247-9195322
FBGN0265042	3R	TTTCATAGAGAA	23167901-23167912	'Unspecified_VT46130'	23167612-23170182
FBGN0264694	3R	ATTTTTAGCAAT	11410110-11410121	'Unspecified_STARR-OSC-2267'	11409792-11410292
FBGN0262736	2R	AATTATAGAAAT	6633714-6633725	'Unspecified_VT12610'	6633083-6633775
FBGN0262736	2R	TTTTTTAGAAAT	6633487-6633498	'Unspecified_VT12610'	6633083-6633775
FBGN0266410	3R	AATTTTAGCAAT	9339285-9339296	'Unspecified_VT38884'	9337122-9340055
FBGN0266410	3R	TTCTATAGAAAA	9339893-9339904	'Unspecified_VT38884'	9337122-9340055
FBGN0266410	3R	TTCTATAGAAAA	9339893-9339904	'Unspecified_VT38885'	9339366-9341920
FBGN0261641	3R	ATGTATAGGAAT	6368656-6368667	'CG10286_upstreamCRM'	6368288-6368928
FBGN0261641	3R	TTGCTTAGCAAT	6368301-6368312	'CG10286_upstreamCRM'	6368288-6368928
