# Supplementary material for: Modeling the cis-regulatory modules of genes expressed in developmental stages of Drosophila melanogaster
Source: PeerJ. 2017 May 30;5:e3389. doi: 10.7717/peerj.3389 (PMC5452948; doi:10.7717/peerj.3389)
Supplement: Data S1 [file peerj-05-3389-s010.zip › Supplemental Data S1/Embryo_20_22h]

GENE	CHROMOSOME	MOTIF_SEQUENCE	COORDINATES	REDFly_ELEMENT	COORDINATES
FBGN0036685	3L	ATAATT	17016122-17016127	'Unspecified_STARR-OSC-3974'	17015796-17016296
FBGN0003567	3R	ATAATT	14308415-14308420	'Unspecified_VT41488'	14307906-14308601
FBGN0264089	2R	ATAATT	15922064-15922069	'Unspecified_VT17422'	15920034-15922092
FBGN0266486	2R	TAATTAGGATA	9192656-9192666	'unpg_U4'	9191247-9195322
FBGN0266486	2R	ATAATT	9192335-9192340	'unpg_U4'	9191247-9195322
FBGN0266486	2R	ATAATT	9192670-9192675	'unpg_U4'	9191247-9195322
FBGN0266486	2R	TTCTATAAA	9192347-9192355	'unpg_U4'	9191247-9195322
FBGN0266486	2R	ATAATT	9191863-9191868	'Unspecified_STARR-OSC-995'	9191436-9191936
FBGN0266486	2R	ATAATT	9191863-9191868	'Unspecified_STARR-S2-129'	9191394-9191894
FBGN0266486	2R	ATAATT	9191863-9191868	'unpg_U4'	9191247-9195322
FBGN0266486	2R	ATAATT	9191863-9191868	'unpg_U3'	9189263-9192322
FBGN0266486	2R	ATAATT	9192273-9192278	'unpg_U4'	9191247-9195322
FBGN0266486	2R	ATAATT	9192273-9192278	'unpg_U3'	9189263-9192322
FBGN0266486	2R	TAAATTTAAT	9192562-9192571	'unpg_U4'	9191247-9195322
FBGN0037659	3R	ATAATT	9052733-9052738	'Unspecified_STARR-S2-3858'	9052613-9053113
FBGN0037659	3R	ATAATT	9052727-9052732	'Unspecified_STARR-S2-3858'	9052613-9053113
FBGN0261545	2R	ATAATT	12705345-12705350	'Unspecified_VT15789'	12703846-12706146
FBGN0261545	2R	AAGCCAACCAA	12703967-12703977	'Unspecified_VT15789'	12703846-12706146
FBGN0261545	2R	AAGCCAACCAA	12703967-12703977	'Unspecified_VT15788'	12702236-12704425
FBGN0261545	2R	AAAGAAAAAAA	12703978-12703988	'Unspecified_VT15789'	12703846-12706146
FBGN0261545	2R	AAAGAAAAAAA	12703978-12703988	'Unspecified_VT15788'	12702236-12704425
FBGN0261545	2R	AAGCAAACAAA	12703856-12703866	'Unspecified_VT15789'	12703846-12706146
FBGN0261545	2R	AAGCAAACAAA	12703856-12703866	'Unspecified_VT15788'	12702236-12704425
FBGN0261545	2R	ATAATT	12704892-12704897	'Unspecified_VT15789'	12703846-12706146
FBGN0261545	2R	AAAGCAAACAA	12703855-12703865	'Unspecified_VT15789'	12703846-12706146
FBGN0261545	2R	AAAGCAAACAA	12703855-12703865	'Unspecified_VT15788'	12702236-12704425
FBGN0261545	2R	ATAATT	12704895-12704900	'Unspecified_VT15789'	12703846-12706146
FBGN0261545	2R	TGCTATTAA	12704906-12704914	'Unspecified_VT15789'	12703846-12706146
FBGN0261545	2R	AATCAAAAAAA	12704595-12704605	'Unspecified_VT15789'	12703846-12706146
FBGN0261545	2R	TAAATTTAAT	12704911-12704920	'Unspecified_VT15789'	12703846-12706146
FBGN0039532	3R	ATAATT	27636195-27636200	'Unspecified_STARR-OSC-1980'	27636027-27636527
FBGN0039532	3R	ATAATT	27636136-27636141	'Unspecified_STARR-OSC-1980'	27636027-27636527
FBGN0086904	2R	ATAATT	12760579-12760584	'Nacalpha_intronicFragment'	12760523-12760798
FBGN0086904	2R	ATAATT	12760727-12760732	'Nacalpha_intronicFragment'	12760523-12760798
FBGN0086904	2R	ATAATT	12760680-12760685	'Nacalpha_intronicFragment'	12760523-12760798
FBGN0010409	2R	ATAATT	17547645-17547650	'Unspecified_STARR-OSC-3547'	17547502-17548002
FBGN0010409	2R	ATAATT	17547645-17547650	'Unspecified_STARR-S2-2862'	17547593-17548093
FBGN0010409	2R	ATAATT	17547592-17547597	'Unspecified_STARR-OSC-3547'	17547502-17548002
FBGN0010409	2R	AGCTATCGA	17547513-17547521	'Unspecified_STARR-OSC-3547'	17547502-17548002
FBGN0263400	3R	ATAATT	20987749-20987754	'Unspecified_STARR-S2-1882'	20987288-20987788
FBGN0010575	2R	ATAATT	18357385-18357390	'Unspecified_STARR-OSC-3298'	18357367-18357867
FBGN0010575	2R	ATAATT	18357385-18357390	'Unspecified_STARR-S2-1923'	18357295-18357795
FBGN0001139	3R	ATAATT	26041813-26041818	'Unspecified_STARR-OSC-2468'	26041758-26042258
FBGN0032480	2L	AATGCAAACAA	13190920-13190930	'Unspecified_STARR-S2-1464'	13190481-13190981
FBGN0036686	3L	ATTAACGTA	17016182-17016190	'Unspecified_STARR-OSC-3974'	17015796-17016296
FBGN0036686	3L	ATAATT	17016122-17016127	'Unspecified_STARR-OSC-3974'	17015796-17016296
