# Supplementary material for: Modeling the cis-regulatory modules of genes expressed in developmental stages of Drosophila melanogaster
Source: PeerJ. 2017 May 30;5:e3389. doi: 10.7717/peerj.3389 (PMC5452948; doi:10.7717/peerj.3389)
Supplement: Data S1 [file peerj-05-3389-s010.zip › Supplemental Data S1/Embryo_22_24h]

GENE	CHROMOSOME	MOTIF_SEQUENCE	COORDINATES	REDFly_ELEMENT	COORDINATES
FBGN0033121	2R	TAAAACAATTAT	6975192-6975203	'Unspecified_VT12795'	6974942-6975314
FBGN0033121	2R	AAACAATTATGA	6975190-6975201	'Unspecified_VT12795'	6974942-6975314
FBGN0033121	2R	TATAAATTTTAT	6975157-6975168	'Unspecified_VT12795'	6974942-6975314
FBGN0050157	2R	TAAAACAATTAT	6975192-6975203	'Unspecified_VT12795'	6974942-6975314
FBGN0050157	2R	AAACAATTATGA	6975190-6975201	'Unspecified_VT12795'	6974942-6975314
FBGN0050157	2R	TATAAATTTTAT	6975157-6975168	'Unspecified_VT12795'	6974942-6975314
FBGN0031850	2L	TATTATTAACA	6710548-6710558	'Unspecified_VT3385'	6709047-6711458
FBGN0031850	2L	ATTACCCAT	6709441-6709449	'Unspecified_VT3385'	6709047-6711458
FBGN0031850	2L	AATTACTTATT	6709646-6709656	'Unspecified_VT3385'	6709047-6711458
FBGN0031850	2L	TTTAACCAA	6709609-6709617	'Unspecified_VT3385'	6709047-6711458
FBGN0031850	2L	TATTAATCATA	6710531-6710541	'Unspecified_VT3385'	6709047-6711458
FBGN0031850	2L	TAATTACTTATT	6709645-6709656	'Unspecified_VT3385'	6709047-6711458
FBGN0031850	2L	ATTACCCAT	6709641-6709649	'Unspecified_VT3385'	6709047-6711458
FBGN0031850	2L	CATGTTAATAA	6710551-6710561	'Unspecified_VT3385'	6709047-6711458
FBGN0031850	2L	TTTATGATTAA	6710534-6710544	'Unspecified_VT3385'	6709047-6711458
FBGN0010280	3L	AAAATATTTAA	16113585-16113595	'Unspecified_VT31588'	16113057-16114612
FBGN0040336	X	TTTATCTAA	2619685-2619693	'Unspecified_STARR-OSC-3774'	2619562-2620062
FBGN0040336	X	TTTACCCAA	2619628-2619636	'Unspecified_STARR-OSC-3774'	2619562-2620062
FBGN0040336	X	TTTAACCAC	2619566-2619574	'Unspecified_STARR-OSC-3774'	2619562-2620062
FBGN0036007	3L	AAAAATATTTAT	9505507-9505518	'Unspecified_VT28119'	9505297-9506888
FBGN0036007	3L	ATTGTTAATAA	9506696-9506706	'Unspecified_VT28119'	9505297-9506888
FBGN0036007	3L	TTTGTTGATAA	9506463-9506473	'Unspecified_VT28119'	9505297-9506888
FBGN0036007	3L	TTATCTTGT	9506070-9506078	'Unspecified_VT28119'	9505297-9506888
FBGN0036007	3L	AAAAATCATAAT	9505482-9505493	'Unspecified_VT28119'	9505297-9506888
FBGN0036007	3L	TTATTA	9506501-9506506	'Unspecified_VT28119'	9505297-9506888
FBGN0036007	3L	ATAAATATTTAT	9505497-9505508	'Unspecified_VT28119'	9505297-9506888
FBGN0036007	3L	TTATTA	9506695-9506700	'Unspecified_VT28119'	9505297-9506888
FBGN0036007	3L	AAATATTTATA	9505498-9505508	'Unspecified_VT28119'	9505297-9506888
FBGN0036007	3L	ATAAATTATTAT	9506494-9506505	'Unspecified_VT28119'	9505297-9506888
FBGN0036007	3L	TATTTATTTTTT	9505764-9505775	'Unspecified_VT28119'	9505297-9506888
FBGN0036007	3L	TATTTATTATTT	9506543-9506554	'Unspecified_VT28119'	9505297-9506888
FBGN0036007	3L	AATGAATTATT	9505606-9505616	'Unspecified_VT28119'	9505297-9506888
FBGN0036007	3L	AATAATTTATT	9506495-9506505	'Unspecified_VT28119'	9505297-9506888
FBGN0036007	3L	TTATTA	9506459-9506464	'Unspecified_VT28119'	9505297-9506888
FBGN0036007	3L	TACCTAATTTTT	9505632-9505643	'Unspecified_VT28119'	9505297-9506888
FBGN0036007	3L	TTATTA	9506623-9506628	'Unspecified_VT28119'	9505297-9506888
FBGN0033663	2R	TTTATTATAAA	11891204-11891214	'Unspecified_VT15340'	11890976-11892141
FBGN0033663	2R	TTAGTTATTAA	11891298-11891308	'Unspecified_VT15340'	11890976-11892141
FBGN0033663	2R	AATTAATTAAT	11891306-11891316	'Unspecified_VT15340'	11890976-11892141
FBGN0033663	2R	TAATTAATTAA	11891305-11891315	'Unspecified_VT15340'	11890976-11892141
FBGN0033663	2R	TAATTAATTTC	11891309-11891319	'Unspecified_VT15340'	11890976-11892141
FBGN0033663	2R	TTTGTTTATAA	11892251-11892261	'Unspecified_VT15341'	11892036-11893594
FBGN0033663	2R	TATTAATGACT	11891093-11891103	'Unspecified_VT15340'	11890976-11892141
FBGN0033663	2R	AATTACTTATA	11891584-11891594	'Unspecified_VT15340'	11890976-11892141
FBGN0033663	2R	TATTAATAACT	11891295-11891305	'Unspecified_VT15340'	11890976-11892141
FBGN0033663	2R	GTTATTAATAA	11891295-11891305	'Unspecified_VT15340'	11890976-11892141
FBGN0033663	2R	TATTATTAATA	11891292-11891302	'Unspecified_VT15340'	11890976-11892141
FBGN0033663	2R	CATCATTTATT	11891086-11891096	'Unspecified_VT15340'	11890976-11892141
FBGN0033663	2R	TAACTAATTAA	11891301-11891311	'Unspecified_VT15340'	11890976-11892141
FBGN0033663	2R	TTAATAACTAA	11891297-11891307	'Unspecified_VT15340'	11890976-11892141
FBGN0004860	X	TTATTA	2124182-2124187	'en_ph-d:REDFLY:TF000211'	2124131-2124222
FBGN0004860	X	TATTATTAAAT	2124169-2124179	'en_ph-d:REDFLY:TF000211'	2124131-2124222
FBGN0004860	X	AAATAATTATT	2124176-2124186	'en_ph-d:REDFLY:TF000211'	2124131-2124222
FBGN0004860	X	TATTAATTAAT	2124265-2124275	'en_ph-d:REDFLY:TF000210'	2124247-2124276
FBGN0004860	X	TTATTA	2124201-2124206	'en_ph-d:REDFLY:TF000211'	2124131-2124222
FBGN0004860	X	TTTAATAATAAT	2124168-2124179	'en_ph-d:REDFLY:TF000211'	2124131-2124222
FBGN0004860	X	AATAATAATAAT	2124162-2124173	'en_ph-d:REDFLY:TF000211'	2124131-2124222
FBGN0004860	X	TTATTA	2124550-2124555	'Unspecified_STARR-OSC-1604'	2124382-2124882
FBGN0004860	X	TAATATAATAAT	2124185-2124196	'en_ph-d:REDFLY:TF000211'	2124131-2124222
FBGN0004860	X	AAATAATTATT	2124195-2124205	'en_ph-d:REDFLY:TF000211'	2124131-2124222
FBGN0004860	X	AAATAATTATT	2124156-2124166	'en_ph-d:REDFLY:TF000211'	2124131-2124222
FBGN0004860	X	TAATAATTATTT	2124177-2124188	'en_ph-d:REDFLY:TF000211'	2124131-2124222
FBGN0004860	X	AATAATAATAAT	2124165-2124176	'en_ph-d:REDFLY:TF000211'	2124131-2124222
FBGN0004860	X	TATGTTTGTAA	2124662-2124672	'Unspecified_STARR-OSC-1604'	2124382-2124882
FBGN0004860	X	TAATAATTATTT	2124196-2124207	'en_ph-d:REDFLY:TF000211'	2124131-2124222
FBGN0004860	X	TATAATAATAAT	2124182-2124193	'en_ph-d:REDFLY:TF000211'	2124131-2124222
FBGN0004860	X	TTATTA	2124204-2124209	'en_ph-d:REDFLY:TF000211'	2124131-2124222
FBGN0004860	X	AATAATAATTAT	2124159-2124170	'en_ph-d:REDFLY:TF000211'	2124131-2124222
FBGN0004860	X	AATAATAATTAT	2124179-2124190	'en_ph-d:REDFLY:TF000211'	2124131-2124222
FBGN0004860	X	TTATTA	2124264-2124269	'en_ph-d:REDFLY:TF000210'	2124247-2124276
FBGN0004860	X	TTATTA	2124185-2124190	'en_ph-d:REDFLY:TF000211'	2124131-2124222
FBGN0004860	X	TTATTA	2124212-2124217	'en_ph-d:REDFLY:TF000211'	2124131-2124222
FBGN0031161	X	TTGAATTTTAAT	21116819-21116830	'Unspecified_VT65128'	21116460-21117206
FBGN0027544	3R	TTATTA	30423842-30423847	'Unspecified_STARR-S2-2644'	30423673-30424173
FBGN0027544	3R	TTATTA	30423842-30423847	'Unspecified_STARR-OSC-1598'	30423632-30424132
FBGN0027544	3R	TTATTA	30424086-30424091	'Unspecified_STARR-S2-2644'	30423673-30424173
FBGN0027544	3R	TTATTA	30424086-30424091	'Unspecified_STARR-OSC-1598'	30423632-30424132
FBGN0027544	3R	TAATAATTATT	30424080-30424090	'Unspecified_STARR-S2-2644'	30423673-30424173
FBGN0027544	3R	TAATAATTATT	30424080-30424090	'Unspecified_STARR-OSC-1598'	30423632-30424132
FBGN0027544	3R	ATAATTATTAA	30424082-30424092	'Unspecified_STARR-S2-2644'	30423673-30424173
FBGN0027544	3R	ATAATTATTAA	30424082-30424092	'Unspecified_STARR-OSC-1598'	30423632-30424132
FBGN0027544	3R	TAATTATTACGA	30424078-30424089	'Unspecified_STARR-S2-2644'	30423673-30424173
FBGN0027544	3R	TAATTATTACGA	30424078-30424089	'Unspecified_STARR-OSC-1598'	30423632-30424132
FBGN0027544	3R	TAATAATTATTA	30424081-30424092	'Unspecified_STARR-S2-2644'	30423673-30424173
FBGN0027544	3R	TAATAATTATTA	30424081-30424092	'Unspecified_STARR-OSC-1598'	30423632-30424132
FBGN0027544	3R	AATTATTAATT	30424084-30424094	'Unspecified_STARR-S2-2644'	30423673-30424173
FBGN0027544	3R	AATTATTAATT	30424084-30424094	'Unspecified_STARR-OSC-1598'	30423632-30424132
FBGN0027544	3R	TAATTATTAATT	30424083-30424094	'Unspecified_STARR-S2-2644'	30423673-30424173
FBGN0027544	3R	TAATTATTAATT	30424083-30424094	'Unspecified_STARR-OSC-1598'	30423632-30424132
FBGN0027544	3R	TAATAATTATTA	30424080-30424091	'Unspecified_STARR-S2-2644'	30423673-30424173
FBGN0027544	3R	TAATAATTATTA	30424080-30424091	'Unspecified_STARR-OSC-1598'	30423632-30424132
FBGN0004432	X	AATTAATTACA	16321777-16321787	'Unspecified_STARR-S2-708'	16321468-16321968
FBGN0032651	2L	TTAACTTTT	17588923-17588931	'Unspecified_STARR-S2-3797'	17588864-17589364
FBGN0032651	2L	AGAAATTATTAT	17588955-17588966	'Unspecified_STARR-S2-3797'	17588864-17589364
FBGN0032651	2L	AATTAATAATC	17588872-17588882	'Unspecified_STARR-S2-3797'	17588864-17589364
FBGN0039830	3R	TTATTA	31221103-31221108	'Unspecified_STARR-S2-3872'	31221100-31221600
FBGN0039830	3R	TTATTA	31221103-31221108	'Unspecified_STARR-OSC-3896'	31220866-31221366
FBGN0085443	X	TTAACATTA	10585600-10585608	'Unspecified_VT59858'	10584983-10587540
FBGN0085443	X	AAAACAATTAA	10585093-10585103	'Unspecified_VT59858'	10584983-10587540
FBGN0085443	X	TTTAACTAT	10585798-10585806	'Unspecified_VT59858'	10584983-10587540
FBGN0085443	X	AACTATTTATC	10585644-10585654	'Unspecified_VT59858'	10584983-10587540
FBGN0085443	X	TATTAATTTTT	10586799-10586809	'Unspecified_VT59858'	10584983-10587540
FBGN0085443	X	ATAAATTAGTAT	10585907-10585918	'Unspecified_VT59858'	10584983-10587540
FBGN0085443	X	TATTTATTTTTT	10586228-10586239	'Unspecified_VT59858'	10584983-10587540
FBGN0085443	X	ATTCATAGTAAT	10586151-10586162	'Unspecified_VT59858'	10584983-10587540
FBGN0085443	X	AAGTATTTATA	10586674-10586684	'Unspecified_VT59858'	10584983-10587540
FBGN0085443	X	TTTATTATTGA	10585654-10585664	'Unspecified_VT59858'	10584983-10587540
FBGN0085443	X	TTATTA	10586798-10586803	'Unspecified_VT59858'	10584983-10587540
FBGN0085443	X	TATTAATTACA	10585880-10585890	'Unspecified_VT59858'	10584983-10587540
FBGN0085443	X	AAATTACTATGA	10586148-10586159	'Unspecified_VT59858'	10584983-10587540
FBGN0085443	X	TTTAATATTAA	10586052-10586062	'Unspecified_VT59858'	10584983-10587540
FBGN0085443	X	TTATTA	10586256-10586261	'Unspecified_VT59858'	10584983-10587540
FBGN0085443	X	TTAAATATTTCT	10586044-10586055	'Unspecified_VT59858'	10584983-10587540
FBGN0085443	X	ATTATTGATAA	10585651-10585661	'Unspecified_VT59858'	10584983-10587540
FBGN0085443	X	TTTAACAAA	10586036-10586044	'Unspecified_VT59858'	10584983-10587540
FBGN0085443	X	TATCAATAATA	10585651-10585661	'Unspecified_VT59858'	10584983-10587540
FBGN0085443	X	TATTAATTTTTT	10586799-10586810	'Unspecified_VT59858'	10584983-10587540
FBGN0085443	X	ATTTTCTTTA	10586199-10586208	'Unspecified_VT59858'	10584983-10587540
FBGN0085443	X	TAATTTTTTTTT	10586802-10586813	'Unspecified_VT59858'	10584983-10587540
FBGN0020633	3L	TTTAACTAT	8890893-8890901	'Unspecified_VT27799'	8890018-8891649
FBGN0020633	3L	TATTATTAATC	8890910-8890920	'Unspecified_VT27799'	8890018-8891649
FBGN0020633	3L	AAATATTTATT	8891403-8891413	'Unspecified_VT27799'	8890018-8891649
FBGN0020633	3L	AAATAATTATGT	8891046-8891057	'Unspecified_VT27799'	8890018-8891649
FBGN0020633	3L	ATTAACTAA	8890626-8890634	'Unspecified_VT27799'	8890018-8891649
FBGN0020633	3L	TTATTA	8890913-8890918	'Unspecified_VT27799'	8890018-8891649
FBGN0020633	3L	AATTATTTATT	8891044-8891054	'Unspecified_VT27799'	8890018-8891649
FBGN0020633	3L	ATTAACAAA	8890735-8890743	'Unspecified_VT27799'	8890018-8891649
FBGN0020633	3L	TACTTGTTTTTT	8890504-8890515	'Unspecified_VT27799'	8890018-8891649
FBGN0020633	3L	ATAAATATTTAA	8891403-8891414	'Unspecified_VT27799'	8890018-8891649
