# Supplementary material for: Modeling the cis-regulatory modules of genes expressed in developmental stages of Drosophila melanogaster
Source: PeerJ. 2017 May 30;5:e3389. doi: 10.7717/peerj.3389 (PMC5452948; doi:10.7717/peerj.3389)
Supplement: Data S1 [file peerj-05-3389-s010.zip › Supplemental Data S1/Embryo_2_4h]

GENE	CHROMOSOME	MOTIF_SEQUENCE	COORDINATES	REDFly_ELEMENT	COORDINATES
FBGN0264607	4	GATTTTCAAG	1053679-1053688	'Unspecified_VT51913'	1053654-1056401
FBGN0264607	4	GATTTTCAAG	1053679-1053688	'Unspecified_VT51912'	1051515-1053722
FBGN0264607	4	TTCCATTGA	1054959-1054967	'Unspecified_VT51913'	1053654-1056401
FBGN0264607	4	TTGCATTGG	1054477-1054485	'Unspecified_VT51913'	1053654-1056401
FBGN0038224	3R	TTGCATTTA	14326496-14326504	'Unspecified_VT41498'	14326032-14326697
FBGN0029664	X	TTGCATTAA	3482242-3482250	'Unspecified_VT56313'	3480122-3482308
FBGN0030761	X	TCGCATTCA	16599371-16599379	'Unspecified_STARR-S2-5341'	16599082-16599582
FBGN0038256	3R	CGGTCAATGCGA	14732038-14732049	'Unspecified_VT41716'	14731463-14732734
FBGN0005630	2R	GATTGTCAAT	10542890-10542899	'Unspecified_VT14654'	10541168-10543250
FBGN0039664	3R	TTGCATACA	29489367-29489375	'Unspecified_STARR-OSC-2399'	29489182-29489682
