# Supplementary material for: Modeling the cis-regulatory modules of genes expressed in developmental stages of Drosophila melanogaster
Source: PeerJ. 2017 May 30;5:e3389. doi: 10.7717/peerj.3389 (PMC5452948; doi:10.7717/peerj.3389)
Supplement: Data S1 [file peerj-05-3389-s010.zip › Supplemental Data S1/Embryo_4_6h]

GENE	CHROMOSOME	MOTIF_SEQUENCE	COORDINATES	REDFly_ELEMENT	COORDINATES
FBGN0037809	3R	AAGATA	10331663-10331668	'Unspecified_STARR-OSC-3660'	10331238-10331738
FBGN0000479	X	TCCTTGTC	3175620-3175627	'Unspecified_STARR-OSC-4250'	3175583-3176083
FBGN0000479	X	ACCTACC	3175659-3175665	'Unspecified_STARR-OSC-4250'	3175583-3176083
FBGN0000479	X	ACAAGGACG	3175620-3175628	'Unspecified_STARR-OSC-4250'	3175583-3176083
FBGN0038206	3R	AGGTAAGAACAA	14121737-14121748	'Unspecified_STARR-S2-2909'	14121356-14121856
FBGN0040465	2R	AAGTATT	18128178-18128184	'Unspecified_VT18572'	18128057-18128536
FBGN0260431	3L	ACCTACT	9435698-9435704	'Unspecified_VT28085'	9434049-9436215
FBGN0260431	3L	AGGCTA	9435538-9435543	'Unspecified_VT28085'	9434049-9436215
FBGN0001281	3R	TAGTAATAATTA	30039631-30039642	'Sry-beta_-117'	30039572-30039819
FBGN0001281	3R	TAGTAATAATTA	30039631-30039642	'Sry-beta_-324'	30039365-30039819
FBGN0001281	3R	TAGTAATAATTA	30039631-30039642	'janB_JBbetaX'	30038483-30041717
FBGN0001281	3R	TAGTAATAATTA	30039631-30039642	'Unspecified_VT49703'	30038888-30040084
FBGN0001281	3R	TAGTAATAATTA	30039631-30039642	'Sry-beta_-140'	30039551-30039687
FBGN0001281	3R	AAGTATT	30039985-30039991	'janB_JBbetaX'	30038483-30041717
FBGN0001281	3R	AAGTATT	30039985-30039991	'Unspecified_VT49703'	30038888-30040084
FBGN0001281	3R	TCTAACTA	30039001-30039008	'janB_JBbetaS'	30038483-30039087
FBGN0001281	3R	TCTAACTA	30039001-30039008	'janB_JBbetaX'	30038483-30041717
FBGN0001281	3R	TCTAACTA	30039001-30039008	'janB_JBbetaSX'	30038632-30039088
FBGN0001281	3R	TCTAACTA	30039001-30039008	'Unspecified_VT49703'	30038888-30040084
FBGN0036830	3L	TAGATT	18914254-18914259	'Unspecified_VT33036'	18914125-18916727
FBGN0036830	3L	TAGATT	18914778-18914783	'Unspecified_VT33036'	18914125-18916727
FBGN0036830	3L	AGGCTA	18915381-18915386	'Unspecified_VT33036'	18914125-18916727
FBGN0036830	3L	AGGCTA	18914806-18914811	'Unspecified_VT33036'	18914125-18916727
FBGN0036830	3L	AGGTTA	18914946-18914951	'Unspecified_VT33036'	18914125-18916727
FBGN0036830	3L	AAGTATT	18915258-18915264	'Unspecified_VT33036'	18914125-18916727
FBGN0036830	3L	AGGCTA	18914151-18914156	'Unspecified_VT33036'	18914125-18916727
FBGN0036830	3L	AGGCTA	18914974-18914979	'Unspecified_VT33036'	18914125-18916727
FBGN0266486	2R	TAGGAAAAGTTA	9192743-9192754	'unpg_U4'	9191247-9195322
FBGN0266486	2R	AAGATA	9191627-9191632	'Unspecified_STARR-OSC-995'	9191436-9191936
FBGN0266486	2R	AAGATA	9191627-9191632	'Unspecified_STARR-S2-129'	9191394-9191894
FBGN0266486	2R	AAGATA	9191627-9191632	'unpg_U4'	9191247-9195322
FBGN0266486	2R	AAGATA	9191627-9191632	'unpg_U3'	9189263-9192322
FBGN0001206	X	AGCTACC	10596021-10596027	'Unspecified_STARR-OSC-3348'	10595765-10596265
FBGN0001206	X	TTTAGCTA	10595940-10595947	'Unspecified_STARR-OSC-3348'	10595765-10596265
