# Supplementary material for: Modeling the cis-regulatory modules of genes expressed in developmental stages of Drosophila melanogaster
Source: PeerJ. 2017 May 30;5:e3389. doi: 10.7717/peerj.3389 (PMC5452948; doi:10.7717/peerj.3389)
Supplement: Data S1 [file peerj-05-3389-s010.zip › Supplemental Data S1/Embryo_6_8h]

GENE	CHROMOSOME	MOTIF_SEQUENCE	COORDINATES	REDFly_ELEMENT	COORDINATES
FBGN0039867	3R	AGAGATGACATA	31736978-31736989	'Unspecified_STARR-OSC-1851'	31736583-31737083
FBGN0039867	3R	AGAGATGACATA	31736978-31736989	'Unspecified_STARR-S2-2678'	31736787-31737287
FBGN0039867	3R	GTAAAATACCGA	31737024-31737035	'Unspecified_STARR-OSC-1851'	31736583-31737083
FBGN0039867	3R	GTAAAATACCGA	31737024-31737035	'Unspecified_STARR-S2-2678'	31736787-31737287
FBGN0004049	3R	TTGGTTCGGG	13434593-13434602	'Unspecified_VT41028'	13432767-13435038
FBGN0004049	3R	CTTTAGC	13434611-13434617	'Unspecified_VT41028'	13432767-13435038
FBGN0004049	3R	TTGGTTGGCG	13434718-13434727	'Unspecified_VT41028'	13432767-13435038
FBGN0034849	2R	TAAAAATACTGA	23358579-23358590	'Unspecified_STARR-OSC-4505'	23358322-23358822
FBGN0034849	2R	TATAGTATAGTT	23358680-23358691	'Unspecified_STARR-OSC-4505'	23358322-23358822
FBGN0031882	2L	CATAAGC	7032544-7032550	'Unspecified_STARR-S2-3267'	7032358-7032858
FBGN0031882	2L	CATAAGC	7032544-7032550	'Unspecified_STARR-OSC-1849'	7032400-7032900
FBGN0260440	3R	AGGGAGCGCATA	30476292-30476303	'spdo_spdoCRM4'	30475938-30476937
FBGN0260440	3R	TTATAATAAAGA	30476107-30476118	'spdo_spdoCRM4'	30475938-30476937
FBGN0260440	3R	TTAAAACACATT	30476225-30476236	'spdo_spdoCRM4'	30475938-30476937
FBGN0260440	3R	TTGAGTTTAGTT	30475185-30475196	'spdo_spdoCRM3'	30474635-30475634
FBGN0260440	3R	TTGAGTTTAGTT	30475185-30475196	'spdo_954bp_CRM'	30474731-30475684
FBGN0260440	3R	ATTTGTACC	30475213-30475221	'spdo_spdoCRM3'	30474635-30475634
FBGN0260440	3R	ATTTGTACC	30475213-30475221	'spdo_954bp_CRM'	30474731-30475684
FBGN0086655	2R	AGTGAACACACT	6501755-6501766	'jing_jing_1.28_DRE'	6501716-6502379
FBGN0086655	2R	AGTGAACACACT	6501755-6501766	'jing_L_4.0'	6498707-6502916
FBGN0086655	2R	TTTAATTTAATA	6500568-6500579	'jing_L_4.0'	6498707-6502916
FBGN0086655	2R	TTCAAATACGGA	6501602-6501613	'jing_L_4.0'	6498707-6502916
FBGN0013263	3L	TTTAATTTTATA	14762096-14762107	'Unspecified_VT30872'	14762007-14763829
FBGN0013263	3L	ATTTGTAAA	14761593-14761601	'Unspecified_VT30870'	14759534-14761801
FBGN0013263	3L	AGCGAACACAAA	14761664-14761675	'Unspecified_VT30870'	14759534-14761801
FBGN0013263	3L	ATAAAATATGCA	14761754-14761765	'Unspecified_VT30870'	14759534-14761801
FBGN0032147	2L	AGAGAAAACCCA	9782258-9782269	'Unspecified_STARR-S2-1319'	9782023-9782523
FBGN0032147	2L	TTGGTTTCGG	9782771-9782780	'Unspecified_VT4956'	9782409-9784535
