# Supplementary material for: Modeling the cis-regulatory modules of genes expressed in developmental stages of Drosophila melanogaster
Source: PeerJ. 2017 May 30;5:e3389. doi: 10.7717/peerj.3389 (PMC5452948; doi:10.7717/peerj.3389)
Supplement: Data S1 [file peerj-05-3389-s010.zip › Supplemental Data S1/L1_stage_larvae]

GENE	CHROMOSOME	MOTIF_SEQUENCE	COORDINATES	REDFly_ELEMENT	COORDINATES
FBGN0017581	3R	GGTGGAGTTGGT	11764284-11764295	'Unspecified_VT40156'	11762242-11764474
FBGN0017581	3R	TGTGGCGGTGGA	11764278-11764289	'Unspecified_VT40156'	11762242-11764474
FBGN0017581	3R	TGTGGGCTTGGT	11764149-11764160	'Unspecified_VT40156'	11762242-11764474
FBGN0017581	3R	CGTTGGTGTGGC	11763968-11763979	'Unspecified_VT40156'	11762242-11764474
FBGN0017581	3R	CGTTGGTGTGGC	11763968-11763979	'Unspecified_STARR-OSC-2669'	11763515-11764015
FBGN0017581	3R	CGTTGGTGTGGC	11763968-11763979	'Unspecified_STARR-S2-1225'	11763631-11764131
FBGN0031005	X	GGTTGGGGTGGT	19248899-19248910	'Unspecified_VT64191'	19247172-19249115
FBGN0031005	X	TGTGGTTGGGGT	19248902-19248913	'Unspecified_VT64191'	19247172-19249115
FBGN0031005	X	GGTTGGTGTGGT	19248908-19248919	'Unspecified_VT64191'	19247172-19249115
FBGN0031005	X	GGTGGTGCTGGC	19248893-19248904	'Unspecified_VT64191'	19247172-19249115
FBGN0031005	X	GGTGGGGGAAGC	19248721-19248732	'Unspecified_VT64191'	19247172-19249115
FBGN0085261	2R	TGGCCA	12165813-12165818	'Unspecified_STARR-S2-4526'	12165547-12166047
FBGN0032059	2L	TGGCTA	8686058-8686063	'Unspecified_STARR-OSC-3675'	8685810-8686310
FBGN0036419	3L	GATGGTGGTGGT	14329514-14329525	'Unspecified_STARR-S2-3581'	14329057-14329557
FBGN0036419	3L	GGTGGTGGTGAT	14329511-14329522	'Unspecified_STARR-S2-3581'	14329057-14329557
FBGN0053272	3L	TGGCCA	11510551-11510556	'Sgs3_pGOA2.76'	11509462-11512218
FBGN0053272	3L	TGGCCA	11510551-11510556	'Sgs3_pGL3.3'	11509938-11513503
FBGN0053272	3L	GGTGGTTGTTGT	11510485-11510496	'Sgs3_pGOA2.76'	11509462-11512218
FBGN0053272	3L	GGTGGTTGTTGT	11510485-11510496	'Sgs3_pGL3.3'	11509938-11513503
FBGN0053272	3L	AGTGGTGGTTGT	11510482-11510493	'Sgs3_pGOA2.76'	11509462-11512218
FBGN0053272	3L	AGTGGTGGTTGT	11510482-11510493	'Sgs3_pGL3.3'	11509938-11513503
FBGN0053272	3L	TGCGGGTGTGGC	11510397-11510408	'Sgs3_pGOA2.76'	11509462-11512218
FBGN0053272	3L	TGCGGGTGTGGC	11510397-11510408	'Sgs3_pGL3.3'	11509938-11513503
FBGN0053272	3L	TGTGGTGGTGGC	11510497-11510508	'Sgs3_pGOA2.76'	11509462-11512218
FBGN0053272	3L	TGTGGTGGTGGC	11510497-11510508	'Sgs3_pGL3.3'	11509938-11513503
FBGN0019662	3L	GGTGGTGTTGGT	7348510-7348521	'Unspecified_STARR-OSC-4368'	7348048-7348548
FBGN0019662	3L	TGGCTA	7348208-7348213	'Unspecified_STARR-OSC-4368'	7348048-7348548
FBGN0019662	3L	GGTGGTGGTGTT	7348513-7348524	'Unspecified_STARR-OSC-4368'	7348048-7348548
FBGN0019662	3L	GGGGGTGGTGGT	7348516-7348527	'Unspecified_STARR-OSC-4368'	7348048-7348548
FBGN0002522	3R	TGGCCA	6678633-6678638	'lab_-6.3'	6678324-6684698
FBGN0002522	3R	TGGCCA	6678633-6678638	'lab_3.6-new'	6678538-6682147
FBGN0002522	3R	TGGCCA	6678633-6678638	'lab_-2.6'	6678324-6681010
FBGN0002522	3R	TGGCCA	6678633-6678638	'lab_3.6'	6678561-6682189
FBGN0002522	3R	TGGCCA	6678633-6678638	'lab_-3.8'	6678324-6682190
FBGN0002522	3R	TGGCCA	6678633-6678638	'Unspecified_STARR-S2-4143'	6678439-6678939
FBGN0004168	2R	ATTACCAAT	19066842-19066850	'Unspecified_STARR-OSC-2348'	19066811-19067311
FBGN0004168	2R	TGGCCA	19067224-19067229	'Unspecified_STARR-OSC-2348'	19066811-19067311
FBGN0004197	3R	GGTGGTGGTGGT	27194129-27194140	'Ser_3minor'	27191780-27199207
FBGN0004197	3R	GGTGGTGGTGGT	27194129-27194140	'Ser_I-2.2'	27194032-27196229
FBGN0004197	3R	GGTGGTGGTGGT	27194129-27194140	'Ser_I-2.5'	27192115-27194576
FBGN0004197	3R	GGTGGTGGTGGT	27194129-27194140	'Ser_I-7.5'	27191604-27199212
FBGN0004197	3R	GGTGGTGGTGGT	27194126-27194137	'Ser_3minor'	27191780-27199207
FBGN0004197	3R	GGTGGTGGTGGT	27194126-27194137	'Ser_I-2.2'	27194032-27196229
FBGN0004197	3R	GGTGGTGGTGGT	27194126-27194137	'Ser_I-2.5'	27192115-27194576
FBGN0004197	3R	GGTGGTGGTGGT	27194126-27194137	'Ser_I-7.5'	27191604-27199212
FBGN0004197	3R	GCTGGTGGTGGT	27194123-27194134	'Ser_3minor'	27191780-27199207
FBGN0004197	3R	GCTGGTGGTGGT	27194123-27194134	'Ser_I-2.2'	27194032-27196229
FBGN0004197	3R	GCTGGTGGTGGT	27194123-27194134	'Ser_I-2.5'	27192115-27194576
FBGN0004197	3R	GCTGGTGGTGGT	27194123-27194134	'Ser_I-7.5'	27191604-27199212
FBGN0004197	3R	GGTGGTGGTGGT	27194132-27194143	'Ser_3minor'	27191780-27199207
FBGN0004197	3R	GGTGGTGGTGGT	27194132-27194143	'Ser_I-2.2'	27194032-27196229
FBGN0004197	3R	GGTGGTGGTGGT	27194132-27194143	'Ser_I-2.5'	27192115-27194576
FBGN0004197	3R	GGTGGTGGTGGT	27194132-27194143	'Ser_I-7.5'	27191604-27199212
FBGN0004197	3R	GGTGGTGGTGGT	27194135-27194146	'Ser_3minor'	27191780-27199207
FBGN0004197	3R	GGTGGTGGTGGT	27194135-27194146	'Ser_I-2.2'	27194032-27196229
FBGN0004197	3R	GGTGGTGGTGGT	27194135-27194146	'Ser_I-2.5'	27192115-27194576
FBGN0004197	3R	GGTGGTGGTGGT	27194135-27194146	'Ser_I-7.5'	27191604-27199212
FBGN0004197	3R	GGTGGTGGTGAT	27194138-27194149	'Ser_3minor'	27191780-27199207
FBGN0004197	3R	GGTGGTGGTGAT	27194138-27194149	'Ser_I-2.2'	27194032-27196229
FBGN0004197	3R	GGTGGTGGTGAT	27194138-27194149	'Ser_I-2.5'	27192115-27194576
FBGN0004197	3R	GGTGGTGGTGAT	27194138-27194149	'Ser_I-7.5'	27191604-27199212
FBGN0039043	3R	CGTGGCCGAGGC	23047925-23047936	'Unspecified_VT46064'	23046086-23048190
FBGN0039043	3R	GGTGGGCGTGGC	23047919-23047930	'Unspecified_VT46064'	23046086-23048190
FBGN0039043	3R	GGCGGTGGTGGT	23047973-23047984	'Unspecified_VT46064'	23046086-23048190
FBGN0039043	3R	TGGCTA	23048047-23048052	'Unspecified_VT46064'	23046086-23048190
FBGN0029584	X	TGGCTA	1652380-1652385	'Unspecified_VT55425'	1652246-1654551
FBGN0029584	X	TGTGGCTGTGGT	1652721-1652732	'Unspecified_VT55425'	1652246-1654551
FBGN0029584	X	TGTGGCTGTGGC	1652727-1652738	'Unspecified_VT55425'	1652246-1654551
FBGN0029584	X	TGTGGTTGTGGG	1652715-1652726	'Unspecified_VT55425'	1652246-1654551
FBGN0029584	X	TGTGGGTGTGGG	1652709-1652720	'Unspecified_VT55425'	1652246-1654551
FBGN0029584	X	TGTGGGTGTAGT	1652703-1652714	'Unspecified_VT55425'	1652246-1654551
FBGN0010323	2L	GGTGGTGGTGCC	594330-594341	'Unspecified_VT0275'	594183-594824
FBGN0010323	2L	GCTGGGAGTGGT	594318-594329	'Unspecified_VT0275'	594183-594824
FBGN0010323	2L	AGTGGTGGTGGT	594324-594335	'Unspecified_VT0275'	594183-594824
FBGN0010323	2L	GGTGGTGGTGGT	594327-594338	'Unspecified_VT0275'	594183-594824
