# Supplementary material for: Modeling the cis-regulatory modules of genes expressed in developmental stages of Drosophila melanogaster
Source: PeerJ. 2017 May 30;5:e3389. doi: 10.7717/peerj.3389 (PMC5452948; doi:10.7717/peerj.3389)
Supplement: Data S1 [file peerj-05-3389-s010.zip › Supplemental Data S1/L2_stage_larvae]

GENE	CHROMOSOME	MOTIF_SEQUENCE	COORDINATES	REDFly_ELEMENT	COORDINATES
FBGN0036789	3L	CTTGGCC	18502900-18502906	'Unspecified_STARR-OSC-3399'	18502822-18503322
FBGN0030340	X	ATTCAAATTCA	11846611-11846621	'Unspecified_STARR-S2-1829'	11846440-11846940
FBGN0030340	X	TTGGCAA	11846451-11846457	'Unspecified_STARR-S2-1829'	11846440-11846940
FBGN0030340	X	TTGGCTA	11846589-11846595	'Unspecified_STARR-S2-1829'	11846440-11846940
FBGN0027574	3R	CCAGACCC	27112132-27112139	'Unspecified_STARR-S2-918'	27111755-27112255
FBGN0034140	2R	TAATTAGTT	16577844-16577852	'Unspecified_STARR-S2-1052'	16577763-16578263
FBGN0034140	2R	AAACTAATGCA	16578068-16578078	'Unspecified_STARR-S2-1052'	16577763-16578263
FBGN0034140	2R	CCAGAACC	16577796-16577803	'Unspecified_STARR-S2-1052'	16577763-16578263
FBGN0034140	2R	ATGCAAATTAA	16578074-16578084	'Unspecified_STARR-S2-1052'	16577763-16578263
FBGN0035470	3L	TTGGCCA	3899130-3899136	'Unspecified_STARR-OSC-2320'	3898965-3899465
FBGN0260006	X	TCGGTGGTT	15125690-15125698	'Unspecified_STARR-S2-5017'	15125238-15125738
FBGN0260006	X	TCGGTGGTT	15125674-15125682	'Unspecified_STARR-S2-5017'	15125238-15125738
FBGN0260006	X	TGAGCCGC	15125628-15125635	'Unspecified_STARR-S2-5017'	15125238-15125738
FBGN0038063	3R	TTGGCGA	12595656-12595662	'Unspecified_VT40584'	12594942-12597054
FBGN0038063	3R	ATTCCAATTAA	12596753-12596763	'Unspecified_VT40585'	12596568-12598816
FBGN0038063	3R	ATTCCAATTAA	12596753-12596763	'Unspecified_VT40584'	12594942-12597054
FBGN0004574	3L	CTTGGCC	4138949-4138955	'Unspecified_STARR-OSC-1334'	4138843-4139343
FBGN0004574	3L	CTTGGCC	4138949-4138955	'Unspecified_STARR-S2-1372'	4138803-4139303
FBGN0004574	3L	TTGGCCA	4138950-4138956	'Unspecified_STARR-OSC-1334'	4138843-4139343
FBGN0004574	3L	TTGGCCA	4138950-4138956	'Unspecified_STARR-S2-1372'	4138803-4139303
FBGN0039212	3R	TTGGCTA	24625647-24625653	'Unspecified_STARR-OSC-1830'	24625440-24625940
FBGN0039212	3R	TTGGCTA	24625647-24625653	'Unspecified_STARR-S2-1253'	24625382-24625882
FBGN0000659	3R	CTTGGCC	28586384-28586390	'fkh_BgXl'	28584649-28586532
FBGN0000659	3R	CTTGGCC	28586384-28586390	'fkh_-2_construct'	28585997-28587704
FBGN0000659	3R	CTTGGCC	28586384-28586390	'fkh_RXI'	28584649-28588259
FBGN0000659	3R	CTTGGCC	28586384-28586390	'fkh_XbXl'	28584649-28589287
FBGN0000659	3R	CTTGGCC	28586384-28586390	'fkh_NXl'	28584649-28593917
FBGN0000659	3R	TTGGCGA	28585395-28585401	'fkh_BgXl'	28584649-28586532
FBGN0000659	3R	TTGGCGA	28585395-28585401	'fkh_SXI'	28584649-28585734
FBGN0000659	3R	TTGGCGA	28585395-28585401	'fkh_RXI'	28584649-28588259
FBGN0000659	3R	TTGGCGA	28585395-28585401	'fkh_XbXl'	28584649-28589287
FBGN0000659	3R	TTGGCGA	28585395-28585401	'fkh_NXl'	28584649-28593917
FBGN0000659	3R	GTTGGCC	28585508-28585514	'fkh_BgXl'	28584649-28586532
FBGN0000659	3R	GTTGGCC	28585508-28585514	'fkh_SXI'	28584649-28585734
FBGN0000659	3R	GTTGGCC	28585508-28585514	'fkh_RXI'	28584649-28588259
FBGN0000659	3R	GTTGGCC	28585508-28585514	'fkh_XbXl'	28584649-28589287
FBGN0000659	3R	GTTGGCC	28585508-28585514	'fkh_NXl'	28584649-28593917
FBGN0000659	3R	CTTGGCC	28586380-28586386	'fkh_BgXl'	28584649-28586532
FBGN0000659	3R	CTTGGCC	28586380-28586386	'fkh_-2_construct'	28585997-28587704
FBGN0000659	3R	CTTGGCC	28586380-28586386	'fkh_RXI'	28584649-28588259
FBGN0000659	3R	CTTGGCC	28586380-28586386	'fkh_XbXl'	28584649-28589287
FBGN0000659	3R	CTTGGCC	28586380-28586386	'fkh_NXl'	28584649-28593917
FBGN0035965	3L	TTGGCCA	9137482-9137488	'Unspecified_VT27922'	9137029-9138774
FBGN0035965	3L	GTTGGCC	9137059-9137065	'Unspecified_VT27922'	9137029-9138774
FBGN0035965	3L	GTTGGCC	9137059-9137065	'Unspecified_STARR-OSC-2788'	9136759-9137259
FBGN0037632	3R	ACAGACCC	8800079-8800086	'Unspecified_VT38607'	8797829-8800396
FBGN0037632	3R	GTTAGCC	8801707-8801713	'Unspecified_VT38609'	8801517-8802258
FBGN0037632	3R	GTTGGCC	8801658-8801664	'Unspecified_VT38609'	8801517-8802258
FBGN0030679	X	TTGGCTA	15739166-15739172	'Unspecified_STARR-OSC-1654'	15738932-15739432
FBGN0086673	2L	TTGGCCA	16804311-16804317	'Unspecified_STARR-S2-2375'	16803863-16804363
FBGN0086673	2L	CTTGGCC	16804305-16804311	'Unspecified_STARR-S2-2375'	16803863-16804363
FBGN0086673	2L	CTTGGCC	16804314-16804320	'Unspecified_STARR-S2-2375'	16803863-16804363
FBGN0086673	2L	TTGGCGA	16803978-16803984	'Unspecified_STARR-S2-2375'	16803863-16804363
FBGN0085385	3L	TTGGCCA	9907761-9907767	'Unspecified_VT28318'	9906453-9908568
FBGN0085385	3L	GTTGGCC	9908017-9908023	'Unspecified_VT28318'	9906453-9908568
FBGN0085385	3L	TAATTGGTC	9907504-9907512	'Unspecified_VT28318'	9906453-9908568
FBGN0261555	3L	GTTGGCC	9547012-9547018	'Unspecified_VT28139'	9544644-9547257
FBGN0261555	3L	CTTGGCC	9546960-9546966	'Unspecified_VT28139'	9544644-9547257
FBGN0261555	3L	CTTGGCC	9546009-9546015	'Unspecified_VT28139'	9544644-9547257
FBGN0261555	3L	TTGGCCA	9546961-9546967	'Unspecified_VT28139'	9544644-9547257
FBGN0261555	3L	GTTGGCC	9545735-9545741	'Unspecified_VT28139'	9544644-9547257
FBGN0261555	3L	TTGGCTA	9547129-9547135	'Unspecified_VT28139'	9544644-9547257
FBGN0261555	3L	TTGGCCA	9547063-9547069	'Unspecified_VT28139'	9544644-9547257
FBGN0261555	3L	TCGGTGGTT	9546388-9546396	'Unspecified_VT28139'	9544644-9547257
FBGN0261555	3L	CTTAGCC	9547132-9547138	'Unspecified_VT28139'	9544644-9547257
FBGN0261555	3L	TTGGCCA	9547009-9547015	'Unspecified_VT28139'	9544644-9547257
FBGN0261555	3L	GTTGGCC	9547066-9547072	'Unspecified_VT28139'	9544644-9547257
FBGN0001341	X	TTGGCAA	629508-629514	'Unspecified_STARR-S2-2970'	629227-629727
FBGN0039811	3R	ATTCTAATGTA	30937551-30937561	'Unspecified_VT50201'	30937053-30939583
