# Supplementary material for: Modeling the cis-regulatory modules of genes expressed in developmental stages of Drosophila melanogaster
Source: PeerJ. 2017 May 30;5:e3389. doi: 10.7717/peerj.3389 (PMC5452948; doi:10.7717/peerj.3389)
Supplement: Data S1 [file peerj-05-3389-s010.zip › Supplemental Data S1/L3_stage_larvae]

GENE	CHROMOSOME	MOTIF_SEQUENCE	COORDINATES	REDFly_ELEMENT	COORDINATES
FBGN0004859	4	TTAATCT	56743-56749	'ci_7.1'	55853-62726
FBGN0004859	4	TTAATCT	56743-56749	'ci_1.2prx'	55854-57041
FBGN0004859	4	TATACAAAAAATTTTG	58166-58181	'ci_7.1'	55853-62726
FBGN0004859	4	CAAAGTATATAACGGC	58097-58112	'ci_7.1'	55853-62726
FBGN0004859	4	GAAAATAATTATGCTC	57756-57771	'ci_7.1'	55853-62726
FBGN0004859	4	GAGATTAAATATATTA	57950-57965	'ci_7.1'	55853-62726
FBGN0004859	4	GTAATTT	57999-58005	'ci_7.1'	55853-62726
FBGN0004859	4	ATATGTATATAAAACC	58442-58457	'ci_7.1'	55853-62726
FBGN0004859	4	ACCCATTAATATAAAA	57882-57897	'ci_7.1'	55853-62726
FBGN0004859	4	TATATTTAATAGTTCA	57644-57659	'ci_7.1'	55853-62726
FBGN0004859	4	TAAATTAAAAACAGAA	58350-58365	'ci_7.1'	55853-62726
FBGN0004859	4	AATATAAAATATACTA	58189-58204	'ci_7.1'	55853-62726
FBGN0004859	4	AAATATTAATTTTCAA	57201-57216	'ci_7.1'	55853-62726
FBGN0004859	4	TTATTTT	56657-56663	'ci_7.1'	55853-62726
FBGN0004859	4	TTATTTT	56657-56663	'ci_1.2prx'	55854-57041
FBGN0004859	4	TTAATAT	57207-57213	'ci_7.1'	55853-62726
FBGN0004859	4	TTCACTGAATATTAAT	57780-57795	'ci_7.1'	55853-62726
FBGN0004859	4	TAAAAGAAATTGATTG	57344-57359	'ci_7.1'	55853-62726
FBGN0004859	4	ACATATGAATATTCTT	57807-57822	'ci_7.1'	55853-62726
FBGN0004859	4	TTAATAT	56586-56592	'ci_7.1'	55853-62726
FBGN0004859	4	TTAATAT	56586-56592	'ci_1.2prx'	55854-57041
FBGN0004859	4	CATAACAAATATTTGT	58149-58164	'ci_7.1'	55853-62726
FBGN0004859	4	TTATTTT	57763-57769	'ci_7.1'	55853-62726
FBGN0004859	4	TACAAAAAATTTTGTC	58164-58179	'ci_7.1'	55853-62726
FBGN0004859	4	TAAAAAAAAAAGCGAC	57626-57641	'ci_7.1'	55853-62726
FBGN0004859	4	TTAAGTT	57876-57882	'ci_7.1'	55853-62726
FBGN0004859	4	AATTAAAAACAGAATT	58348-58363	'ci_7.1'	55853-62726
FBGN0004859	4	AAAAATACAATTTCGG	57582-57597	'ci_7.1'	55853-62726
FBGN0004859	4	ATATGTAAATATACAT	58456-58471	'ci_7.1'	55853-62726
FBGN0004859	4	TTCGATAAATTTTACT	57731-57746	'ci_7.1'	55853-62726
FBGN0004859	4	CATAATATAAAATATA	58192-58207	'ci_7.1'	55853-62726
FBGN0004859	4	TTAAATTAAAAACAGA	58351-58366	'ci_7.1'	55853-62726
FBGN0004859	4	TTTATTT	58291-58297	'ci_7.1'	55853-62726
FBGN0004859	4	TATAAAATATATGTAC	58129-58144	'ci_7.1'	55853-62726
FBGN0004859	4	AAAAATTATCAGTATA	57910-57925	'ci_7.1'	55853-62726
FBGN0004859	4	TTCAATAAACACAGCC	57532-57547	'ci_7.1'	55853-62726
FBGN0004859	4	AAAAGTACATATGAAT	57813-57828	'ci_7.1'	55853-62726
FBGN0004859	4	TATAAAATATACTATG	58187-58202	'ci_7.1'	55853-62726
FBGN0004859	4	AAATATACATATGTAT	58450-58465	'ci_7.1'	55853-62726
FBGN0004859	4	TAAAATATATGTACAT	58127-58142	'ci_7.1'	55853-62726
FBGN0004859	4	ATATATACATACGATG	58113-58128	'ci_7.1'	55853-62726
FBGN0004859	4	ATATGTACATATATAC	58121-58136	'ci_7.1'	55853-62726
FBGN0004859	4	CATTGCTAT	57137-57145	'ci_7.1'	55853-62726
FBGN0004859	4	AATTATAAATCCAATT	57279-57294	'ci_7.1'	55853-62726
FBGN0004859	4	AAAGAAAAATACAATT	57578-57593	'ci_7.1'	55853-62726
FBGN0004859	4	GTAATTT	56630-56636	'ci_7.1'	55853-62726
FBGN0004859	4	GTAATTT	56630-56636	'ci_1.2prx'	55854-57041
FBGN0004859	4	TTTACTAAATTTGACG	57721-57736	'ci_7.1'	55853-62726
FBGN0004859	4	ACGACTAATTATGTAG	57708-57723	'ci_7.1'	55853-62726
FBGN0004859	4	TAATATAAAACTTAAC	57876-57891	'ci_7.1'	55853-62726
FBGN0004859	4	TTAATAT	57780-57786	'ci_7.1'	55853-62726
FBGN0004859	4	AATAGTAAAGACACAC	57557-57572	'ci_7.1'	55853-62726
FBGN0004859	4	TTAAAGAAAAATACAA	57576-57591	'ci_7.1'	55853-62726
FBGN0004859	4	ACATATATACATACGA	58115-58130	'ci_7.1'	55853-62726
FBGN0004859	4	TGAAATAAACTGGGTA	58285-58300	'ci_7.1'	55853-62726
FBGN0004859	4	GTAAATATACATATGT	58452-58467	'ci_7.1'	55853-62726
FBGN0004859	4	CATAATGAAAATAATT	57762-57777	'ci_7.1'	55853-62726
FBGN0004859	4	ATAATTT	57916-57922	'ci_7.1'	55853-62726
FBGN0004859	4	TTAATTT	58357-58363	'ci_7.1'	55853-62726
FBGN0004859	4	TATTGCTTT	57439-57447	'ci_7.1'	55853-62726
FBGN0004859	4	ACTATTAAATACCTTT	57548-57563	'ci_7.1'	55853-62726
FBGN0004859	4	ATAATTT	57288-57294	'ci_7.1'	55853-62726
FBGN0004859	4	ATATGTACATAGCTTT	58519-58534	'ci_7.1'	55853-62726
FBGN0004859	4	GTAATTT	57523-57529	'ci_7.1'	55853-62726
FBGN0004859	4	TAAATTT	57194-57200	'ci_7.1'	55853-62726
FBGN0004859	4	TCAATTT	57346-57352	'ci_7.1'	55853-62726
FBGN0004859	4	TTAATCT	57957-57963	'ci_7.1'	55853-62726
FBGN0013984	3R	TTTATTT	21618989-21618995	'Unspecified_VT45317'	21617245-21619326
FBGN0013984	3R	TTTATTT	21618997-21619003	'Unspecified_VT45317'	21617245-21619326
FBGN0013984	3R	TGAATTT	21619008-21619014	'Unspecified_VT45317'	21617245-21619326
FBGN0013984	3R	TTTATTT	21618993-21618999	'Unspecified_VT45317'	21617245-21619326
FBGN0001186	X	TCAATTT	9585992-9585998	'Unspecified_STARR-OSC-1269'	9585505-9586005
FBGN0001186	X	TCAATTT	9585992-9585998	'Unspecified_STARR-S2-1075'	9585526-9586026
FBGN0001186	X	TTATTTT	9585939-9585945	'Unspecified_STARR-OSC-1269'	9585505-9586005
FBGN0001186	X	TTATTTT	9585939-9585945	'Unspecified_STARR-S2-1075'	9585526-9586026
FBGN0001186	X	CTGCAAAAATATGAAA	9584336-9584351	'Unspecified_STARR-OSC-1555'	9584197-9584697
FBGN0001186	X	CTGCAAAAATATGAAA	9584336-9584351	'Unspecified_STARR-S2-450'	9584274-9584774
FBGN0001186	X	AAAAATACATACAAAT	9584499-9584514	'Unspecified_STARR-OSC-1555'	9584197-9584697
FBGN0001186	X	AAAAATACATACAAAT	9584499-9584514	'Unspecified_STARR-S2-450'	9584274-9584774
FBGN0001186	X	TTTATTT	9585940-9585946	'Unspecified_STARR-OSC-1269'	9585505-9586005
FBGN0001186	X	TTTATTT	9585940-9585946	'Unspecified_STARR-S2-1075'	9585526-9586026
FBGN0001186	X	TATTGCTTA	9585572-9585580	'Unspecified_STARR-OSC-1269'	9585505-9586005
FBGN0001186	X	TATTGCTTA	9585572-9585580	'Unspecified_STARR-S2-1075'	9585526-9586026
FBGN0001186	X	GAACAAAAATACATAC	9584495-9584510	'Unspecified_STARR-OSC-1555'	9584197-9584697
FBGN0001186	X	GAACAAAAATACATAC	9584495-9584510	'Unspecified_STARR-S2-450'	9584274-9584774
FBGN0001186	X	TTAATTT	9585540-9585546	'Unspecified_STARR-OSC-1269'	9585505-9586005
FBGN0001186	X	TTAATTT	9585540-9585546	'Unspecified_STARR-S2-1075'	9585526-9586026
FBGN0001186	X	AAAGATATATGTATTT	9584517-9584532	'Unspecified_STARR-OSC-1555'	9584197-9584697
FBGN0001186	X	AAAGATATATGTATTT	9584517-9584532	'Unspecified_STARR-S2-450'	9584274-9584774
FBGN0001186	X	AGACATAAACAACAAT	9584278-9584293	'Unspecified_STARR-OSC-1555'	9584197-9584697
FBGN0001186	X	AGACATAAACAACAAT	9584278-9584293	'Unspecified_STARR-S2-450'	9584274-9584774
FBGN0001186	X	AACAAAAAAGATCACA	9584262-9584277	'Unspecified_STARR-OSC-1555'	9584197-9584697
FBGN0032637	2L	TTAAATT	17453183-17453189	'Unspecified_VT8926'	17452915-17454327
FBGN0032637	2L	ATTATTAAATATGAAC	17451521-17451536	'dl_P3-Ex1-In1-Ex2'	17449293-17451586
FBGN0032637	2L	ATTATTAAATATGAAC	17451521-17451536	'dl_P3'	17450351-17451586
FBGN0032637	2L	TAAATTT	17453182-17453188	'Unspecified_VT8926'	17452915-17454327
FBGN0032637	2L	AAAACGAAATATTATC	17451571-17451586	'dl_P3-Ex1-In1-Ex2'	17449293-17451586
FBGN0032637	2L	AAAACGAAATATTATC	17451571-17451586	'dl_P3'	17450351-17451586
FBGN0032637	2L	ATAATTT	17451520-17451526	'dl_P3-Ex1-In1-Ex2'	17449293-17451586
FBGN0032637	2L	ATAATTT	17451520-17451526	'dl_P3'	17450351-17451586
FBGN0032637	2L	AACGATGAATAGAAAA	17451534-17451549	'dl_P3-Ex1-In1-Ex2'	17449293-17451586
FBGN0032637	2L	AACGATGAATAGAAAA	17451534-17451549	'dl_P3'	17450351-17451586
FBGN0032637	2L	TTAATTC	17453220-17453226	'Unspecified_VT8926'	17452915-17454327
FBGN0032637	2L	TTAATTA	17451510-17451516	'dl_P3-Ex1-In1-Ex2'	17449293-17451586
FBGN0032637	2L	TTAATTA	17451510-17451516	'dl_P3'	17450351-17451586
FBGN0032637	2L	AATAGAAAATATAATT	17451541-17451556	'dl_P3-Ex1-In1-Ex2'	17449293-17451586
FBGN0032637	2L	AATAGAAAATATAATT	17451541-17451556	'dl_P3'	17450351-17451586
FBGN0032637	2L	AAATATAATTGTCACA	17451547-17451562	'dl_P3-Ex1-In1-Ex2'	17449293-17451586
FBGN0032637	2L	AAATATAATTGTCACA	17451547-17451562	'dl_P3'	17450351-17451586
FBGN0032637	2L	ATAATTGAATACATCG	17451439-17451454	'dl_P3-Ex1-In1-Ex2'	17449293-17451586
FBGN0032637	2L	ATAATTGAATACATCG	17451439-17451454	'dl_P3'	17450351-17451586
FBGN0261617	X	TTAATTA	9686906-9686912	'Unspecified_STARR-OSC-1779'	9686499-9686999
FBGN0261617	X	TTAATTT	9686948-9686954	'Unspecified_STARR-OSC-1779'	9686499-9686999
FBGN0036286	3L	ATATTTAAAGAGTTGA	12470247-12470262	'Unspecified_STARR-S2-2372'	12470133-12470633
FBGN0036286	3L	GTATATACATATTTCG	12470296-12470311	'Unspecified_STARR-S2-2372'	12470133-12470633
FBGN0036286	3L	TTCATTT	12470441-12470447	'Unspecified_STARR-S2-2372'	12470133-12470633
FBGN0010391	X	TTAATTT	11129203-11129209	'Gtp-bp_srpRalpha_prom'	11128577-11130653
FBGN0010391	X	AAAGCAAAATACACTG	11129825-11129840	'Gtp-bp_srpRalpha_prom'	11128577-11130653
FBGN0010391	X	CAATGTTAATATGGCA	11129520-11129535	'Gtp-bp_srpRalpha_prom'	11128577-11130653
FBGN0010391	X	AAACGTGAACATACAC	11129394-11129409	'Gtp-bp_srpRalpha_prom'	11128577-11130653
FBGN0010391	X	CGGTATAAATAATGAA	11129473-11129488	'Gtp-bp_srpRalpha_prom'	11128577-11130653
FBGN0010391	X	TTAGTTT	11129925-11129931	'Gtp-bp_srpRalpha_prom'	11128577-11130653
FBGN0010391	X	ATATATATATATTTAC	11130502-11130517	'Gtp-bp_srpRalpha_prom'	11128577-11130653
FBGN0010391	X	ATTATTAAATATAAAT	11129429-11129444	'Gtp-bp_srpRalpha_prom'	11128577-11130653
FBGN0010391	X	TAAAGCAAAAACAAAG	11129353-11129368	'Gtp-bp_srpRalpha_prom'	11128577-11130653
FBGN0010391	X	TTTAACAAATAACCTT	11130433-11130448	'Gtp-bp_srpRalpha_prom'	11128577-11130653
FBGN0010391	X	AAATTTATATATCTAC	11130100-11130115	'Gtp-bp_srpRalpha_prom'	11128577-11130653
FBGN0010391	X	TAACAAAAAGATTAAA	11129643-11129658	'Gtp-bp_srpRalpha_prom'	11128577-11130653
FBGN0010391	X	AAGATTAAACGTCTTG	11129650-11129665	'Gtp-bp_srpRalpha_prom'	11128577-11130653
FBGN0010391	X	TTAAATT	11129381-11129387	'Gtp-bp_srpRalpha_prom'	11128577-11130653
FBGN0010391	X	AATAATAAATTATATT	11129416-11129431	'Gtp-bp_srpRalpha_prom'	11128577-11130653
FBGN0010391	X	CATAACAAAAAGATTA	11129641-11129656	'Gtp-bp_srpRalpha_prom'	11128577-11130653
FBGN0010391	X	GTAATTT	11130319-11130325	'Gtp-bp_srpRalpha_prom'	11128577-11130653
FBGN0010391	X	TCATATGAATAATAGA	11129220-11129235	'Gtp-bp_srpRalpha_prom'	11128577-11130653
FBGN0010391	X	TATAAATAATAAATTA	11129420-11129435	'Gtp-bp_srpRalpha_prom'	11128577-11130653
FBGN0010391	X	TAAACTAAATCGAAAA	11129714-11129729	'Gtp-bp_srpRalpha_prom'	11128577-11130653
FBGN0010391	X	TTAGTTT	11129721-11129727	'Gtp-bp_srpRalpha_prom'	11128577-11130653
FBGN0010391	X	AAAAGTAAAAAAGAAA	11129745-11129760	'Gtp-bp_srpRalpha_prom'	11128577-11130653
FBGN0010391	X	TTACTTT	11129752-11129758	'Gtp-bp_srpRalpha_prom'	11128577-11130653
FBGN0010391	X	GCCAGTAACTATTAAT	11130195-11130210	'Gtp-bp_srpRalpha_prom'	11128577-11130653
FBGN0010391	X	TAAAAGAAAAAGACAT	11130528-11130543	'Gtp-bp_srpRalpha_prom'	11128577-11130653
FBGN0010391	X	ACAACTAAATTTAACA	11129380-11129395	'Gtp-bp_srpRalpha_prom'	11128577-11130653
FBGN0010391	X	ATAAATTTATATATCT	11130102-11130117	'Gtp-bp_srpRalpha_prom'	11128577-11130653
FBGN0010391	X	ATATATATATTTACTA	11130500-11130515	'Gtp-bp_srpRalpha_prom'	11128577-11130653
FBGN0010391	X	TTAAATT	11130037-11130043	'Gtp-bp_srpRalpha_prom'	11128577-11130653
FBGN0010391	X	TAAAGTATTTATCCAA	11129668-11129683	'Gtp-bp_srpRalpha_prom'	11128577-11130653
FBGN0010391	X	ATAAATAATGAAAGTG	11129469-11129484	'Gtp-bp_srpRalpha_prom'	11128577-11130653
FBGN0010391	X	AAATATAAATAATAAA	11129423-11129438	'Gtp-bp_srpRalpha_prom'	11128577-11130653
FBGN0010391	X	AATCATAAAAACAGGG	11129301-11129316	'Gtp-bp_srpRalpha_prom'	11128577-11130653
FBGN0010391	X	ACATATAAATTATTTA	11130086-11130101	'Gtp-bp_srpRalpha_prom'	11128577-11130653
FBGN0010391	X	CAATATATATATATTT	11130504-11130519	'Gtp-bp_srpRalpha_prom'	11128577-11130653
FBGN0010391	X	AAAAATGAAAATACTA	11129606-11129621	'Gtp-bp_srpRalpha_prom'	11128577-11130653
FBGN0010391	X	AATGATAATGATAAAC	11129570-11129585	'Gtp-bp_srpRalpha_prom'	11128577-11130653
FBGN0010391	X	AAATGAAAATACTAAA	11129604-11129619	'Gtp-bp_srpRalpha_prom'	11128577-11130653
FBGN0010391	X	AATAATAGACTTCTAG	11129213-11129228	'Gtp-bp_srpRalpha_prom'	11128577-11130653
FBGN0010391	X	TAAATTTAACATTAAA	11129375-11129390	'Gtp-bp_srpRalpha_prom'	11128577-11130653
FBGN0010391	X	TTGGATAAATACTTTA	11129667-11129682	'Gtp-bp_srpRalpha_prom'	11128577-11130653
FBGN0010391	X	AACATTAAAGATGTGT	11129368-11129383	'Gtp-bp_srpRalpha_prom'	11128577-11130653
FBGN0010391	X	TTAAATATAAATAATA	11129425-11129440	'Gtp-bp_srpRalpha_prom'	11128577-11130653
FBGN0010391	X	TTAGTTT	11129726-11129732	'Gtp-bp_srpRalpha_prom'	11128577-11130653
FBGN0010391	X	AATACTAAACAAAACC	11129597-11129612	'Gtp-bp_srpRalpha_prom'	11128577-11130653
FBGN0010391	X	CTTTATAAATTTATAT	11130106-11130121	'Gtp-bp_srpRalpha_prom'	11128577-11130653
FBGN0010391	X	TACAATATATATATAT	11130506-11130521	'Gtp-bp_srpRalpha_prom'	11128577-11130653
FBGN0010391	X	ATAATAAATTATATTG	11129415-11129430	'Gtp-bp_srpRalpha_prom'	11128577-11130653
FBGN0010391	X	TTAAGTT	11129895-11129901	'Gtp-bp_srpRalpha_prom'	11128577-11130653
FBGN0010391	X	TATTGCTTA	11129195-11129203	'Gtp-bp_srpRalpha_prom'	11128577-11130653
FBGN0010391	X	ATAATTT	11130088-11130094	'Gtp-bp_srpRalpha_prom'	11128577-11130653
FBGN0010391	X	AAGCAAAAACAAAGGA	11129351-11129366	'Gtp-bp_srpRalpha_prom'	11128577-11130653
FBGN0010391	X	TAAATTT	11129382-11129388	'Gtp-bp_srpRalpha_prom'	11128577-11130653
FBGN0010391	X	TAAATTT	11130108-11130114	'Gtp-bp_srpRalpha_prom'	11128577-11130653
FBGN0010391	X	TTCATTT	11129612-11129618	'Gtp-bp_srpRalpha_prom'	11128577-11130653
FBGN0010391	X	TTAATGT	11129375-11129381	'Gtp-bp_srpRalpha_prom'	11128577-11130653
FBGN0010391	X	ATAATTT	11129418-11129424	'Gtp-bp_srpRalpha_prom'	11128577-11130653
FBGN0010391	X	TTGATTT	11129906-11129912	'Gtp-bp_srpRalpha_prom'	11128577-11130653
FBGN0021795	2R	TAAATTT	11371265-11371271	'Unspecified_STARR-S2-4481'	11370886-11371386
FBGN0021795	2R	TTTATTT	11371036-11371042	'Unspecified_STARR-S2-4481'	11370886-11371386
FBGN0021795	2R	TTTATTT	11371036-11371042	'Unspecified_STARR-OSC-2709'	11370605-11371105
FBGN0031161	X	TTAATTT	21116635-21116641	'Unspecified_VT65128'	21116460-21117206
FBGN0031161	X	TTAATTT	21117284-21117290	'Unspecified_STARR-S2-2496'	21117065-21117565
FBGN0031161	X	TAAGTGAAATATATGA	21116638-21116653	'Unspecified_VT65128'	21116460-21117206
FBGN0031161	X	TTAATAT	21116755-21116761	'Unspecified_VT65128'	21116460-21117206
FBGN0031161	X	TATCATAAGTAATTGC	21116696-21116711	'Unspecified_VT65128'	21116460-21117206
FBGN0031161	X	ACTAATACTTATAACG	21116714-21116729	'Unspecified_VT65128'	21116460-21117206
FBGN0031161	X	GATTGCTAA	21116895-21116903	'Unspecified_VT65128'	21116460-21117206
FBGN0031161	X	AATTGCTCA	21116706-21116714	'Unspecified_VT65128'	21116460-21117206
FBGN0035179	3L	TTAATTT	992749-992755	'Unspecified_VT23784'	992295-994034
FBGN0035179	3L	TTAATTA	992644-992650	'Unspecified_VT23784'	992295-994034
FBGN0035179	3L	TATCTTAAGTATATAA	993395-993410	'Unspecified_VT23784'	992295-994034
FBGN0035179	3L	TTAATTC	993711-993717	'Unspecified_VT23784'	992295-994034
FBGN0035179	3L	TTAAATAATTTTTAGT	993594-993609	'Unspecified_VT23784'	992295-994034
FBGN0035179	3L	TTAATTG	993256-993262	'Unspecified_VT23784'	992295-994034
FBGN0035179	3L	GAGAGTATAAATAAAG	993742-993757	'Unspecified_VT23784'	992295-994034
FBGN0035179	3L	AACTCTAAACACTTGA	993649-993664	'Unspecified_VT23784'	992295-994034
FBGN0035179	3L	AAGAATGAATACATAT	992595-992610	'Unspecified_VT23784'	992295-994034
FBGN0035179	3L	AATAAAAAAAACAGGC	992846-992861	'Unspecified_VT23784'	992295-994034
FBGN0035179	3L	TTAAGTAATAATTTCA	993767-993782	'Unspecified_VT23784'	992295-994034
FBGN0035179	3L	TTAATTC	993247-993253	'Unspecified_VT23784'	992295-994034
FBGN0035179	3L	TATTAAAAATACAAAT	993684-993699	'Unspecified_VT23784'	992295-994034
FBGN0035179	3L	TAAGATAACCGTTCTG	993387-993402	'Unspecified_VT23784'	992295-994034
FBGN0035179	3L	AACTGTAAATAACAGA	992942-992957	'Unspecified_VT23784'	992295-994034
FBGN0035179	3L	GTACATAACTAGTTAA	993359-993374	'Unspecified_VT23784'	992295-994034
FBGN0035179	3L	TTACTTT	993720-993726	'Unspecified_VT23784'	992295-994034
FBGN0035179	3L	TTGATTT	992786-992792	'Unspecified_VT23784'	992295-994034
FBGN0035179	3L	TTCATTT	992574-992580	'Unspecified_VT23784'	992295-994034
FBGN0035179	3L	TTAGTTT	993306-993312	'Unspecified_VT23784'	992295-994034
FBGN0035179	3L	AAATAAAAATTGATGA	993696-993711	'Unspecified_VT23784'	992295-994034
FBGN0035179	3L	TTAATTAAAGAGGAGC	992642-992657	'Unspecified_VT23784'	992295-994034
FBGN0035179	3L	ATCGATAAAAAGGATT	993914-993929	'Unspecified_VT23784'	992295-994034
FBGN0035179	3L	ACAAATAAAAATTGAT	993694-993709	'Unspecified_VT23784'	992295-994034
FBGN0035179	3L	TTGATTT	992822-992828	'Unspecified_VT23784'	992295-994034
FBGN0035179	3L	GTATATAAATACACGC	993403-993418	'Unspecified_VT23784'	992295-994034
FBGN0035179	3L	CAAAATCAAAAGACAG	992783-992798	'Unspecified_VT23784'	992295-994034
FBGN0035179	3L	TTAAGTATATAAATAC	993399-993414	'Unspecified_VT23784'	992295-994034
FBGN0035179	3L	AAAAGAAAAAAAAACA	992526-992541	'Unspecified_VT23784'	992295-994034
FBGN0035179	3L	AAGAATTAGTAAGATG	993212-993227	'Unspecified_VT23784'	992295-994034
FBGN0035179	3L	GAGTATAAATAAAGAA	993744-993759	'Unspecified_VT23784'	992295-994034
FBGN0035179	3L	AAAGTTAAATCAAGTA	992815-992830	'Unspecified_VT23784'	992295-994034
FBGN0035179	3L	CACAATTAACAATGGC	993253-993268	'Unspecified_VT23784'	992295-994034
FBGN0035179	3L	TAAAAAAAACAGGCAC	992848-992863	'Unspecified_VT23784'	992295-994034
FBGN0035179	3L	CTTATTAAAAATACAA	993682-993697	'Unspecified_VT23784'	992295-994034
FBGN0035179	3L	AACGGTGAATATTAGC	993419-993434	'Unspecified_VT23784'	992295-994034
FBGN0035179	3L	ATGAATACATATAGAG	992599-992614	'Unspecified_VT23784'	992295-994034
FBGN0035179	3L	AAATACAAATAAAAAT	993690-993705	'Unspecified_VT23784'	992295-994034
FBGN0035179	3L	ACTAGTTAAAATTGTG	993366-993381	'Unspecified_VT23784'	992295-994034
FBGN0035179	3L	ACGAATAAAAAAAACA	992843-992858	'Unspecified_VT23784'	992295-994034
FBGN0035179	3L	AATAATAATTACATTA	993533-993548	'Unspecified_VT23784'	992295-994034
FBGN0035179	3L	GAATTTAAATAATTTT	993590-993605	'Unspecified_VT23784'	992295-994034
FBGN0035179	3L	CATTATTAATATACAA	993544-993559	'Unspecified_VT23784'	992295-994034
FBGN0035179	3L	TTAACTT	992817-992823	'Unspecified_VT23784'	992295-994034
FBGN0035179	3L	ATAAATAAAGAATTAT	993748-993763	'Unspecified_VT23784'	992295-994034
FBGN0035179	3L	TTAAATT	993592-993598	'Unspecified_VT23784'	992295-994034
FBGN0035179	3L	TTAACTT	993196-993202	'Unspecified_VT23784'	992295-994034
FBGN0035179	3L	ATAAAGAATTATACGT	993752-993767	'Unspecified_VT23784'	992295-994034
FBGN0035179	3L	AAAAAGAAAAAAAAAC	992525-992540	'Unspecified_VT23784'	992295-994034
FBGN0035179	3L	AAAAATACAAATAAAA	993688-993703	'Unspecified_VT23784'	992295-994034
FBGN0035179	3L	CTGAATTAACACAATT	993244-993259	'Unspecified_VT23784'	992295-994034
FBGN0035179	3L	AACAATAAACTTGAAC	993558-993573	'Unspecified_VT23784'	992295-994034
FBGN0035179	3L	AACAATAATGAGTTAA	992702-992717	'Unspecified_VT23784'	992295-994034
FBGN0035179	3L	TTAATTT	993669-993675	'Unspecified_VT23784'	992295-994034
FBGN0035179	3L	AAGTATAAAAATCGAA	992826-992841	'Unspecified_VT23784'	992295-994034
FBGN0035179	3L	TAAAGTAAATTGCTCA	993718-993733	'Unspecified_VT23784'	992295-994034
FBGN0035179	3L	TCAATTT	993703-993709	'Unspecified_VT23784'	992295-994034
FBGN0035179	3L	AAAAAAAAACACTAAA	992531-992546	'Unspecified_VT23784'	992295-994034
FBGN0035179	3L	AATCATAGACATTTTT	992616-992631	'Unspecified_VT23784'	992295-994034
FBGN0035179	3L	AATTGCTCA	993725-993733	'Unspecified_VT23784'	992295-994034
FBGN0035179	3L	TTTATTT	993697-993703	'Unspecified_VT23784'	992295-994034
FBGN0035179	3L	ATCAAAAGACAGAATG	992787-992802	'Unspecified_VT23784'	992295-994034
FBGN0035179	3L	CACATTAATTAAAGAG	992638-992653	'Unspecified_VT23784'	992295-994034
FBGN0035179	3L	TTAATGT	992640-992646	'Unspecified_VT23784'	992295-994034
FBGN0035179	3L	TGCTGTAAATATAAGA	992583-992598	'Unspecified_VT23784'	992295-994034
FBGN0036423	3L	TTGAATAATTTTTATA	14410275-14410290	'unspecified_ChIPCRM4505'	14409833-14410841
FBGN0036423	3L	TTTATTT	14410193-14410199	'unspecified_ChIPCRM4505'	14409833-14410841
FBGN0036423	3L	AAAATAAAATAACTTC	14410191-14410206	'unspecified_ChIPCRM4505'	14409833-14410841
FBGN0036423	3L	TAAATTT	14410053-14410059	'unspecified_ChIPCRM4505'	14409833-14410841
FBGN0036423	3L	CCGGATAAATTTATTT	14410046-14410061	'unspecified_ChIPCRM4505'	14409833-14410841
FBGN0036423	3L	GTTTATAAATAATGTT	14410097-14410112	'unspecified_ChIPCRM4505'	14409833-14410841
FBGN0036423	3L	TTGATTT	14410657-14410663	'unspecified_ChIPCRM4505'	14409833-14410841
FBGN0036423	3L	CAATACAAATATGAAA	14410217-14410232	'unspecified_ChIPCRM4505'	14409833-14410841
FBGN0036423	3L	TTAGTTT	14409916-14409922	'Unspecified_STARR-OSC-4318'	14409425-14409925
FBGN0036423	3L	TTAGTTT	14409916-14409922	'unspecified_ChIPCRM4505'	14409833-14410841
FBGN0036423	3L	TTAAATT	14410252-14410258	'unspecified_ChIPCRM4505'	14409833-14410841
FBGN0036423	3L	TTATTTT	14410192-14410198	'unspecified_ChIPCRM4505'	14409833-14410841
FBGN0036423	3L	TTATTTT	14410197-14410203	'unspecified_ChIPCRM4505'	14409833-14410841
FBGN0036423	3L	AATTGGTAA	14410321-14410329	'unspecified_ChIPCRM4505'	14409833-14410841
FBGN0036423	3L	ATTGGTAAATGCGTTG	14410322-14410337	'unspecified_ChIPCRM4505'	14409833-14410841
FBGN0036423	3L	TTAATTC	14409440-14409446	'Unspecified_STARR-OSC-4318'	14409425-14409925
FBGN0036423	3L	TTAAGTT	14410831-14410837	'unspecified_ChIPCRM4505'	14409833-14410841
FBGN0036423	3L	TTAATGT	14410247-14410253	'unspecified_ChIPCRM4505'	14409833-14410841
FBGN0036423	3L	GATTGCTAT	14409584-14409592	'Unspecified_STARR-OSC-4318'	14409425-14409925
FBGN0036423	3L	TAAAATAACTTCATTT	14410195-14410210	'unspecified_ChIPCRM4505'	14409833-14410841
FBGN0036423	3L	TAAAATAAAATAACTT	14410190-14410205	'unspecified_ChIPCRM4505'	14409833-14410841
FBGN0036423	3L	TTAATTA	14410317-14410323	'unspecified_ChIPCRM4505'	14409833-14410841
FBGN0036423	3L	AATATGAAATATTTTA	14410224-14410239	'unspecified_ChIPCRM4505'	14409833-14410841
FBGN0033987	2R	TGAATTT	14963553-14963559	'Unspecified_STARR-OSC-2612'	14963533-14964033
FBGN0033987	2R	TTAATTT	14963610-14963616	'Unspecified_STARR-OSC-2612'	14963533-14964033
FBGN0033987	2R	TTATTTT	14963653-14963659	'Unspecified_STARR-OSC-2612'	14963533-14964033
FBGN0033987	2R	TGAATTT	14963761-14963767	'Unspecified_STARR-OSC-2612'	14963533-14964033
FBGN0033987	2R	TTTATTT	14963654-14963660	'Unspecified_STARR-OSC-2612'	14963533-14964033
FBGN0020305	2L	AAAATTATATATTACG	870999-871014	'Unspecified_STARR-OSC-4444'	870709-871209
FBGN0020305	2L	ATAATTT	871006-871012	'Unspecified_STARR-OSC-4444'	870709-871209
FBGN0020305	2L	TTAATTA	870779-870785	'Unspecified_STARR-OSC-4444'	870709-871209
FBGN0000233	X	TTAAATT	9693631-9693637	'btd_K-2ndB'	9692255-9694625
FBGN0000233	X	TTAAATT	9693631-9693637	'btd_RV-2ndB'	9689420-9694625
FBGN0000233	X	AAAATTGAAAATAAAA	9693307-9693322	'btd_K-2ndB'	9692255-9694625
FBGN0000233	X	AAAATTGAAAATAAAA	9693307-9693322	'btd_RV-2ndB'	9689420-9694625
FBGN0000233	X	TTTTATACACATTTTG	9693447-9693462	'btd_K-2ndB'	9692255-9694625
FBGN0000233	X	TTTTATACACATTTTG	9693447-9693462	'btd_RV-2ndB'	9689420-9694625
FBGN0000233	X	TTCACTAAAAATGCTA	9693567-9693582	'btd_K-2ndB'	9692255-9694625
FBGN0000233	X	TTCACTAAAAATGCTA	9693567-9693582	'btd_RV-2ndB'	9689420-9694625
FBGN0000233	X	TAAAATAAACATAAAT	9693478-9693493	'btd_K-2ndB'	9692255-9694625
FBGN0000233	X	TAAAATAAACATAAAT	9693478-9693493	'btd_RV-2ndB'	9689420-9694625
FBGN0000233	X	TCAATTT	9693309-9693315	'btd_K-2ndB'	9692255-9694625
FBGN0000233	X	TCAATTT	9693309-9693315	'btd_RV-2ndB'	9689420-9694625
FBGN0000233	X	CGTAATAAAAAAGACG	9692715-9692730	'btd_K-2ndB'	9692255-9694625
FBGN0000233	X	CGTAATAAAAAAGACG	9692715-9692730	'btd_RV-2ndB'	9689420-9694625
FBGN0000233	X	CGTAATAAAAAAGACG	9692715-9692730	'btd_Bg-B'	9691494-9693025
FBGN0000233	X	AAACATAAATTATGGA	9693484-9693499	'btd_K-2ndB'	9692255-9694625
FBGN0000233	X	AAACATAAATTATGGA	9693484-9693499	'btd_RV-2ndB'	9689420-9694625
FBGN0000233	X	TGTGATTAATATGCGG	9692775-9692790	'btd_K-2ndB'	9692255-9694625
FBGN0000233	X	TGTGATTAATATGCGG	9692775-9692790	'btd_RV-2ndB'	9689420-9694625
FBGN0000233	X	TGTGATTAATATGCGG	9692775-9692790	'btd_Bg-B'	9691494-9693025
FBGN0000233	X	TAAGGTTTATATGAGA	9693278-9693293	'btd_K-2ndB'	9692255-9694625
FBGN0000233	X	TAAGGTTTATATGAGA	9693278-9693293	'btd_RV-2ndB'	9689420-9694625
FBGN0000233	X	ATAATTT	9693591-9693597	'btd_K-2ndB'	9692255-9694625
FBGN0000233	X	ATAATTT	9693591-9693597	'btd_RV-2ndB'	9689420-9694625
FBGN0000233	X	ATAATAAAATATTTCA	9693521-9693536	'btd_K-2ndB'	9692255-9694625
FBGN0000233	X	ATAATAAAATATTTCA	9693521-9693536	'btd_RV-2ndB'	9689420-9694625
FBGN0000233	X	TCAATTT	9693124-9693130	'btd_K-2ndB'	9692255-9694625
FBGN0000233	X	TCAATTT	9693124-9693130	'btd_RV-2ndB'	9689420-9694625
FBGN0000233	X	AATAATAAAATATTTC	9693520-9693535	'btd_K-2ndB'	9692255-9694625
FBGN0000233	X	AATAATAAAATATTTC	9693520-9693535	'btd_RV-2ndB'	9689420-9694625
FBGN0000233	X	GAAAATAAAAACTAAA	9693313-9693328	'btd_K-2ndB'	9692255-9694625
FBGN0000233	X	GAAAATAAAAACTAAA	9693313-9693328	'btd_RV-2ndB'	9689420-9694625
FBGN0000233	X	TTAAATT	9693064-9693070	'btd_K-2ndB'	9692255-9694625
FBGN0000233	X	TTAAATT	9693064-9693070	'btd_RV-2ndB'	9689420-9694625
FBGN0000233	X	TTATTTT	9693480-9693486	'btd_K-2ndB'	9692255-9694625
FBGN0000233	X	TTATTTT	9693480-9693486	'btd_RV-2ndB'	9689420-9694625
FBGN0000233	X	AATTGAAAATAAAAAC	9693309-9693324	'btd_K-2ndB'	9692255-9694625
FBGN0000233	X	AATTGAAAATAAAAAC	9693309-9693324	'btd_RV-2ndB'	9689420-9694625
FBGN0000233	X	TTAGTTT	9693322-9693328	'btd_K-2ndB'	9692255-9694625
FBGN0000233	X	TTAGTTT	9693322-9693328	'btd_RV-2ndB'	9689420-9694625
FBGN0000233	X	TAATTTAATTAAAGTG	9693062-9693077	'btd_K-2ndB'	9692255-9694625
FBGN0000233	X	TAATTTAATTAAAGTG	9693062-9693077	'btd_RV-2ndB'	9689420-9694625
FBGN0000233	X	TAATGTAAATTATTTA	9693584-9693599	'btd_K-2ndB'	9692255-9694625
FBGN0000233	X	TAATGTAAATTATTTA	9693584-9693599	'btd_RV-2ndB'	9689420-9694625
FBGN0000233	X	AACAATACCTATATTT	9693252-9693267	'btd_K-2ndB'	9692255-9694625
FBGN0000233	X	AACAATACCTATATTT	9693252-9693267	'btd_RV-2ndB'	9689420-9694625
FBGN0000233	X	CGTAATAAAAAGGGAG	9692734-9692749	'btd_K-2ndB'	9692255-9694625
FBGN0000233	X	CGTAATAAAAAGGGAG	9692734-9692749	'btd_RV-2ndB'	9689420-9694625
FBGN0000233	X	CGTAATAAAAAGGGAG	9692734-9692749	'btd_Bg-B'	9691494-9693025
FBGN0000233	X	TTAAATT	9693295-9693301	'btd_K-2ndB'	9692255-9694625
FBGN0000233	X	TTAAATT	9693295-9693301	'btd_RV-2ndB'	9689420-9694625
FBGN0000233	X	AAAACTAAATTTGTAG	9693320-9693335	'btd_K-2ndB'	9692255-9694625
FBGN0000233	X	AAAACTAAATTTGTAG	9693320-9693335	'btd_RV-2ndB'	9689420-9694625
FBGN0000233	X	ATAAACATAAATTATG	9693482-9693497	'btd_K-2ndB'	9692255-9694625
FBGN0000233	X	ATAAACATAAATTATG	9693482-9693497	'btd_RV-2ndB'	9689420-9694625
FBGN0000233	X	CCAACTAAATAATAAA	9693513-9693528	'btd_K-2ndB'	9692255-9694625
FBGN0000233	X	CCAACTAAATAATAAA	9693513-9693528	'btd_RV-2ndB'	9689420-9694625
FBGN0000233	X	AAATTTAAATGTTTAA	9693293-9693308	'btd_K-2ndB'	9692255-9694625
FBGN0000233	X	AAATTTAAATGTTTAA	9693293-9693308	'btd_RV-2ndB'	9689420-9694625
FBGN0000233	X	TAAAAAAAATTAATAC	9693364-9693379	'btd_K-2ndB'	9692255-9694625
FBGN0000233	X	TAAAAAAAATTAATAC	9693364-9693379	'btd_RV-2ndB'	9689420-9694625
FBGN0000233	X	ATACGTGAATACGTTA	9693427-9693442	'btd_K-2ndB'	9692255-9694625
FBGN0000233	X	ATACGTGAATACGTTA	9693427-9693442	'btd_RV-2ndB'	9689420-9694625
FBGN0000233	X	AAAAAAAATTAATACA	9693365-9693380	'btd_K-2ndB'	9692255-9694625
FBGN0000233	X	AAAAAAAATTAATACA	9693365-9693380	'btd_RV-2ndB'	9689420-9694625
FBGN0000233	X	AAAAACAACCACCATG	9693991-9694006	'btd_K-2ndB'	9692255-9694625
FBGN0000233	X	AAAAACAACCACCATG	9693991-9694006	'Unspecified_STARR-S2-888'	9693720-9694220
FBGN0000233	X	AAAAACAACCACCATG	9693991-9694006	'btd_RV-2ndB'	9689420-9694625
FBGN0000233	X	ATTCTTAAATACAAAC	9693605-9693620	'btd_K-2ndB'	9692255-9694625
FBGN0000233	X	ATTCTTAAATACAAAC	9693605-9693620	'btd_RV-2ndB'	9689420-9694625
FBGN0000233	X	TTAAATACAAACTTTG	9693609-9693624	'btd_K-2ndB'	9692255-9694625
FBGN0000233	X	TTAAATACAAACTTTG	9693609-9693624	'btd_RV-2ndB'	9689420-9694625
FBGN0000233	X	TGGAATATATAGATTA	9693496-9693511	'btd_K-2ndB'	9692255-9694625
FBGN0000233	X	TGGAATATATAGATTA	9693496-9693511	'btd_RV-2ndB'	9689420-9694625
FBGN0000233	X	TTAATTT	9693371-9693377	'btd_K-2ndB'	9692255-9694625
FBGN0000233	X	TTAATTT	9693371-9693377	'btd_RV-2ndB'	9689420-9694625
FBGN0000233	X	AAAAATTAATACAATT	9693368-9693383	'btd_K-2ndB'	9692255-9694625
FBGN0000233	X	AAAAATTAATACAATT	9693368-9693383	'btd_RV-2ndB'	9689420-9694625
FBGN0000233	X	CGAAACAAATTGATGG	9693117-9693132	'btd_K-2ndB'	9692255-9694625
FBGN0000233	X	CGAAACAAATTGATGG	9693117-9693132	'btd_RV-2ndB'	9689420-9694625
FBGN0000233	X	TTAATTA	9693068-9693074	'btd_K-2ndB'	9692255-9694625
FBGN0000233	X	TTAATTA	9693068-9693074	'btd_RV-2ndB'	9689420-9694625
FBGN0000233	X	AATAATTTACATTATT	9693583-9693598	'btd_K-2ndB'	9692255-9694625
FBGN0000233	X	AATAATTTACATTATT	9693583-9693598	'btd_RV-2ndB'	9689420-9694625
FBGN0000233	X	CTAATCAAATATTTCA	9693546-9693561	'btd_K-2ndB'	9692255-9694625
FBGN0000233	X	CTAATCAAATATTTCA	9693546-9693561	'btd_RV-2ndB'	9689420-9694625
FBGN0000233	X	ATGTGTAAATAATTTA	9693590-9693605	'btd_K-2ndB'	9692255-9694625
FBGN0000233	X	ATGTGTAAATAATTTA	9693590-9693605	'btd_RV-2ndB'	9689420-9694625
FBGN0000233	X	TTTATTT	9693316-9693322	'btd_K-2ndB'	9692255-9694625
FBGN0000233	X	TTTATTT	9693316-9693322	'btd_RV-2ndB'	9689420-9694625
FBGN0000233	X	AATTGCTTT	9693752-9693760	'btd_K-2ndB'	9692255-9694625
FBGN0000233	X	AATTGCTTT	9693752-9693760	'Unspecified_STARR-S2-888'	9693720-9694220
FBGN0000233	X	AATTGCTTT	9693752-9693760	'btd_RV-2ndB'	9689420-9694625
FBGN0000233	X	TAAATTT	9693294-9693300	'btd_K-2ndB'	9692255-9694625
FBGN0000233	X	TAAATTT	9693294-9693300	'btd_RV-2ndB'	9689420-9694625
FBGN0000233	X	TTAATCT	9693507-9693513	'btd_K-2ndB'	9692255-9694625
FBGN0000233	X	TTAATCT	9693507-9693513	'btd_RV-2ndB'	9689420-9694625
FBGN0000233	X	TAAATTT	9692940-9692946	'btd_K-2ndB'	9692255-9694625
FBGN0000233	X	TAAATTT	9692940-9692946	'btd_RV-2ndB'	9689420-9694625
FBGN0000233	X	TAAATTT	9692940-9692946	'btd_Bg-B'	9691494-9693025
FBGN0000233	X	TTAAATT	9693159-9693165	'btd_K-2ndB'	9692255-9694625
FBGN0000233	X	TTAAATT	9693159-9693165	'btd_RV-2ndB'	9689420-9694625
FBGN0000233	X	TTTATTT	9693481-9693487	'btd_K-2ndB'	9692255-9694625
FBGN0000233	X	TTTATTT	9693481-9693487	'btd_RV-2ndB'	9689420-9694625
FBGN0000233	X	TAAATTT	9693630-9693636	'btd_K-2ndB'	9692255-9694625
FBGN0000233	X	TAAATTT	9693630-9693636	'btd_RV-2ndB'	9689420-9694625
FBGN0000233	X	ATAATTT	9693491-9693497	'btd_K-2ndB'	9692255-9694625
FBGN0000233	X	ATAATTT	9693491-9693497	'btd_RV-2ndB'	9689420-9694625
FBGN0000233	X	TTATTTT	9693315-9693321	'btd_K-2ndB'	9692255-9694625
FBGN0000233	X	TTATTTT	9693315-9693321	'btd_RV-2ndB'	9689420-9694625
FBGN0004117	3R	TTAGTTAAATAATAAA	15308820-15308835	'Unspecified_VT42009'	15307864-15310235
FBGN0004117	3R	TGAATTT	15309940-15309946	'Unspecified_VT42009'	15307864-15310235
FBGN0004117	3R	TTAACTCAACATTAAA	15309024-15309039	'Unspecified_VT42009'	15307864-15310235
FBGN0004117	3R	AAGAATAAAATCTATA	15309629-15309644	'Unspecified_VT42009'	15307864-15310235
FBGN0004117	3R	TTAAGTAAAATTTATT	15309283-15309298	'Unspecified_VT42009'	15307864-15310235
FBGN0004117	3R	TTAAGTT	15310630-15310636	'Tm2_intronIE'	15310264-15311016
FBGN0004117	3R	TTAAGTT	15310630-15310636	'Tm2_intronIB'	15310264-15311838
FBGN0004117	3R	TTAAGTT	15310630-15310636	'Tm2_intronIG'	15310264-15310665
FBGN0004117	3R	TAAAATCTATAATTTA	15309624-15309639	'Unspecified_VT42009'	15307864-15310235
FBGN0004117	3R	GCGCATAAATTTCACG	15309970-15309985	'Unspecified_VT42009'	15307864-15310235
FBGN0004117	3R	AACATTAAATATTCTT	15309031-15309046	'Unspecified_VT42009'	15307864-15310235
FBGN0004117	3R	TTTATTT	15309490-15309496	'Unspecified_VT42009'	15307864-15310235
FBGN0004117	3R	TTCATTT	15310612-15310618	'Tm2_intronIE'	15310264-15311016
FBGN0004117	3R	TTCATTT	15310612-15310618	'Tm2_intronIB'	15310264-15311838
FBGN0004117	3R	TTCATTT	15310612-15310618	'Tm2_intronIG'	15310264-15310665
FBGN0004117	3R	ATATATAAAAAAAGTT	15309056-15309071	'Unspecified_VT42009'	15307864-15310235
FBGN0004117	3R	TCACAGAAATATTGAA	15309407-15309422	'Unspecified_VT42009'	15307864-15310235
FBGN0004117	3R	ATCAATAAACTGAAAT	15308749-15308764	'Unspecified_VT42009'	15307864-15310235
FBGN0004117	3R	CTATATAAAAATATAC	15309528-15309543	'Unspecified_VT42009'	15307864-15310235
FBGN0004117	3R	TTAATTC	15310331-15310337	'Tm2_intronIE'	15310264-15311016
FBGN0004117	3R	TTAATTC	15310331-15310337	'Tm2_intronIB'	15310264-15311838
FBGN0004117	3R	TTAATTC	15310331-15310337	'Tm2_intronIG'	15310264-15310665
FBGN0004117	3R	GTCTATAAATAAAGTG	15309235-15309250	'Unspecified_VT42009'	15307864-15310235
FBGN0004117	3R	TTGATTT	15309208-15309214	'Unspecified_VT42009'	15307864-15310235
FBGN0004117	3R	TCTTTTAAATATACCT	15309514-15309529	'Unspecified_VT42009'	15307864-15310235
FBGN0004117	3R	TTTTGAAAATATGAAG	15309158-15309173	'Unspecified_VT42009'	15307864-15310235
FBGN0004117	3R	AATAATAAAAATATGC	15308827-15308842	'Unspecified_VT42009'	15307864-15310235
FBGN0004117	3R	TTATTTT	15309074-15309080	'Unspecified_VT42009'	15307864-15310235
FBGN0004117	3R	TTAACTT	15309657-15309663	'Unspecified_VT42009'	15307864-15310235
FBGN0004117	3R	TTAAATAATAAAAATA	15308824-15308839	'Unspecified_VT42009'	15307864-15310235
FBGN0004117	3R	TAAAATATAAATTGAA	15309928-15309943	'Unspecified_VT42009'	15307864-15310235
FBGN0004117	3R	CAAAACAAATATAACA	15308695-15308710	'Unspecified_VT42009'	15307864-15310235
FBGN0004117	3R	TTTATTT	15309621-15309627	'Unspecified_VT42009'	15307864-15310235
FBGN0004117	3R	TTGATTT	15308941-15308947	'Unspecified_VT42009'	15307864-15310235
FBGN0004117	3R	GAGAATAAAAAGATCG	15309306-15309321	'Unspecified_VT42009'	15307864-15310235
FBGN0004117	3R	TACGATCAATAAACTG	15308745-15308760	'Unspecified_VT42009'	15307864-15310235
FBGN0004117	3R	TAATAAAAATATGCAC	15308829-15308844	'Unspecified_VT42009'	15307864-15310235
FBGN0004117	3R	TCAATTT	15309433-15309439	'Unspecified_VT42009'	15307864-15310235
FBGN0004117	3R	CTACATATATAAAAAA	15309052-15309067	'Unspecified_VT42009'	15307864-15310235
FBGN0004117	3R	AAAACTGAATACGTTT	15309115-15309130	'Unspecified_VT42009'	15307864-15310235
FBGN0004117	3R	CACCATATATATTTAT	15309499-15309514	'Unspecified_VT42009'	15307864-15310235
FBGN0004117	3R	TATAAAAAATTTCATG	15308777-15308792	'Unspecified_VT42009'	15307864-15310235
FBGN0004117	3R	TTAACTT	15308923-15308929	'Unspecified_VT42009'	15307864-15310235
FBGN0004117	3R	TAAAGGACATAAAGTG	15308862-15308877	'Unspecified_VT42009'	15307864-15310235
FBGN0004117	3R	TGGAATAACCATATTT	15308991-15309006	'Unspecified_VT42009'	15307864-15310235
FBGN0004117	3R	AAAAGTTAATATTGAA	15308920-15308935	'Unspecified_VT42009'	15307864-15310235
FBGN0004117	3R	AATTGGTTA	15309604-15309612	'Unspecified_VT42009'	15307864-15310235
FBGN0004117	3R	AAATATACCTATATAA	15309520-15309535	'Unspecified_VT42009'	15307864-15310235
FBGN0004117	3R	GAATAAAAAGATCGGG	15309308-15309323	'Unspecified_VT42009'	15307864-15310235
FBGN0004117	3R	TTCATTT	15310636-15310642	'Tm2_intronIE'	15310264-15311016
FBGN0004117	3R	TTCATTT	15310636-15310642	'Tm2_intronIB'	15310264-15311838
FBGN0004117	3R	TTCATTT	15310636-15310642	'Tm2_intronIG'	15310264-15310665
FBGN0004117	3R	TTAACTT	15310559-15310565	'Tm2_intronIE'	15310264-15311016
FBGN0004117	3R	TTAACTT	15310559-15310565	'Tm2_intronIB'	15310264-15311838
FBGN0004117	3R	TTAACTT	15310559-15310565	'Tm2_intronIG'	15310264-15310665
FBGN0004117	3R	TTAAGTAACGATATGG	15309591-15309606	'Unspecified_VT42009'	15307864-15310235
FBGN0004117	3R	ATAATTT	15309625-15309631	'Unspecified_VT42009'	15307864-15310235
FBGN0004117	3R	GGGAGTACATATAAGT	15309321-15309336	'Unspecified_VT42009'	15307864-15310235
FBGN0004117	3R	TAAAATAAGCTTAAAG	15309072-15309087	'Unspecified_VT42009'	15307864-15310235
FBGN0004117	3R	TGAAATCAAAATCAAA	15308932-15308947	'Unspecified_VT42009'	15307864-15310235
FBGN0004117	3R	TCAACTCAATATTTTT	15308730-15308745	'Unspecified_VT42009'	15307864-15310235
FBGN0004117	3R	TTGATTT	15309191-15309197	'Unspecified_VT42009'	15307864-15310235
FBGN0004117	3R	TTGATTT	15308935-15308941	'Unspecified_VT42009'	15307864-15310235
FBGN0004117	3R	ATAAATAAAGTGCACA	15309239-15309254	'Unspecified_VT42009'	15307864-15310235
FBGN0004117	3R	TTTATTT	15309617-15309623	'Unspecified_VT42009'	15307864-15310235
FBGN0004117	3R	TAAATTT	15309975-15309981	'Unspecified_VT42009'	15307864-15310235
FBGN0004117	3R	TAAATTT	15309291-15309297	'Unspecified_VT42009'	15307864-15310235
FBGN0004117	3R	AATTGCTAA	15309455-15309463	'Unspecified_VT42009'	15307864-15310235
FBGN0004117	3R	TAAATTATAGATTTTA	15309623-15309638	'Unspecified_VT42009'	15307864-15310235
FBGN0004117	3R	ACATATAAATAAAACC	15309483-15309498	'Unspecified_VT42009'	15307864-15310235
FBGN0004117	3R	TTAATGT	15309033-15309039	'Unspecified_VT42009'	15307864-15310235
FBGN0004117	3R	TTTATTT	15309242-15309248	'Unspecified_VT42009'	15307864-15310235
FBGN0004117	3R	AAATATAAATTGAATT	15309930-15309945	'Unspecified_VT42009'	15307864-15310235
FBGN0004117	3R	TTATTTT	15309616-15309622	'Unspecified_VT42009'	15307864-15310235
FBGN0001321	3R	TTAAGTT	10126174-10126180	'Unspecified_VT39304'	10125622-10126842
FBGN0001321	3R	AACCATAAATGATAAA	10126801-10126816	'Unspecified_VT39304'	10125622-10126842
FBGN0001321	3R	ATGAATAGATAATCAT	10125943-10125958	'Unspecified_VT39304'	10125622-10126842
FBGN0001321	3R	TAAAATAGTAATACGA	10126605-10126620	'Unspecified_VT39304'	10125622-10126842
FBGN0001321	3R	AAACGCAAACAGACGA	10126248-10126263	'Unspecified_VT39304'	10125622-10126842
FBGN0001321	3R	TTATTTT	10125865-10125871	'Unspecified_VT39304'	10125622-10126842
FBGN0001321	3R	TTTAGAAAATAAGAAA	10126545-10126560	'Unspecified_VT39304'	10125622-10126842
FBGN0001321	3R	AAAAATAATGAAAGTG	10126124-10126139	'Unspecified_VT39304'	10125622-10126842
FBGN0001321	3R	CGATACAAATATTTTG	10126473-10126488	'Unspecified_VT39304'	10125622-10126842
FBGN0001321	3R	CAAAACAAACAAATTA	10126827-10126842	'Unspecified_VT39304'	10125622-10126842
FBGN0001321	3R	AATCATAGATCTTTTC	10125933-10125948	'Unspecified_VT39304'	10125622-10126842
FBGN0001321	3R	CACAATGAATAGATAA	10125947-10125962	'Unspecified_VT39304'	10125622-10126842
FBGN0001321	3R	TTTATTT	10126311-10126317	'Unspecified_VT39304'	10125622-10126842
FBGN0001321	3R	TCAATTT	10126428-10126434	'Unspecified_VT39304'	10125622-10126842
FBGN0001321	3R	ATAGATAATCATAGAT	10125939-10125954	'Unspecified_VT39304'	10125622-10126842
FBGN0001321	3R	TTCATTAAATGAAATA	10126314-10126329	'Unspecified_VT39304'	10125622-10126842
FBGN0001321	3R	AGAGAGAAAGATTCGG	10125750-10125765	'Unspecified_VT39304'	10125622-10126842
FBGN0001321	3R	AAACGAAAACATTATT	10126328-10126343	'Unspecified_VT39304'	10125622-10126842
FBGN0001321	3R	GAGAGTAAATTATAAA	10126784-10126799	'Unspecified_VT39304'	10125622-10126842
FBGN0001321	3R	TTATTTT	10126548-10126554	'Unspecified_VT39304'	10125622-10126842
FBGN0001321	3R	AATGATAAATGAGAGT	10126794-10126809	'Unspecified_VT39304'	10125622-10126842
FBGN0001321	3R	TTTATTT	10126423-10126429	'Unspecified_VT39304'	10125622-10126842
FBGN0001321	3R	TTTATTT	10126686-10126692	'Unspecified_VT39304'	10125622-10126842
FBGN0001321	3R	CAAAATAAAGATCTAA	10126190-10126205	'Unspecified_VT39304'	10125622-10126842
FBGN0001321	3R	AATCGTATACAAATTG	10126499-10126514	'Unspecified_VT39304'	10125622-10126842
FBGN0001321	3R	AATGTTAAACAACAAA	10126756-10126771	'Unspecified_VT39304'	10125622-10126842
FBGN0001321	3R	CACAAAAAAGAGAAAA	10126348-10126363	'Unspecified_VT39304'	10125622-10126842
FBGN0001321	3R	ATATAAAAATATAATA	10126037-10126052	'Unspecified_VT39304'	10125622-10126842
FBGN0001321	3R	AATTATAAAAACGCAA	10126816-10126831	'Unspecified_VT39304'	10125622-10126842
FBGN0001321	3R	TGAAATAAAAACTAAA	10126680-10126695	'Unspecified_VT39304'	10125622-10126842
FBGN0001321	3R	TATTATTAATATTGTA	10126628-10126643	'Unspecified_VT39304'	10125622-10126842
FBGN0001321	3R	AATAAAAACTAAAACA	10126677-10126692	'Unspecified_VT39304'	10125622-10126842
FBGN0001321	3R	CGCAATATATATTATA	10125993-10126008	'Unspecified_VT39304'	10125622-10126842
FBGN0001321	3R	TTAGTTT	10126680-10126686	'Unspecified_VT39304'	10125622-10126842
FBGN0001321	3R	TTTTGTAAATAAAATC	10126369-10126384	'Unspecified_VT39304'	10125622-10126842
FBGN0001321	3R	CAACATAAATTGTGCT	10126663-10126678	'Unspecified_VT39304'	10125622-10126842
FBGN0001321	3R	ATAATTT	10126786-10126792	'Unspecified_VT39304'	10125622-10126842
FBGN0001321	3R	AATTGCTAT	10126207-10126215	'Unspecified_VT39304'	10125622-10126842
FBGN0001321	3R	TTATATAAAAATATAA	10126039-10126054	'Unspecified_VT39304'	10125622-10126842
FBGN0001321	3R	TTCATTT	10126316-10126322	'Unspecified_VT39304'	10125622-10126842
FBGN0001321	3R	TTTATTT	10126371-10126377	'Unspecified_VT39304'	10125622-10126842
FBGN0001321	3R	TTAAGTT	10126342-10126348	'Unspecified_VT39304'	10125622-10126842
FBGN0001321	3R	ATAATTT	10126825-10126831	'Unspecified_VT39304'	10125622-10126842
FBGN0030891	X	AATAGCAAAAACAAAG	18084355-18084370	'Unspecified_STARR-S2-3733'	18083875-18084375
