# Supplementary material for: Modeling the cis-regulatory modules of genes expressed in developmental stages of Drosophila melanogaster
Source: PeerJ. 2017 May 30;5:e3389. doi: 10.7717/peerj.3389 (PMC5452948; doi:10.7717/peerj.3389)
Supplement: Data S1 [file peerj-05-3389-s010.zip › Supplemental Data S1/Pupae]

GENE	CHROMOSOME	MOTIF_SEQUENCE	COORDINATES	REDFly_ELEMENT	COORDINATES
FBGN0003557	2L	CAAGCGAA	2037763-2037770	'Unspecified_STARR-OSC-2589'	2037532-2038032
FBGN0003557	2L	AATTCAATTGGC	2037666-2037677	'Unspecified_STARR-OSC-2589'	2037532-2038032
FBGN0003557	2L	AATTGAATTCAA	2037668-2037679	'Unspecified_STARR-OSC-2589'	2037532-2038032
FBGN0034518	2R	CAAGTG	20551688-20551693	'Obp57d_prom'	20549085-20551887
FBGN0031276	2L	TAATTG	772479-772484	'Unspecified_VT0362'	772191-773620
FBGN0031276	2L	AATTGAATTTCT	772472-772483	'Unspecified_VT0362'	772191-773620
FBGN0031276	2L	ATTTGATTTTAA	772482-772493	'Unspecified_VT0362'	772191-773620
FBGN0031276	2L	AATTCAATTAAA	772474-772485	'Unspecified_VT0362'	772191-773620
FBGN0031276	2L	AATCAAATTTTT	772485-772496	'Unspecified_VT0362'	772191-773620
FBGN0031276	2L	AAATTG	773161-773166	'Unspecified_STARR-S2-4492'	772673-773173
FBGN0031276	2L	AAATTG	773161-773166	'Unspecified_VT0362'	772191-773620
FBGN0031276	2L	ATTTAAACTTGT	773213-773224	'Unspecified_VT0362'	772191-773620
FBGN0031276	2L	AATTCAATTTGC	772408-772419	'Unspecified_VT0362'	772191-773620
FBGN0031276	2L	AATTGAATTTGC	772410-772421	'Unspecified_VT0362'	772191-773620
FBGN0031276	2L	ATTTTAATTGAA	772477-772488	'Unspecified_VT0362'	772191-773620
FBGN0031276	2L	TAAGCAAA	773567-773574	'Unspecified_VT0362'	772191-773620
FBGN0263510	2R	GAATTGAAT	10874676-10874684	'nclb_CG6751_upstreamFragment'	10874339-10874870
FBGN0263510	2R	AAAATGCAA	10874598-10874606	'nclb_CG6751_upstreamFragment'	10874339-10874870
FBGN0263510	2R	GAATTG	10874679-10874684	'nclb_CG6751_upstreamFragment'	10874339-10874870
FBGN0038129	3R	CATTTG	13271641-13271646	'Unspecified_STARR-OSC-3755'	13271450-13271950
FBGN0003545	2R	ATTTCAATTCAT	17748242-17748253	'Unspecified_VT18378'	17748085-17748960
FBGN0003545	2R	AATTCAAATGAT	17748118-17748129	'Unspecified_VT18378'	17748085-17748960
FBGN0003545	2R	AATAACATTTAA	17748149-17748160	'Unspecified_VT18378'	17748085-17748960
FBGN0003545	2R	AATTCAATTTTT	17748167-17748178	'Unspecified_VT18378'	17748085-17748960
FBGN0003545	2R	AATTGAATTTCT	17748165-17748176	'Unspecified_VT18378'	17748085-17748960
FBGN0003545	2R	GAAATGAAA	17748888-17748896	'Unspecified_VT18378'	17748085-17748960
FBGN0003545	2R	AATTGAAATTAT	17748240-17748251	'Unspecified_VT18378'	17748085-17748960
FBGN0003545	2R	AAATTG	17748436-17748441	'Unspecified_VT18378'	17748085-17748960
FBGN0003545	2R	AATTCACTTTAA	17748366-17748377	'Unspecified_VT18378'	17748085-17748960
FBGN0030420	X	ATTCAAATTTCA	12763724-12763735	'Unspecified_STARR-OSC-3804'	12763405-12763905
FBGN0034122	2R	AATTGAAATTGA	16366336-16366347	'Unspecified_VT17644'	16364260-16366799
FBGN0034122	2R	AATTGAAATTGA	16366336-16366347	'Unspecified_VT17645'	16366188-16368300
FBGN0034122	2R	CAACTG	16366207-16366212	'Unspecified_VT17644'	16364260-16366799
FBGN0034122	2R	CAACTG	16366207-16366212	'Unspecified_VT17645'	16366188-16368300
FBGN0034122	2R	ATTTCAATTTGC	16366334-16366345	'Unspecified_VT17644'	16364260-16366799
FBGN0034122	2R	ATTTCAATTTGC	16366334-16366345	'Unspecified_VT17645'	16366188-16368300
FBGN0034122	2R	AAATTGAAA	16366335-16366343	'Unspecified_VT17644'	16364260-16366799
FBGN0034122	2R	AAATTGAAA	16366335-16366343	'Unspecified_VT17645'	16366188-16368300
FBGN0034122	2R	AAAATGAAT	16366393-16366401	'Unspecified_VT17644'	16364260-16366799
FBGN0034122	2R	AAAATGAAT	16366393-16366401	'Unspecified_VT17645'	16366188-16368300
FBGN0034122	2R	GAAATGAAA	16366148-16366156	'Unspecified_VT17644'	16364260-16366799
FBGN0034122	2R	GAAATGAAA	16366153-16366161	'Unspecified_VT17644'	16364260-16366799
FBGN0034122	2R	GAAATGAAA	16366158-16366166	'Unspecified_VT17644'	16364260-16366799
FBGN0034122	2R	TAATTG	16365589-16365594	'Unspecified_VT17644'	16364260-16366799
FBGN0034122	2R	CAAGTG	16365508-16365513	'Unspecified_VT17644'	16364260-16366799
FBGN0034122	2R	AATTGAAATGAA	16366134-16366145	'Unspecified_VT17644'	16364260-16366799
FBGN0034122	2R	GAAATGAAA	16366138-16366146	'Unspecified_VT17644'	16364260-16366799
FBGN0034122	2R	ATTTCAATTCAT	16366132-16366143	'Unspecified_VT17644'	16364260-16366799
FBGN0034122	2R	AAATTGAAA	16366341-16366349	'Unspecified_VT17644'	16364260-16366799
FBGN0034122	2R	AAATTGAAA	16366341-16366349	'Unspecified_VT17645'	16366188-16368300
FBGN0034122	2R	ATTGAAATTGAA	16366337-16366348	'Unspecified_VT17644'	16364260-16366799
FBGN0034122	2R	ATTGAAATTGAA	16366337-16366348	'Unspecified_VT17645'	16366188-16368300
FBGN0267728	2R	AAATTG	12026690-12026695	'Unspecified_HC_12'	12026677-12027969
FBGN0036962	3L	CAAATG	20276368-20276373	'Unspecified_STARR-S2-503'	20276269-20276769
FBGN0036962	3L	AAATTG	20276749-20276754	'Unspecified_STARR-S2-503'	20276269-20276769
FBGN0036962	3L	AAATTGAAA	20276746-20276754	'Unspecified_STARR-S2-503'	20276269-20276769
FBGN0036962	3L	CAACTG	20276738-20276743	'Unspecified_STARR-S2-503'	20276269-20276769
FBGN0036962	3L	TAATTG	20276336-20276341	'Unspecified_STARR-S2-503'	20276269-20276769
FBGN0010768	3R	AATTAAATTTGG	19164003-19164014	'Unspecified_VT44029'	19162249-19164267
FBGN0010768	3R	AAAGCAAA	19164469-19164476	'Unspecified_VT44030'	19164214-19166307
FBGN0010768	3R	AAAATGAAG	19162769-19162777	'Unspecified_VT44029'	19162249-19164267
FBGN0010768	3R	GAATTGAAA	19162946-19162954	'Unspecified_VT44029'	19162249-19164267
FBGN0010768	3R	AAAATGAAG	19163521-19163529	'Unspecified_VT44029'	19162249-19164267
FBGN0010768	3R	GAAATGAAT	19163108-19163116	'Unspecified_VT44029'	19162249-19164267
FBGN0010768	3R	ATTTGAAATTAA	19163207-19163218	'Unspecified_VT44029'	19162249-19164267
FBGN0010768	3R	AGTCGAATTGAA	19162947-19162958	'Unspecified_VT44029'	19162249-19164267
FBGN0010768	3R	AAATTG	19163882-19163887	'Unspecified_VT44029'	19162249-19164267
FBGN0010768	3R	CTATTG	19163844-19163849	'Unspecified_VT44029'	19162249-19164267
FBGN0010768	3R	ATTACAATTTAA	19163881-19163892	'Unspecified_VT44029'	19162249-19164267
FBGN0010768	3R	AATAACATTGAT	19163630-19163641	'Unspecified_VT44029'	19162249-19164267
FBGN0010768	3R	CAATGG	19163120-19163125	'Unspecified_VT44029'	19162249-19164267
FBGN0010768	3R	AATTTAATTGGG	19164001-19164012	'Unspecified_VT44029'	19162249-19164267
FBGN0031250	2L	AATCCAATTTCA	358063-358074	'Unspecified_STARR-OSC-4503'	357711-358211
FBGN0031250	2L	AAATTG	358190-358195	'Unspecified_STARR-OSC-4503'	357711-358211
FBGN0031250	2L	ATTTGTATTTAA	358191-358202	'Unspecified_STARR-OSC-4503'	357711-358211
FBGN0031250	2L	ATTTTCATTTAA	357928-357939	'Unspecified_STARR-OSC-4503'	357711-358211
FBGN0034519	2R	CAAGTG	20551688-20551693	'Obp57d_prom'	20549085-20551887
FBGN0010391	X	TAATTG	11130546-11130551	'Gtp-bp_srpRalpha_prom'	11128577-11130653
FBGN0010391	X	AAAATGAAA	11129977-11129985	'Gtp-bp_srpRalpha_prom'	11128577-11130653
FBGN0010391	X	AATTAAATATAT	11129948-11129959	'Gtp-bp_srpRalpha_prom'	11128577-11130653
FBGN0010391	X	CACTTG	11130151-11130156	'Gtp-bp_srpRalpha_prom'	11128577-11130653
FBGN0010391	X	TAATTG	11130575-11130580	'Gtp-bp_srpRalpha_prom'	11128577-11130653
FBGN0010391	X	GAAATGCAA	11129233-11129241	'Gtp-bp_srpRalpha_prom'	11128577-11130653
FBGN0010391	X	GAAATGCAA	11129982-11129990	'Gtp-bp_srpRalpha_prom'	11128577-11130653
FBGN0010391	X	ATTTGTATTTAA	11129156-11129167	'Gtp-bp_srpRalpha_prom'	11128577-11130653
FBGN0010391	X	AAAATGAAC	11130384-11130392	'Gtp-bp_srpRalpha_prom'	11128577-11130653
FBGN0010391	X	AGTTCAATTTGA	11129167-11129178	'Gtp-bp_srpRalpha_prom'	11128577-11130653
FBGN0010391	X	ATTTGCATTTCA	11129982-11129993	'Gtp-bp_srpRalpha_prom'	11128577-11130653
FBGN0010391	X	ATTTATATTTAA	11129428-11129439	'Gtp-bp_srpRalpha_prom'	11128577-11130653
FBGN0010391	X	ATTTGCATTTCA	11129233-11129244	'Gtp-bp_srpRalpha_prom'	11128577-11130653
FBGN0010391	X	AACTAAATTTAA	11129382-11129393	'Gtp-bp_srpRalpha_prom'	11128577-11130653
FBGN0010391	X	ATATAAATTTAT	11130105-11130116	'Gtp-bp_srpRalpha_prom'	11128577-11130653
FBGN0038294	3R	AAAATGGAT	15182906-15182914	'Unspecified_STARR-OSC-1663'	15182814-15183314
FBGN0038294	3R	CAAATG	15182962-15182967	'Unspecified_STARR-OSC-1663'	15182814-15183314
FBGN0267001	X	AAAATGTAT	12042365-12042373	'Unspecified_STARR-OSC-3414'	12042122-12042622
FBGN0267001	X	AAAATGTAT	12042365-12042373	'Unspecified_STARR-S2-2457'	12041929-12042429
FBGN0038286	3R	AAAGCAAA	15095339-15095346	'Unspecified_STARR-OSC-3332'	15094882-15095382
FBGN0038286	3R	CGATTG	15095265-15095270	'Unspecified_STARR-OSC-3332'	15094882-15095382
FBGN0085427	2L	CAATTG	8899117-8899122	'Unspecified_STARR-OSC-2346'	8899079-8899579
FBGN0085427	2L	AAAGCAAA	8899265-8899272	'Unspecified_STARR-OSC-2346'	8899079-8899579
FBGN0032797	2L	CATTTG	19516814-19516819	'Unspecified_VT10001'	19514746-19517179
FBGN0260660	3L	AATTATATTTAA	6998442-6998453	'Unspecified_VT26840'	6996953-6999146
FBGN0260660	3L	AAATTG	6999146-6999151	'Unspecified_VT26841'	6998559-7000833
FBGN0260660	3L	AATTGCATTTCG	6998671-6998682	'Unspecified_VT26841'	6998559-7000833
FBGN0260660	3L	AATTGCATTTCG	6998671-6998682	'Unspecified_VT26840'	6996953-6999146
FBGN0260660	3L	ATTTAAATTCAT	6998609-6998620	'Unspecified_VT26841'	6998559-7000833
FBGN0260660	3L	ATTTAAATTCAT	6998609-6998620	'Unspecified_VT26840'	6996953-6999146
FBGN0260660	3L	AATTCAATTTAA	6998453-6998464	'Unspecified_VT26840'	6996953-6999146
FBGN0260660	3L	CAGTTG	6997800-6997805	'Unspecified_VT26840'	6996953-6999146
FBGN0260660	3L	AAATAAATTGAA	6997809-6997820	'Unspecified_VT26840'	6996953-6999146
FBGN0260660	3L	CATTTG	6997830-6997835	'Unspecified_VT26840'	6996953-6999146
FBGN0260660	3L	CAATTG	6997381-6997386	'Unspecified_VT26840'	6996953-6999146
FBGN0260660	3L	CAATTG	6997381-6997386	'Unspecified_VT26839'	6995458-6997598
FBGN0260660	3L	AAATGAATTTAA	6998612-6998623	'Unspecified_VT26841'	6998559-7000833
FBGN0260660	3L	AAATGAATTTAA	6998612-6998623	'Unspecified_VT26840'	6996953-6999146
FBGN0260660	3L	AAATTGAAA	6997808-6997816	'Unspecified_VT26840'	6996953-6999146
FBGN0260660	3L	AAATTG	6997811-6997816	'Unspecified_VT26840'	6996953-6999146
FBGN0260660	3L	AAACTGAAA	6997738-6997746	'Unspecified_VT26840'	6996953-6999146
FBGN0260660	3L	GAAATGAAA	6998471-6998479	'Unspecified_VT26840'	6996953-6999146
FBGN0260660	3L	AATTAAATTGAA	6998456-6998467	'Unspecified_VT26840'	6996953-6999146
FBGN0260660	3L	ATTTAAATTTAA	6998619-6998630	'Unspecified_VT26841'	6998559-7000833
FBGN0260660	3L	ATTTAAATTTAA	6998619-6998630	'Unspecified_VT26840'	6996953-6999146
FBGN0260660	3L	AAATTGAAT	6998455-6998463	'Unspecified_VT26840'	6996953-6999146
FBGN0260660	3L	AATTGAATTAAT	6998451-6998462	'Unspecified_VT26840'	6996953-6999146
FBGN0260660	3L	TTTTAAATTTAA	6998622-6998633	'Unspecified_VT26841'	6998559-7000833
FBGN0260660	3L	TTTTAAATTTAA	6998622-6998633	'Unspecified_VT26840'	6996953-6999146
FBGN0260660	3L	GAAATGAAA	6998466-6998474	'Unspecified_VT26840'	6996953-6999146
FBGN0260660	3L	AATTAAATTCGT	6998527-6998538	'Unspecified_VT26840'	6996953-6999146
FBGN0260660	3L	ATTCAAATTTCT	6998347-6998358	'Unspecified_VT26840'	6996953-6999146
FBGN0260660	3L	ATTTGAATTTCT	6998344-6998355	'Unspecified_VT26840'	6996953-6999146
FBGN0003071	2R	ATTCAAATATAA	10109704-10109715	'Unspecified_VT14433'	10109427-10109757
FBGN0003071	2R	ATTTAAGTTTAT	10109610-10109621	'Unspecified_VT14433'	10109427-10109757
FBGN0036053	3L	CTATTG	9863999-9864004	'Unspecified_STARR-OSC-2424'	9863545-9864045
FBGN0036053	3L	CTATTG	9863999-9864004	'Unspecified_STARR-S2-335'	9863582-9864082
FBGN0036053	3L	CCATTG	9864019-9864024	'Unspecified_STARR-OSC-2424'	9863545-9864045
FBGN0036053	3L	CCATTG	9864019-9864024	'Unspecified_STARR-S2-335'	9863582-9864082
