# Supplementary material for: Modeling the cis-regulatory modules of genes expressed in developmental stages of Drosophila melanogaster
Source: PeerJ. 2017 May 30;5:e3389. doi: 10.7717/peerj.3389 (PMC5452948; doi:10.7717/peerj.3389)
Supplement: Data S1 [file peerj-05-3389-s010.zip › Supplemental Data S1/White_prepupae]

GENE	CHROMOSOME	MOTIF_SEQUENCE	COORDINATES	REDFly_ELEMENT	COORDINATES
FBGN0004878	3R	GTTCAT	5716568-5716573	'Unspecified_VT36977'	5716450-5717291
FBGN0004878	3R	GTTCAT	5716568-5716573	'cas_csc-9'	5715786-5716627
FBGN0004878	3R	TTGAAA	5716664-5716669	'cas_csc-8'	5716629-5717150
FBGN0004878	3R	TTGAAA	5716664-5716669	'Unspecified_VT36977'	5716450-5717291
FBGN0004878	3R	TTTCAT	5717199-5717204	'Unspecified_VT36977'	5716450-5717291
FBGN0004878	3R	ATTTAT	5718002-5718007	'cas_cas-6'	5717498-5719740
FBGN0004878	3R	ATTTAT	5718002-5718007	'Unspecified_VT36978'	5717275-5719977
FBGN0004878	3R	ATTTAT	5718002-5718007	'cas_csc-7b'	5717578-5718716
FBGN0004878	3R	ATTTAT	5718002-5718007	'cas_pCRM1'	5717525-5718280
FBGN0004878	3R	CTGAAT	5716639-5716644	'cas_csc-8'	5716629-5717150
FBGN0004878	3R	CTGAAT	5716639-5716644	'Unspecified_VT36977'	5716450-5717291
FBGN0004878	3R	TTGGAT	5716733-5716738	'cas_csc-8'	5716629-5717150
FBGN0004878	3R	TTGGAT	5716733-5716738	'Unspecified_VT36977'	5716450-5717291
FBGN0004878	3R	CTGAAT	5716694-5716699	'cas_csc-8'	5716629-5717150
FBGN0004878	3R	CTGAAT	5716694-5716699	'Unspecified_VT36977'	5716450-5717291
FBGN0004878	3R	CTTCAT	5716559-5716564	'Unspecified_VT36977'	5716450-5717291
FBGN0004878	3R	CTTCAT	5716559-5716564	'cas_csc-9'	5715786-5716627
FBGN0004878	3R	ATTCGT	5718244-5718249	'cas_cas-6'	5717498-5719740
FBGN0004878	3R	ATTCGT	5718244-5718249	'Unspecified_VT36978'	5717275-5719977
FBGN0004878	3R	ATTCGT	5718244-5718249	'cas_csc-7b'	5717578-5718716
FBGN0004878	3R	ATTCGT	5718244-5718249	'cas_pCRM1'	5717525-5718280
FBGN0004878	3R	ATTCCT	5717157-5717162	'Unspecified_VT36977'	5716450-5717291
FBGN0004878	3R	TCGAAT	5716719-5716724	'cas_csc-8'	5716629-5717150
FBGN0004878	3R	TCGAAT	5716719-5716724	'Unspecified_VT36977'	5716450-5717291
FBGN0004878	3R	ATTCCT	5717224-5717229	'Unspecified_VT36977'	5716450-5717291
FBGN0004878	3R	ATTTAT	5717092-5717097	'cas_csc-8'	5716629-5717150
FBGN0004878	3R	ATTTAT	5717092-5717097	'Unspecified_VT36977'	5716450-5717291
FBGN0003159	X	ATTAAT	2367481-2367486	'Unspecified_VT55768'	2366938-2369225
FBGN0003159	X	ATTCAA	2367550-2367555	'Unspecified_VT55768'	2366938-2369225
FBGN0003159	X	TTCAAT	2367582-2367587	'Unspecified_VT55768'	2366938-2369225
FBGN0003159	X	ATTCGT	2367485-2367490	'Unspecified_VT55768'	2366938-2369225
FBGN0003159	X	ATTAAT	2367482-2367487	'Unspecified_VT55768'	2366938-2369225
FBGN0003159	X	TTGGAT	2367840-2367845	'Unspecified_VT55768'	2366938-2369225
FBGN0003159	X	ATTTAT	2367459-2367464	'Unspecified_VT55768'	2366938-2369225
FBGN0004507	2L	AATCAT	2130606-2130611	'Unspecified_STARR-S2-3356'	2130115-2130615
FBGN0004507	2L	TTTCAT	2130593-2130598	'Unspecified_STARR-S2-3356'	2130115-2130615
FBGN0004507	2L	ATTAAT	2130609-2130614	'Unspecified_STARR-S2-3356'	2130115-2130615
FBGN0004507	2L	ATTCAA	2129500-2129505	'Unspecified_STARR-S2-1045'	2129040-2129540
FBGN0004507	2L	ATACAT	2129510-2129515	'Unspecified_STARR-S2-1045'	2129040-2129540
FBGN0004507	2L	ATTCTT	2130597-2130602	'Unspecified_STARR-S2-3356'	2130115-2130615
FBGN0004507	2L	TTGTAT	2129464-2129469	'Unspecified_STARR-S2-1045'	2129040-2129540
FBGN0010877	3R	TTTAAT	18298738-18298743	'Unspecified_STARR-OSC-2797'	18298642-18299142
FBGN0010877	3R	TTTAAT	18298738-18298743	'Unspecified_STARR-S2-3626'	18298508-18299008
FBGN0010877	3R	ATTCGT	18298717-18298722	'Unspecified_STARR-OSC-2797'	18298642-18299142
FBGN0010877	3R	ATTCGT	18298717-18298722	'Unspecified_STARR-S2-3626'	18298508-18299008
FBGN0010877	3R	ATTCGT	18298686-18298691	'Unspecified_STARR-OSC-2797'	18298642-18299142
FBGN0010877	3R	ATTCGT	18298686-18298691	'Unspecified_STARR-S2-3626'	18298508-18299008
FBGN0010877	3R	ATTAAT	18298952-18298957	'Unspecified_STARR-OSC-2797'	18298642-18299142
FBGN0010877	3R	ATTAAT	18298952-18298957	'Unspecified_STARR-S2-3626'	18298508-18299008
FBGN0010877	3R	TTCAAT	18298780-18298785	'Unspecified_STARR-OSC-2797'	18298642-18299142
FBGN0010877	3R	TTCAAT	18298780-18298785	'Unspecified_STARR-S2-3626'	18298508-18299008
FBGN0010877	3R	TGGAAT	18298804-18298809	'Unspecified_STARR-OSC-2797'	18298642-18299142
FBGN0010877	3R	TGGAAT	18298804-18298809	'Unspecified_STARR-S2-3626'	18298508-18299008
FBGN0083946	3R	TTGAAA	25193881-25193886	'Unspecified_VT47178'	25193747-25195600
FBGN0083946	3R	ATTCAA	25194308-25194313	'Unspecified_VT47178'	25193747-25195600
FBGN0083946	3R	ATTGAT	25194047-25194052	'Unspecified_VT47178'	25193747-25195600
FBGN0083946	3R	ATGAAT	25194362-25194367	'Unspecified_VT47178'	25193747-25195600
FBGN0083946	3R	TTAAAT	25194351-25194356	'Unspecified_VT47178'	25193747-25195600
FBGN0083946	3R	ATTCAG	25194856-25194861	'Unspecified_VT47178'	25193747-25195600
FBGN0083946	3R	ATTTAT	25194830-25194835	'Unspecified_VT47178'	25193747-25195600
FBGN0083946	3R	TTGAAA	25194980-25194985	'Unspecified_VT47178'	25193747-25195600
FBGN0083946	3R	CTTCAT	25194220-25194225	'Unspecified_VT47178'	25193747-25195600
FBGN0083946	3R	ATTCAC	25194164-25194169	'Unspecified_VT47178'	25193747-25195600
FBGN0083946	3R	TTGAAA	25193923-25193928	'Unspecified_VT47178'	25193747-25195600
FBGN0083946	3R	ATACAT	25193777-25193782	'Unspecified_VT47178'	25193747-25195600
FBGN0083946	3R	CTTCAT	25194210-25194215	'Unspecified_VT47178'	25193747-25195600
FBGN0083946	3R	TTCAAT	25193767-25193772	'Unspecified_VT47178'	25193747-25195600
FBGN0083946	3R	ATTCTT	25194196-25194201	'Unspecified_VT47178'	25193747-25195600
FBGN0038829	3R	ATTGAT	20822031-20822036	'Unspecified_STARR-S2-4234'	20821849-20822349
FBGN0038829	3R	TTGATT	20822030-20822035	'Unspecified_STARR-S2-4234'	20821849-20822349
FBGN0038829	3R	TTAAAT	20822026-20822031	'Unspecified_STARR-S2-4234'	20821849-20822349
FBGN0038829	3R	TTGAGT	20822019-20822024	'Unspecified_STARR-S2-4234'	20821849-20822349
FBGN0038829	3R	TTTAAT	20822026-20822031	'Unspecified_STARR-S2-4234'	20821849-20822349
FBGN0038829	3R	ATTCTT	20822277-20822282	'Unspecified_STARR-S2-4234'	20821849-20822349
FBGN0038829	3R	TTGAAT	20822239-20822244	'Unspecified_STARR-S2-4234'	20821849-20822349
FBGN0038829	3R	TTGCAT	20822327-20822332	'Unspecified_STARR-S2-4234'	20821849-20822349
FBGN0038829	3R	ATTCAA	20822240-20822245	'Unspecified_STARR-S2-4234'	20821849-20822349
FBGN0017545	4	TTGAAA	67061-67066	'Unspecified_VT51456'	66517-67269
FBGN0017545	4	TTGAAA	66749-66754	'Unspecified_VT51456'	66517-67269
FBGN0017545	4	TTGAAC	67182-67187	'Unspecified_VT51456'	66517-67269
FBGN0017545	4	ATTGAT	66945-66950	'Unspecified_VT51456'	66517-67269
FBGN0017545	4	TTGAAC	66896-66901	'Unspecified_VT51456'	66517-67269
FBGN0017545	4	ATTCTT	67011-67016	'Unspecified_VT51456'	66517-67269
FBGN0026149	X	ATTTAT	9356187-9356192	'Unspecified_STARR-S2-3741'	9356088-9356588
FBGN0026149	X	ATTTAT	9356187-9356192	'Unspecified_STARR-OSC-3323'	9355989-9356489
FBGN0026149	X	TTTCAT	9356136-9356141	'Unspecified_STARR-S2-3741'	9356088-9356588
FBGN0026149	X	TTTCAT	9356136-9356141	'Unspecified_STARR-OSC-3323'	9355989-9356489
FBGN0026149	X	TTTCAT	9356050-9356055	'Unspecified_STARR-OSC-3323'	9355989-9356489
FBGN0262734	X	ATTCTT	16449105-16449110	'Unspecified_STARR-S2-3682'	16448754-16449254
FBGN0262734	X	TTTCAT	16449136-16449141	'Unspecified_STARR-S2-3682'	16448754-16449254
FBGN0262734	X	ATTCTT	16449131-16449136	'Unspecified_STARR-S2-3682'	16448754-16449254
FBGN0261686	2R	ATCCAT	10356802-10356807	'Unspecified_VT14560'	10356671-10358723
FBGN0261686	2R	ATTCAA	10357873-10357878	'Unspecified_VT14560'	10356671-10358723
FBGN0261686	2R	ATTTAT	10357227-10357232	'Unspecified_VT14560'	10356671-10358723
FBGN0261686	2R	ATTTAT	10356997-10357002	'Unspecified_VT14560'	10356671-10358723
FBGN0261686	2R	TTGAAA	10356976-10356981	'Unspecified_VT14560'	10356671-10358723
FBGN0261686	2R	ATTAAT	10357962-10357967	'Unspecified_VT14560'	10356671-10358723
FBGN0261686	2R	ATTCAT	10356897-10356902	'Unspecified_VT14560'	10356671-10358723
FBGN0261686	2R	TTTCAT	10356911-10356916	'Unspecified_VT14560'	10356671-10358723
FBGN0261686	2R	ATTTAT	10357194-10357199	'Unspecified_VT14560'	10356671-10358723
FBGN0261686	2R	CTGAAT	10357350-10357355	'Unspecified_VT14560'	10356671-10358723
FBGN0261686	2R	TTGAAA	10356965-10356970	'Unspecified_VT14560'	10356671-10358723
FBGN0261686	2R	ATTCAA	10357190-10357195	'Unspecified_VT14560'	10356671-10358723
FBGN0004431	3L	ATTCAG	1196334-1196339	'Unspecified_STARR-S2-1783'	1195914-1196414
FBGN0028974	X	ATTTAT	17160397-17160402	'Unspecified_STARR-OSC-3509'	17160171-17160671
FBGN0028974	X	ATTTAT	17160397-17160402	'Unspecified_STARR-S2-2549'	17160240-17160740
FBGN0000615	2R	ATTCTT	20671269-20671274	'Unspecified_STARR-S2-2691'	20670940-20671440
FBGN0000615	2R	ATTCTT	20671269-20671274	'Unspecified_STARR-OSC-2349'	20670921-20671421
FBGN0000615	2R	TTGAAA	20671107-20671112	'Unspecified_STARR-S2-2691'	20670940-20671440
FBGN0000615	2R	TTGAAA	20671107-20671112	'Unspecified_STARR-OSC-2349'	20670921-20671421
FBGN0000615	2R	ATTTAT	20671004-20671009	'Unspecified_STARR-S2-2691'	20670940-20671440
FBGN0000615	2R	ATTTAT	20671004-20671009	'Unspecified_STARR-OSC-2349'	20670921-20671421
FBGN0037926	3R	TTTAAT	11650626-11650631	'Unspecified_STARR-S2-3378'	11650156-11650656
FBGN0037926	3R	ATGCAT	11650534-11650539	'Unspecified_STARR-S2-3378'	11650156-11650656
FBGN0037926	3R	TCGAAT	11650592-11650597	'Unspecified_STARR-S2-3378'	11650156-11650656
FBGN0037926	3R	TTGCAT	11650548-11650553	'Unspecified_STARR-S2-3378'	11650156-11650656
FBGN0037926	3R	GTTCAT	11650562-11650567	'Unspecified_STARR-S2-3378'	11650156-11650656
FBGN0003071	2R	ATTTAT	10109671-10109676	'Unspecified_VT14433'	10109427-10109757
FBGN0003071	2R	TGGAAT	10109604-10109609	'Unspecified_VT14433'	10109427-10109757
FBGN0003071	2R	TCGAAT	10109459-10109464	'Unspecified_VT14433'	10109427-10109757
FBGN0003071	2R	ATGCAT	10109570-10109575	'Unspecified_VT14433'	10109427-10109757
FBGN0003071	2R	TTAAAT	10109666-10109671	'Unspecified_VT14433'	10109427-10109757
FBGN0003071	2R	ACTCAT	10109600-10109605	'Unspecified_VT14433'	10109427-10109757
FBGN0003071	2R	TTAAAT	10109611-10109616	'Unspecified_VT14433'	10109427-10109757
FBGN0003071	2R	ACTCAT	10109695-10109700	'Unspecified_VT14433'	10109427-10109757
FBGN0003071	2R	ATTCAA	10109704-10109709	'Unspecified_VT14433'	10109427-10109757
FBGN0003071	2R	TTGAAA	10109621-10109626	'Unspecified_VT14433'	10109427-10109757
FBGN0003071	2R	TTGTAT	10109566-10109571	'Unspecified_VT14433'	10109427-10109757
FBGN0003071	2R	ATACAT	10109502-10109507	'Unspecified_VT14433'	10109427-10109757
FBGN0003071	2R	ATTCAT	10109506-10109511	'Unspecified_VT14433'	10109427-10109757
FBGN0003071	2R	ATACAT	10109596-10109601	'Unspecified_VT14433'	10109427-10109757
FBGN0003071	2R	ATGCAT	10109571-10109576	'Unspecified_VT14433'	10109427-10109757
FBGN0003071	2R	ATTGAT	10109591-10109596	'Unspecified_VT14433'	10109427-10109757
FBGN0003071	2R	TTCAAT	10109621-10109626	'Unspecified_VT14433'	10109427-10109757
FBGN0036369	3L	ATCCAT	13476053-13476058	'Unspecified_STARR-OSC-1693'	13475614-13476114
FBGN0036369	3L	ATTCAT	13475973-13475978	'Unspecified_STARR-OSC-1693'	13475614-13476114
FBGN0036369	3L	ATACAT	13476097-13476102	'Unspecified_STARR-OSC-1693'	13475614-13476114
FBGN0036369	3L	ATTCAT	13476101-13476106	'Unspecified_STARR-OSC-1693'	13475614-13476114
FBGN0036369	3L	ATTTAT	13476044-13476049	'Unspecified_STARR-OSC-1693'	13475614-13476114
FBGN0051523	3R	TTGGAT	4478937-4478942	'Unspecified_STARR-OSC-4516'	4478687-4479187
FBGN0051523	3R	TCGAAT	4479053-4479058	'Unspecified_STARR-OSC-4516'	4478687-4479187
FBGN0051523	3R	ATTAAT	4479046-4479051	'Unspecified_STARR-OSC-4516'	4478687-4479187
FBGN0051523	3R	ATTAAT	4479047-4479052	'Unspecified_STARR-OSC-4516'	4478687-4479187
FBGN0051523	3R	TTGAAC	4478793-4478798	'Unspecified_STARR-OSC-4516'	4478687-4479187
FBGN0051523	3R	TTAAAT	4479157-4479162	'Unspecified_STARR-OSC-4516'	4478687-4479187
FBGN0051523	3R	TTGACT	4479068-4479073	'Unspecified_STARR-OSC-4516'	4478687-4479187
FBGN0086785	3L	ATTCAT	13513019-13513024	'Unspecified_STARR-OSC-2833'	13512704-13513204
FBGN0086785	3L	TTGAAG	13512854-13512859	'Unspecified_STARR-OSC-2833'	13512704-13513204
FBGN0086785	3L	ATGAAT	13513020-13513025	'Unspecified_STARR-OSC-2833'	13512704-13513204
FBGN0086785	3L	ATGAAT	13512980-13512985	'Unspecified_STARR-OSC-2833'	13512704-13513204
FBGN0086785	3L	GTGAAT	13512913-13512918	'Unspecified_STARR-OSC-2833'	13512704-13513204
FBGN0027930	3R	ATTGAT	4308025-4308030	'Unspecified_STARR-S2-3486'	4307599-4308099
FBGN0027930	3R	ATTCAG	4307902-4307907	'Unspecified_STARR-S2-3486'	4307599-4308099
FBGN0052666	X	TTCAAT	11493172-11493177	'Unspecified_STARR-OSC-4587'	11493165-11493665
FBGN0052666	X	TTGAAA	11493179-11493184	'Unspecified_STARR-OSC-4587'	11493165-11493665
FBGN0052666	X	ATTCAT	11493547-11493552	'Unspecified_STARR-OSC-4587'	11493165-11493665
FBGN0052666	X	TTCAAT	11493179-11493184	'Unspecified_STARR-OSC-4587'	11493165-11493665
FBGN0052666	X	ATTCTT	11493270-11493275	'Unspecified_STARR-OSC-4587'	11493165-11493665
FBGN0052666	X	TTGAAA	11493172-11493177	'Unspecified_STARR-OSC-4587'	11493165-11493665
FBGN0052666	X	ATACAT	11493453-11493458	'Unspecified_STARR-OSC-4587'	11493165-11493665
FBGN0266410	3R	TTTCAT	9338812-9338817	'Unspecified_VT38884'	9337122-9340055
FBGN0266410	3R	TTGTAT	9338800-9338805	'Unspecified_VT38884'	9337122-9340055
FBGN0266410	3R	ATTCTT	9340566-9340571	'Unspecified_VT38885'	9339366-9341920
FBGN0266410	3R	ATTCAC	9339779-9339784	'Unspecified_VT38884'	9337122-9340055
FBGN0266410	3R	ATTCAC	9339779-9339784	'Unspecified_VT38885'	9339366-9341920
FBGN0266410	3R	ATTTAT	9340294-9340299	'Unspecified_VT38885'	9339366-9341920
FBGN0266410	3R	ATTAAT	9338847-9338852	'Unspecified_VT38884'	9337122-9340055
FBGN0266410	3R	TAGAAT	9339066-9339071	'Unspecified_VT38884'	9337122-9340055
FBGN0266410	3R	GTTCAT	9340301-9340306	'Unspecified_VT38885'	9339366-9341920
FBGN0266410	3R	ATTCTT	9340343-9340348	'Unspecified_VT38885'	9339366-9341920
FBGN0266410	3R	AATCAT	9340591-9340596	'Unspecified_VT38885'	9339366-9341920
FBGN0266410	3R	TTGATT	9340377-9340382	'Unspecified_VT38885'	9339366-9341920
FBGN0266410	3R	CTTCAT	9340663-9340668	'Unspecified_VT38885'	9339366-9341920
FBGN0266410	3R	TTAAAT	9340107-9340112	'Unspecified_VT38885'	9339366-9341920
FBGN0266410	3R	ATTAAT	9338846-9338851	'Unspecified_VT38884'	9337122-9340055
FBGN0266410	3R	TTTAAT	9340365-9340370	'Unspecified_VT38885'	9339366-9341920
FBGN0263968	X	ATTCTT	6824559-6824564	'Unspecified_STARR-OSC-3557'	6824326-6824826
FBGN0263968	X	TAGAAT	6824384-6824389	'Unspecified_STARR-OSC-3557'	6824326-6824826
FBGN0263968	X	TTGATT	6824332-6824337	'Unspecified_STARR-OSC-3557'	6824326-6824826
FBGN0263968	X	TTGGAT	6824352-6824357	'Unspecified_STARR-OSC-3557'	6824326-6824826
FBGN0263968	X	CTTCAT	6824639-6824644	'Unspecified_STARR-OSC-3557'	6824326-6824826
FBGN0027359	X	ATTCGT	11368049-11368054	'Unspecified_STARR-OSC-2521'	11367929-11368429
FBGN0027359	X	TTGTAT	11368040-11368045	'Unspecified_STARR-OSC-2521'	11367929-11368429
FBGN0027359	X	ATGAAT	11368064-11368069	'Unspecified_STARR-OSC-2521'	11367929-11368429
FBGN0027359	X	ATTCTT	11368326-11368331	'Unspecified_STARR-OSC-2521'	11367929-11368429
FBGN0027359	X	TTAAAT	11368336-11368341	'Unspecified_STARR-OSC-2521'	11367929-11368429
FBGN0027359	X	ATTCTT	11368241-11368246	'Unspecified_STARR-OSC-2521'	11367929-11368429
FBGN0027359	X	ATTCAT	11368063-11368068	'Unspecified_STARR-OSC-2521'	11367929-11368429
FBGN0027359	X	TTGAAA	11368245-11368250	'Unspecified_STARR-OSC-2521'	11367929-11368429
FBGN0027359	X	TTGTAT	11368252-11368257	'Unspecified_STARR-OSC-2521'	11367929-11368429
