# Supplementary material for: Modeling the cis-regulatory modules of genes expressed in developmental stages of Drosophila melanogaster
Source: PeerJ. 2017 May 30;5:e3389. doi: 10.7717/peerj.3389 (PMC5452948; doi:10.7717/peerj.3389)
Supplement: Data S1 [file peerj-05-3389-s010.zip › Supplemental Data S1/White_prepupae_12h]

GENE	CHROMOSOME	MOTIF_SEQUENCE	COORDINATES	REDFly_ELEMENT	COORDINATES
FBGN0052679	X	GTTTGCAT	10367964-10367971	'Unspecified_STARR-OSC-3207'	10367867-10368367
FBGN0052679	X	CAAATTGA	10367931-10367938	'Unspecified_STARR-OSC-3207'	10367867-10368367
FBGN0029657	X	AGTTGCAT	3449200-3449207	'Unspecified_STARR-S2-4618'	3449190-3449690
FBGN0029657	X	ATTTGCCT	3449527-3449534	'Unspecified_STARR-S2-4618'	3449190-3449690
FBGN0031860	2L	TTTTGCAT	6802921-6802928	'nrv2_5\'_flank'	6796263-6805006
FBGN0031860	2L	ATTTGCTT	6802979-6802986	'nrv2_5\'_flank'	6796263-6805006
FBGN0031860	2L	GACATTGTCT	6803446-6803455	'nrv2_5\'_flank'	6796263-6805006
FBGN0003374	X	AACAATTTCA	3249913-3249922	'Sgs4_PASL'	3249215-3250118
FBGN0003374	X	AACAATTTCA	3249913-3249922	'Sgs4_-498/-149'	3249601-3249950
FBGN0003374	X	AACAATTTCA	3249913-3249922	'Sgs4_-464/-149'	3249635-3249950
FBGN0003374	X	AACAATTTCA	3249913-3249922	'Sgs4_OPSL'	3249496-3250118
FBGN0003374	X	AACAATTTCA	3249913-3249922	'Sgs4_-568/-149'	3249532-3249950
FBGN0003374	X	AACAATTTCA	3249913-3249922	'Sgs4_-515/-149'	3249584-3249950
FBGN0032680	2L	GACATTGGCA	18454791-18454800	'Unspecified_STARR-OSC-4472'	18454343-18454843
FBGN0032680	2L	ATTTGCTT	18454710-18454717	'Unspecified_STARR-OSC-4472'	18454343-18454843
FBGN0034253	2R	ATTTGCAT	17640293-17640300	'Unspecified_STARR-S2-827'	17640281-17640781
FBGN0034253	2R	GATTGCAT	17640570-17640577	'Unspecified_STARR-S2-827'	17640281-17640781
FBGN0025833	2R	AACATTTTCG	16895501-16895510	'Unspecified_VT17934'	16893504-16895636
FBGN0034968	2R	AACATTTTCA	24060239-24060248	'RpL12_2036'	24060157-24060569
FBGN0011481	3R	CTTTGCAT	18200835-18200842	'Unspecified_STARR-OSC-2127'	18200664-18201164
FBGN0011481	3R	TTTTGCAT	18199147-18199154	'Unspecified_STARR-OSC-1234'	18198889-18199389
FBGN0011481	3R	TTTTGCAT	18199147-18199154	'Unspecified_STARR-S2-1108'	18198693-18199193
FBGN0023458	X	GAAATTGA	6255755-6255762	'Unspecified_VT57681'	6253220-6255872
FBGN0023458	X	ACCATTTACA	6255263-6255272	'Unspecified_VT57681'	6253220-6255872
FBGN0023458	X	TTTTGCAT	6255850-6255857	'Unspecified_VT57681'	6253220-6255872
FBGN0023458	X	ATTTGCGT	6255026-6255033	'Unspecified_VT57681'	6253220-6255872
FBGN0035179	3L	AAAATTGA	993701-993708	'Unspecified_VT23784'	992295-994034
FBGN0035179	3L	TAAATTGA	993732-993739	'Unspecified_VT23784'	992295-994034
FBGN0035179	3L	ATTTGCTT	993632-993639	'Unspecified_VT23784'	992295-994034
FBGN0035179	3L	TTTTGCAT	993638-993645	'Unspecified_VT23784'	992295-994034
FBGN0035179	3L	GGCATTTTCA	994136-994145	'Unspecified_VT23785'	994009-995141
FBGN0037829	3R	GTCATTTTCA	10755615-10755624	'TkR86C_Takr86C_NKD-5000-beta-gal'	10751203-10756182
FBGN0037829	3R	ATTTGCAT	10756162-10756169	'TkR86C_Takr86C_NKD-5000-beta-gal'	10751203-10756182
FBGN0037829	3R	AATTGCAT	10755824-10755831	'TkR86C_Takr86C_NKD-5000-beta-gal'	10751203-10756182
FBGN0262717	3R	ATTTGCTT	10685587-10685594	'Unspecified_HC_68'	10685025-10685996
FBGN0051646	2L	TTTTGCAT	5658953-5658960	'Unspecified_VT2860'	5658504-5661126
FBGN0051646	2L	AGTTGCAT	5659813-5659820	'Unspecified_VT2860'	5658504-5661126
FBGN0051646	2L	TTTTGCAT	5659066-5659073	'Unspecified_VT2860'	5658504-5661126
FBGN0051646	2L	CTAAGTGA	5660048-5660055	'Unspecified_VT2860'	5658504-5661126
FBGN0051646	2L	AATTGCAT	5659738-5659745	'Unspecified_VT2860'	5658504-5661126
FBGN0051646	2L	ATTTGCAT	5659088-5659095	'Unspecified_VT2860'	5658504-5661126
FBGN0051646	2L	AGTTGCAT	5658872-5658879	'Unspecified_VT2860'	5658504-5661126
FBGN0051646	2L	GTTTGCAT	5659481-5659488	'Unspecified_VT2860'	5658504-5661126
FBGN0030505	X	TTTTGCAT	13624892-13624899	'Unspecified_STARR-OSC-2646'	13624861-13625361
FBGN0030505	X	TTTTGCAT	13624892-13624899	'Unspecified_VT61369'	13624720-13626839
FBGN0030310	X	TTTTGCAT	11561771-11561778	'Unspecified_STARR-S2-1928'	11561560-11562060
FBGN0038834	3R	ATTTGCAT	20850519-20850526	'Unspecified_STARR-S2-3847'	20850368-20850868
FBGN0087008	X	TTTTGCAT	19638690-19638697	'Unspecified_STARR-OSC-3993'	19638225-19638725
FBGN0087008	X	ATTTGCAT	19638524-19638531	'Unspecified_STARR-OSC-3993'	19638225-19638725
FBGN0032450	2L	AACACTGTCA	12704667-12704676	'Unspecified_STARR-S2-2328'	12704268-12704768
FBGN0032450	2L	AACACTGTCA	12704667-12704676	'Unspecified_STARR-OSC-1685'	12704270-12704770
FBGN0013772	2R	CAAACTGA	14890400-14890407	'Cyp6a8_p3.1X'	14889185-14892332
FBGN0013772	2R	CTTTGCAT	14889059-14889066	'Cyp6a8_p0.199SH'	14888975-14889185
FBGN0013772	2R	CTTTGCAT	14889059-14889066	'Cyp6a8_0.5luc-A8'	14888991-14889470
FBGN0013772	2R	CTTTGCAT	14889059-14889066	'Cyp6a8_0.1luc-A8'	14888991-14889089
FBGN0013772	2R	AAAATTGA	14889715-14889722	'Cyp6a8_p0.761X'	14889185-14889747
FBGN0013772	2R	AAAATTGA	14889715-14889722	'Cyp6a8_p3.1X'	14889185-14892332
FBGN0013772	2R	GTTTGCCT	14889026-14889033	'Cyp6a8_p0.199SH'	14888975-14889185
FBGN0013772	2R	GTTTGCCT	14889026-14889033	'Cyp6a8_0.5luc-A8'	14888991-14889470
FBGN0013772	2R	GTTTGCCT	14889026-14889033	'Cyp6a8_0.1luc-A8'	14888991-14889089
FBGN0013772	2R	GTTTGCCT	14889026-14889033	'Cyp6a8_0.06luc-A8'	14888991-14889047
FBGN0030696	X	TAAATTGA	15809031-15809038	'Unspecified_VT62444'	15807453-15809631
FBGN0030696	X	CAAAATGA	15808456-15808463	'Unspecified_VT62444'	15807453-15809631
FBGN0030696	X	ATTTGCCT	15808267-15808274	'Unspecified_VT62444'	15807453-15809631
FBGN0030696	X	ATTTGCCT	15808267-15808274	'Unspecified_VT62443'	15806218-15808420
FBGN0030696	X	AATTGCAT	15808295-15808302	'Unspecified_VT62444'	15807453-15809631
FBGN0030696	X	AATTGCAT	15808295-15808302	'Unspecified_VT62443'	15806218-15808420
FBGN0030696	X	AACATTTTCC	15809144-15809153	'Unspecified_VT62444'	15807453-15809631
