# Supplementary material for: Modeling the cis-regulatory modules of genes expressed in developmental stages of Drosophila melanogaster
Source: PeerJ. 2017 May 30;5:e3389. doi: 10.7717/peerj.3389 (PMC5452948; doi:10.7717/peerj.3389)
Supplement: Data S1 [file peerj-05-3389-s010.zip › Supplemental Data S1/White_prepupae_24h]

GENE	CHROMOSOME	MOTIF_SEQUENCE	COORDINATES	REDFly_ELEMENT	COORDINATES
FBGN0005638	2R	TATTACATTTA	24334804-24334814	'Unspecified_STARR-OSC-1087'	24334732-24335232
FBGN0005638	2R	TTTTCATTTTC	24335078-24335088	'Unspecified_STARR-OSC-1087'	24334732-24335232
FBGN0005638	2R	CAGTGAATTTC	24334911-24334921	'Unspecified_STARR-OSC-1087'	24334732-24335232
FBGN0005638	2R	TTTTCATTTTC	24335072-24335082	'Unspecified_STARR-OSC-1087'	24334732-24335232
FBGN0032264	2L	AATTAATTTCA	10527702-10527712	'Lip4_2.3kb_promoter'	10527161-10529469
FBGN0003159	X	AATTGAATTTC	2367087-2367097	'Unspecified_VT55768'	2366938-2369225
FBGN0003159	X	ATTGAAATTGA	2367578-2367588	'Unspecified_VT55768'	2366938-2369225
FBGN0003159	X	TTTGAATTTTA	2367146-2367156	'Unspecified_VT55768'	2366938-2369225
FBGN0003159	X	AAGCGAATTTC	2367099-2367109	'Unspecified_VT55768'	2366938-2369225
FBGN0003159	X	AATACATTTTA	2367232-2367242	'Unspecified_VT55768'	2366938-2369225
FBGN0266486	2R	ATTAAATTTAA	9192561-9192571	'unpg_U4'	9191247-9195322
FBGN0266486	2R	TTACTTTTT	9192432-9192440	'unpg_U4'	9191247-9195322
FBGN0266486	2R	AATTAATTTTC	9192770-9192780	'unpg_U4'	9191247-9195322
FBGN0266486	2R	AATGAAATTAA	9193284-9193294	'unpg_U4'	9191247-9195322
FBGN0266486	2R	AATTAAATTTA	9192560-9192570	'unpg_U4'	9191247-9195322
FBGN0266486	2R	TATCGAATTTC	9192180-9192190	'unpg_U4'	9191247-9195322
FBGN0266486	2R	TATCGAATTTC	9192180-9192190	'unpg_U3'	9189263-9192322
FBGN0013263	3L	TAGCCTTTA	14761460-14761468	'Unspecified_VT30870'	14759534-14761801
FBGN0013263	3L	TATTTATTTTC	14761264-14761274	'Unspecified_VT30870'	14759534-14761801
FBGN0013263	3L	TATTTATTTTC	14761264-14761274	'Trl_-3470/+737'	14757148-14761354
FBGN0013263	3L	TATTTATTTTC	14761264-14761274	'Trl_-3470/+374'	14757511-14761354
FBGN0013263	3L	GTTTAATTTTA	14762098-14762108	'Unspecified_VT30872'	14762007-14763829
FBGN0013263	3L	AATTCATTTTT	14761294-14761304	'Unspecified_VT30870'	14759534-14761801
FBGN0013263	3L	AATTCATTTTT	14761294-14761304	'Trl_-3470/+737'	14757148-14761354
FBGN0013263	3L	AATTCATTTTT	14761294-14761304	'Trl_-3470/+374'	14757511-14761354
FBGN0013263	3L	TATGCATTTAA	14761749-14761759	'Unspecified_VT30870'	14759534-14761801
FBGN0267790	3R	GATGCATTTTA	9511609-9511619	'Unspecified_STARR-S2-3818'	9511135-9511635
FBGN0267790	3R	ATTGTAATTAA	9511313-9511323	'Unspecified_STARR-S2-3818'	9511135-9511635
FBGN0267790	3R	TATTCATTTTC	9511161-9511171	'Unspecified_STARR-S2-3818'	9511135-9511635
FBGN0267790	3R	AATTAATTTAA	9511308-9511318	'Unspecified_STARR-S2-3818'	9511135-9511635
FBGN0267790	3R	TTTTCATTTTC	9511167-9511177	'Unspecified_STARR-S2-3818'	9511135-9511635
FBGN0033301	2R	AATTCATTTTT	8552570-8552580	'Unspecified_STARR-S2-3679'	8552526-8553026
FBGN0033301	2R	CATTGAAATTC	8552726-8552736	'Unspecified_STARR-S2-3679'	8552526-8553026
FBGN0250840	2R	AAATCATTTTC	10352629-10352639	'Unspecified_VT14557'	10351332-10353399
FBGN0250840	2R	GATTGATTTTC	10352312-10352322	'Unspecified_VT14557'	10351332-10353399
FBGN0250840	2R	ATTGTAATTTA	10352016-10352026	'Unspecified_VT14557'	10351332-10353399
FBGN0250840	2R	CTTTAATTTTA	10352144-10352154	'Unspecified_VT14557'	10351332-10353399
FBGN0033391	2R	ATTAAATTTAA	9192561-9192571	'unpg_U4'	9191247-9195322
FBGN0033391	2R	TTACTTTTT	9192432-9192440	'unpg_U4'	9191247-9195322
FBGN0033391	2R	AATTAATTTTC	9192770-9192780	'unpg_U4'	9191247-9195322
FBGN0033391	2R	AATGAAATTAA	9193284-9193294	'unpg_U4'	9191247-9195322
FBGN0033391	2R	AATTAAATTTA	9192560-9192570	'unpg_U4'	9191247-9195322
FBGN0033391	2R	TATCGAATTTC	9192180-9192190	'unpg_U4'	9191247-9195322
FBGN0033391	2R	TATCGAATTTC	9192180-9192190	'unpg_U3'	9189263-9192322
FBGN0265178	2R	TATGACATTTA	16196107-16196117	'Unspecified_STARR-OSC-3062'	16196081-16196581
FBGN0265178	2R	AATTGAATTTC	16196452-16196462	'Unspecified_STARR-OSC-3062'	16196081-16196581
FBGN0265178	2R	AATTCATTTTA	16196229-16196239	'Unspecified_STARR-OSC-3062'	16196081-16196581
FBGN0037835	3R	CAGCGATTTTC	10792821-10792831	'CG14687_GFP'	10790978-10793068
FBGN0037835	3R	ATTTCCATTTA	10792084-10792094	'CG14687_GFP'	10790978-10793068
FBGN0037835	3R	ATTGAAATTCA	10792227-10792237	'CG14687_GFP'	10790978-10793068
FBGN0037835	3R	TTTTCATTTTC	10792855-10792865	'CG14687_GFP'	10790978-10793068
FBGN0032770	2L	ATTTCATTTTA	19363109-19363119	'Unspecified_STARR-OSC-2246'	19362710-19363210
FBGN0032956	2L	AATAAATTTTA	21657308-21657318	'Unspecified_STARR-OSC-640'	21656900-21657400
FBGN0032956	2L	TTTAAATTTTA	21657315-21657325	'Unspecified_STARR-OSC-640'	21656900-21657400
FBGN0032956	2L	AAGCCATTTTC	21658582-21658592	'Unspecified_STARR-OSC-2954'	21658562-21659062
FBGN0032956	2L	ATTTTAATTTA	21657320-21657330	'Unspecified_STARR-OSC-640'	21656900-21657400
FBGN0032956	2L	TTGCTTTTG	21658665-21658673	'Unspecified_STARR-OSC-2954'	21658562-21659062
FBGN0053773	3R	ATTGAATTTGA	31035465-31035475	'Unspecified_VT50253'	31035379-31037561
FBGN0026427	2R	TATGAATTTAA	14618603-14618613	'Sec61beta_Sec61beta_prom'	14617432-14619443
FBGN0026427	2R	CATTGATTTTC	14618364-14618374	'Sec61beta_Sec61beta_prom'	14617432-14619443
FBGN0026427	2R	TTGCCTTAG	14618683-14618691	'Sec61beta_Sec61beta_prom'	14617432-14619443
FBGN0026427	2R	AATTCATTTTG	14618558-14618568	'Sec61beta_Sec61beta_prom'	14617432-14619443
FBGN0026427	2R	TATTAAATTCA	14618600-14618610	'Sec61beta_Sec61beta_prom'	14617432-14619443
FBGN0026427	2R	TTTCTTTTG	14619388-14619396	'Sec61beta_Sec61beta_prom'	14617432-14619443
FBGN0026427	2R	ATATAATTGGCT	14618518-14618529	'Sec61beta_Sec61beta_prom'	14617432-14619443
FBGN0026427	2R	ATTTGAATGAAT	14618537-14618548	'Sec61beta_Sec61beta_prom'	14617432-14619443
FBGN0026427	2R	TATTCACTTAC	14619172-14619182	'Sec61beta_Sec61beta_prom'	14617432-14619443
FBGN0260940	3R	CATACATTTTC	21864992-21865002	'Unspecified_STARR-S2-4484'	21864954-21865454
FBGN0260940	3R	TTACTTTAG	21865044-21865052	'Unspecified_STARR-OSC-3491'	21865019-21865519
FBGN0260940	3R	TTACTTTAG	21865044-21865052	'Unspecified_STARR-S2-4484'	21864954-21865454
FBGN0260940	3R	ATTCGATTGGAT	21864780-21864791	'Unspecified_STARR-S2-3727'	21864338-21864838
