# Supplementary material for: Modeling the cis-regulatory modules of genes expressed in developmental stages of Drosophila melanogaster
Source: PeerJ. 2017 May 30;5:e3389. doi: 10.7717/peerj.3389 (PMC5452948; doi:10.7717/peerj.3389)
Supplement: Data S2 [file peerj-05-3389-s011.zip]

Archive with 53 entries (50 files):
- Supplemental Data S2/
- Supplemental Data S2/.DS_Store
- __MACOSX/
- __MACOSX/Supplemental Data S2/
- __MACOSX/Supplemental Data S2/._.DS_Store
- Supplemental Data S2/Adult_female_eclosion_1d.txt
- __MACOSX/Supplemental Data S2/._Adult_female_eclosion_1d.txt
- Supplemental Data S2/Adult_female_eclosion_30d.txt
- __MACOSX/Supplemental Data S2/._Adult_female_eclosion_30d.txt
- Supplemental Data S2/Adult_female_eclosion_5d.txt
- __MACOSX/Supplemental Data S2/._Adult_female_eclosion_5d.txt
- Supplemental Data S2/Adult_male_eclosion_1d.txt
- __MACOSX/Supplemental Data S2/._Adult_male_eclosion_1d.txt
- Supplemental Data S2/Adult_male_eclosion_30d.txt
- __MACOSX/Supplemental Data S2/._Adult_male_eclosion_30d.txt
- Supplemental Data S2/Adult_male_eclosion_5d.txt
- __MACOSX/Supplemental Data S2/._Adult_male_eclosion_5d.txt
- Supplemental Data S2/Embryo_0_2h.txt
- __MACOSX/Supplemental Data S2/._Embryo_0_2h.txt
- Supplemental Data S2/Embryo_10_12h.txt
- __MACOSX/Supplemental Data S2/._Embryo_10_12h.txt
- Supplemental Data S2/Embryo_12_14h.txt
- __MACOSX/Supplemental Data S2/._Embryo_12_14h.txt
- Supplemental Data S2/Embryo_14_16h.txt
- __MACOSX/Supplemental Data S2/._Embryo_14_16h.txt
- Supplemental Data S2/Embryo_16_18h.txt
- __MACOSX/Supplemental Data S2/._Embryo_16_18h.txt
- Supplemental Data S2/Embryo_18_20h.txt
- __MACOSX/Supplemental Data S2/._Embryo_18_20h.txt
- Supplemental Data S2/Embryo_20_22h.txt
- __MACOSX/Supplemental Data S2/._Embryo_20_22h.txt
- Supplemental Data S2/Embryo_22_24h.txt
- __MACOSX/Supplemental Data S2/._Embryo_22_24h.txt
- Supplemental Data S2/Embryo_2_4h.txt
- __MACOSX/Supplemental Data S2/._Embryo_2_4h.txt
- Supplemental Data S2/Embryo_4_6h.txt
- __MACOSX/Supplemental Data S2/._Embryo_4_6h.txt
- Supplemental Data S2/Embryo_6_8h.txt
- __MACOSX/Supplemental Data S2/._Embryo_6_8h.txt
- Supplemental Data S2/L1_stage_larvae.txt
- __MACOSX/Supplemental Data S2/._L1_stage_larvae.txt
- Supplemental Data S2/L2_stage_larvae.txt
- __MACOSX/Supplemental Data S2/._L2_stage_larvae.txt
- Supplemental Data S2/L3_stage_larvae.txt
- __MACOSX/Supplemental Data S2/._L3_stage_larvae.txt
- Supplemental Data S2/Pupae.txt
- __MACOSX/Supplemental Data S2/._Pupae.txt
- Supplemental Data S2/White_prepupae.txt
- __MACOSX/Supplemental Data S2/._White_prepupae.txt
- Supplemental Data S2/White_prepupae_12h.txt
- __MACOSX/Supplemental Data S2/._White_prepupae_12h.txt
- Supplemental Data S2/White_prepupae_24h.txt
- __MACOSX/Supplemental Data S2/._White_prepupae_24h.txt
