# Supplementary material for: Modeling the cis-regulatory modules of genes expressed in developmental stages of Drosophila melanogaster
Source: PeerJ. 2017 May 30;5:e3389. doi: 10.7717/peerj.3389 (PMC5452948; doi:10.7717/peerj.3389)
Supplement: Data S2 [file peerj-05-3389-s011.zip › Supplemental Data S2/Adult_female_eclosion_1d.txt]

##FlyBase_ID	Gene_Symbol	Chromosome	Strand	TSS	Detected_Motifs
FBgn0041188	Dmel\Atx2	3R	+	15408423	[ DM_15 -116 TGAACTGCT - | DM_1 -338 AAATGATTA + | DM_14 -1413 AGTACTTAATA - | DM_1 -417 TAATTAGTA + | DM_15 -924 TGAAATGCC - ]
FBgn0031872	Dmel\ihog	2L	-	6948808	[ DM_14 -1469 ATTTATTAATT - | DM_15 -1116 TGAAATGCA - | DM_1 -193 ATATTACTA + | DM_14 -872 ATTTCCTCATA - | DM_15 -23 TGCATTGCA - | DM_8 +318 GTAATGCCA + ]
FBgn0036512	Dmel\CG16979	3L	+	15576570	[ DM_2 -294 CGAATTCAAT + | DM_1 -512 AAATTAGTA + | DM_3 -606 TTTCATTGCT - | DM_2 -698 GGAATTCAAT + ]
FBgn0011327	Dmel\Uch-L5	3L	-	9476965	[ DM_2 -1371 GGCTATCAAT + | DM_3 -1343 TTTCATTTAT - | DM_1 -1043 TAGTGACTA + | DM_1 -1200 AAATTAGTA + ]
FBgn0051352	Dmel\Unc-115a	3R	-	9705417	[ DM_1 -898 AAATGATTA + | DM_1 -1488 AAATCACTA + | DM_2 -1269 AGAATTCAAT + | DM_3 -536 TTCCATTTAT - | DM_1 -378 AAATGACTA + ]
FBgn0032729	Dmel\CG10639	2L	-	18974448	[ DM_15 -1267 TGAAATGCT - | DM_9 -92 GGGATTC + | DM_14 -1489 GATACCTAACC - | DM_15 -949 TGAATTGCA - ]
FBgn0038532	Dmel\CG14322	3R	+	17647679	[ DM_2 -1141 TGAAATCAAT + | DM_1 -866 AAATCACTA + | DM_1 -1086 AAATGACTA + | DM_2 -26 CGCAATCGAT + | DM_3 -1110 TATTATTGAT - ]
FBgn0083983	Dmel\mRpL34	2R	+	16098948	[ DM_9 -763 GGGATTC + | DM_10 +418 AACTAAAACT - | DM_9 -785 CGGATTC + | DM_9 -751 GGGACTC + | DM_9 -791 CGGATTC + | DM_12 -1072 TGCATCCATTTC + ]
FBgn0263006	Dmel\SERCA	2R	-	23935884	[ DM_1 -585 AAATGAGTA + | DM_12 -1069 TGGAACCATTAC + | DM_1 -1340 AAATGAATA + | DM_3 -984 TTTGATTTAT - | DM_2 -1255 TGAATTCAAT + | DM_3 -726 TTTTATTTAT - | DM_12 -607 TGGATCGAGATC + ]
FBgn0039831	Dmel\CG12054	3R	+	31220702	[ DM_1 -157 AAATAACTA + | DM_2 -1474 TGAAACCGAT + | DM_3 -426 TACCATATAT - | DM_3 -874 TTTAATTGAT - ]
FBgn0263025	Dmel\CG43320	3R	+	27695235	[ DM_2 -1205 CGAAATCAAT + | DM_3 -704 TTTGATTTAT - | DM_1 -330 AAGTTACTA + | DM_3 -1027 TTTAATTTAT - | DM_8 +328 GAAGTGCCA + ]
FBgn0032236	Dmel\mRpS7	2L	+	10386662	[ DM_15 -1175 TGAATTGGT - | DM_14 -1267 ACTTACTAATC - | DM_2 -1438 TGCATCCAAT + | DM_3 -777 TTTAATTTAT - | DM_14 -1238 AGTACTTCACC - | DM_1 -27 AAATTACTA + | DM_1 -995 ATATTACTA + | DM_2 -236 TGATTTCAAT + ]
FBgn0039767	Dmel\CG2218	3R	-	30428276	[ DM_3 -122 TTTGATTTCT - | DM_3 -168 TATCATTTAT - | DM_10 +467 GGCTTAAGCT - | DM_1 -89 AAATGAATA + | DM_2 -576 GGATTCCGAT + ]
FBgn0266598	Dmel\Kmn2	3R	-	8001309	[ DM_3 -1230 TTTAATTGAT - | DM_2 -1235 TGCAATCAAT + | DM_1 -537 ATATGAGTA + ]
FBgn0262003	Dmel\CG42821	3R	+	17413077	[ DM_2 -1349 GGATACCAAT + | DM_9 -796 TGGATTC + | DM_1 -362 AAATCACTA + | DM_3 -1071 TCTGATTGAT - ]
FBgn0011762	Dmel\DNApol-alpha50	3L	+	8340314	[ DM_2 -1380 TGATTTCAAT + | DM_1 -974 CAGTGAGTA + | DM_1 -1272 TAATGACTA + | DM_3 -1364 TTTTATTTAT - ]
FBgn0067905	Dmel\IM14	2R	+	20870392	[ DM_14 -1244 ATTAATTAACT - | DM_14 -1248 ATTAACTAATT - | DM_15 -862 TGAATTGCG - | DM_15 -558 TGAATTGAT - | DM_15 -901 TGAATTGCA - ]
FBgn0033598	Dmel\Cpr47Eb	2R	+	11255167	[ DM_15 -1181 TGAAATGGA - | DM_15 -952 TGAATTGCA - | DM_14 -1401 GCTAATTCACA - | DM_15 -1176 TGCATTGAA - | DM_12 -1183 CTTGTCCATTTC + ]
FBgn0250869	Dmel\CG42240	X	+	6330842	[ DM_12 -960 TTTAACGATTTC + | DM_14 -993 ATTTATTAATT - | DM_9 -774 TGGACTC + | DM_15 -269 TGTAATGCA - | DM_14 -1448 ATTTATTCACT - | DM_1 -149 ATATGAGTA + | DM_1 -1444 AAATGAGTA + ]
FBgn0037374	Dmel\jagn	3R	+	5779315	[ DM_2 -1288 TGCTTCCAAT + | DM_2 -1252 TGCATCCAAT + | DM_3 -608 TTTCATATCT - | DM_10 +477 GGCTAAAAGA - | DM_1 -237 ATATGACTA + | DM_2 -663 AGATTTCAAT + ]
FBgn0031865	Dmel\Nha1	2L	-	6870389	[ DM_2 -1320 TGAAATCAAT + | DM_10 +443 AGCTCAAAGT - | DM_8 +372 GAAATGCCA + | DM_3 -1048 TTTGATATCT - | DM_1 -875 AAATGATTA + | DM_2 -1460 TGAATTCGAT + ]
FBgn0039620	Dmel\wat	3R	-	29020406	[ DM_9 +45 GGGACTC + | DM_3 -742 TATCATATAT - | DM_1 -311 AAGTTAGTA + | DM_2 -769 TGTATTCAAT + ]
FBgn0000611	Dmel\exd	X	+	15992468	[ DM_11 +164 CCTCGTAT - | DM_2 -1271 TGAAGTCAAT + | DM_10 -441 GGCTAAAATT - | DM_3 -1232 TTTGATTTAT - | DM_1 -114 CAGTGAGTA + | DM_1 -1144 ATATTAGTA + ]
FBgn0030671	Dmel\CG8134	X	+	15704125	[ DM_15 -1275 TGCAATGTT - | DM_14 -1451 ATTACCTCACA - | DM_15 -687 TGCAATGCG - | DM_1 -228 TAATTAGTA + | DM_1 -1408 TAATTACTA + | DM_15 -1202 TGCAATGTA - ]
FBgn0003721	Dmel\Tm1	3R	+	15281371	[ DM_2 -595 GGCATTCGAT + | DM_3 -388 TTTAATTTAT - | DM_3 -214 TATCATTTAT - | DM_1 -122 ATATGAGTA + | DM_2 -1370 TGAATACAAT + ]
FBgn0051694	Dmel\CG31694	2L	-	2874489	[ DM_2 -693 TGATTCCGAT + | DM_3 -258 TTTTATTTAT - | DM_12 -1242 CAGCTCCAGTTC + | DM_11 +193 CCTCGGTT - | DM_1 -246 AAATTAGTA + ]
FBgn0030432	Dmel\CG4404	X	-	12906018	[ DM_14 -931 ATTAACTAATT - | DM_12 -185 GTGCTCCATTGC + | DM_14 -923 GTTAATTAATT - | DM_14 -336 ATTTACTAATC - | DM_14 -927 ATTAATTAACT - | DM_15 -183 TGCAATGGA - ]
FBgn0035876	Dmel\Pex2	3L	+	8339051	[ DM_12 -939 CCGCTCCAGTGC + | DM_2 -117 TGATTTCAAT + | DM_1 -9 TAATGACTA + | DM_1 -1217 ATGTGAGTA + | DM_3 -101 TTTTATTTAT - ]
FBgn0004106	Dmel\Cdk1	2L	-	10386262	[ DM_15 -73 TGAATTGCT - | DM_2 -610 CGACATCAAT + | DM_1 -27 AAATGAATA + | DM_1 -154 AAATCACTA + | DM_3 -605 TTCGATTGAT - | DM_14 -221 ATTAATTAACT - ]
FBgn0264907	Dmel\CG44098	3R	-	4773197	[ DM_14 -1462 GGTTATTCACT - | DM_14 -922 AGTTATTAATT - | DM_12 -191 CGGATCGAGTGG + | DM_15 -765 TGAAATGTT - | DM_3 -822 TTCCATAGAT - | DM_1 -478 CAATTAGTA + | DM_14 -1043 ATTTCTTAATT - | DM_2 -1199 GGAGTTCAAT + ]
FBgn0030973	Dmel\CG7332	X	+	18884513	[ DM_2 +45 CGATATCAAT + | DM_2 -1179 TGAAACCAAT + | DM_1 -90 AAATTAGTA + | DM_1 -872 AAATGATTA + | DM_1 -890 AAATAACTA + | DM_3 -457 TTTCATTGTT - | DM_2 +39 TGCTATCGAT + ]
FBgn0029826	Dmel\CG6041	X	+	5948160	[ DM_2 -1382 TGAAATCAAT + | DM_1 -327 TAATTACTA + | DM_3 -568 TTTGATTGCT - ]
FBgn0024814	Dmel\Clc	3L	+	20241053	[ DM_12 -422 CGGATACATTTC + | DM_2 -280 CGAATTCAAT + | DM_1 -248 TAATTACTA + | DM_1 -1315 ATGTTAGTA + | DM_3 -254 TATTATTGAT - ]
FBgn0043005	Dmel\prt	3R	-	23699027	[ DM_2 -891 GGACTTCAAT + | DM_10 -455 GGCTTAAAGA - | DM_3 -831 TTCCATTTAT - | DM_12 -1240 CGTAACCTTTGC + | DM_1 -522 ATGTGACTA + ]
FBgn0039907	Dmel\lgs	4	-	443911	[ DM_14 -912 ATTTATTAATT - | DM_15 -674 TGAAATGCA - | DM_14 -1123 ATTTATTAATT - | DM_14 -1415 GTTTATTCACT - | DM_14 -1226 GATTACTAACC - | DM_1 -88 AAATGAGTA + ]
FBgn0051874	Dmel\CG31874	2L	-	10191496	[ DM_3 -453 TTTCATATCT - | DM_1 -58 TAATTAGTA + | DM_1 -65 AAATTAGTA + | DM_1 -1243 TAGTTAGTA + | DM_2 -633 TGCATTCAAT + ]
FBgn0053503	Dmel\Cyp12d1-d	2R	-	11125647	[ DM_3 -496 TTTTATTTAT - | DM_2 -742 GGCTTTCGAT + | DM_1 -314 AAATGAGTA + | DM_3 -480 TTTTATTTAT - ]
FBgn0038395	Dmel\CG10407	3R	-	16046130	[ DM_2 -410 TGATTTCAAT + | DM_10 +448 TGCTAAAAGG - | DM_3 -230 TGTCATTTAT - | DM_12 -592 CGGATCCATTTG + | DM_1 -102 ATGTTACTA + ]
FBgn0030574	Dmel\CG9413	X	-	14602580	[ DM_2 -75 CGATTCCGAT + | DM_14 -1444 ATTTATTAATT - | DM_2 -69 CGATACCGAT + | DM_14 -1341 GCTAGCTAACA - | DM_1 -459 TAATTACTA + | DM_15 -1254 TGAAATGCA - ]
FBgn0038742	Dmel\Arc42	3R	+	19877737	[ DM_2 -436 CGAAATCAAT + | DM_1 -60 AAATTAGTA + | DM_1 -87 AAGTTAGTA + | DM_3 -431 TACGATTGAT - ]
FBgn0022800	Dmel\Cad96Ca	3R	-	25208283	[ DM_2 +259 TGAATTCAAT + | DM_2 -1265 CGAATTCTAT + | DM_1 -633 AAATAACTA + | DM_3 -868 TTTGATATAT - ]
FBgn0029594	Dmel\CG14806	X	+	1880282	[ DM_3 -427 TTTCATTGTT - | DM_2 -1333 CGATACCAAT + | DM_1 -75 AAATTACTA + | DM_1 -1344 ATATTACTA + | DM_2 -1256 TGCTTTCAAT + ]
FBgn0030559	Dmel\CG13404	X	-	14266250	[ DM_15 -571 TGAATTGGA - | DM_14 -1324 AGTAACTAACT - | DM_15 -926 TGAATTGAA - | DM_12 -814 TGTATCGTTTGC + | DM_14 -1328 ACTAACTAATA - ]
FBgn0014007	Dmel\Ptp69D	3L	+	12734945	[ DM_14 -190 GTTACTTAATT - | DM_15 -224 TGGAATGCA - | DM_14 -931 GTTTACTAATC - | DM_10 -466 AACTAAAACT - | DM_15 -891 TGAAATGCT - | DM_1 -759 AAATTAGTA + | DM_15 -80 TGAATTGGA - | DM_14 -126 ATTTATTAACA - ]
FBgn0266709	Dmel\Zmynd10	3L	-	13026437	[ DM_12 -1048 TCGCTCCATTTC + | DM_12 -619 CTGAACGAGTTC + | DM_1 -801 AAATTACTA + | DM_2 -867 TGAAGTCAAT + | DM_3 -811 TTTTATTTAT - ]
FBgn0030484	Dmel\GstT4	X	+	13404749	[ DM_12 -394 TGTCTCGATCTC + | DM_3 -884 TTTGATATAT - | DM_1 -536 AAATGAGTA + | DM_1 -1387 AAGTTAGTA + | DM_2 -1466 CGAATTCGAT + ]
FBgn0031602	Dmel\CG15431	2L	-	4441282	[ DM_2 -1169 TGAATCCGAT + | DM_3 -951 TTTTATTTAT - | DM_10 -452 AGCTAAAAGG - | DM_1 -580 CAGTTACTA + ]
FBgn0010358	Dmel\deltaTry	2R	+	11355319	[ DM_3 -760 TTTTATTTAT - | DM_9 +1 TGGATTC + | DM_9 +75 GGGACTC + | DM_2 -947 CGAATCCAAT + | DM_1 -239 ATGTGACTA + ]
FBgn0028552	Dmel\gammaSnap1	2R	-	24048903	[ DM_11 +102 CCTCCGCT - | DM_2 -1442 TGAATTCAAT + | DM_3 -248 TTTAATTGAT - | DM_1 -174 AAATGAATA + ]
FBgn0015229	Dmel\glec	3R	-	21856266	[ DM_15 -409 TGAATTGAA - | DM_15 -503 TGAATTGCA - | DM_9 -725 CGGATTC + | DM_15 -508 TGCATTGCA - | DM_14 -828 GCTAACTAACT - | DM_1 -1255 AAATGACTA + | DM_15 -176 TGAAATGCA - ]
FBgn0032973	Dmel\CG6675	2L	+	22108964	[ DM_14 -1372 AGTTATTAATT - | DM_15 -332 TGCATTGCA - | DM_15 -447 TGCACTGCA - | DM_14 -670 AGTTCTTAATC - ]
FBgn0264959	Dmel\Src42A	2R	+	5981844	[ DM_3 -388 TTTCATTTAT - | DM_2 -1068 TGATATCGAT + | DM_1 -48 AAATTAGTA + | DM_1 -273 ATATGACTA + ]
FBgn0050489	Dmel\Cyp12d1-p	2R	-	11121884	[ DM_3 -493 TTTTATTTAT - | DM_2 -739 GGCTTTCGAT + | DM_1 -311 AAATGAGTA + | DM_3 -477 TTTTATTTAT - ]
FBgn0038700	Dmel\CG3734	3R	+	19387861	[ DM_2 -361 GGATATCGAT + | DM_1 -189 TAGTTAGTA + | DM_1 -461 AAATTACTA + | DM_1 -1119 AAATGAATA + | DM_3 -278 TTTGATTTAT - ]
FBgn0039290	Dmel\CG13654	3R	+	25199818	[ DM_14 -748 ACTTATTAATA - | DM_14 -1124 ACTACCTAACA - | DM_15 -678 TGAAATGAA - | DM_8 +375 TAATTGCCA + | DM_15 -647 TGAATTGGA - | DM_1 -822 AAATGAATA + | DM_14 -668 GGTTATTAACT - ]
FBgn0038038	Dmel\CG5167	3R	+	12406532	[ DM_15 -45 TGAAATGAA - | DM_14 -1281 ATTTATTAATT - | DM_15 -422 TGAAATGAT - | DM_14 -866 ATTACCTAATA - | DM_12 -1458 CATCTCGATTTC + | DM_14 -1285 ATTAATTAACT - ]
FBgn0041629	Dmel\Hexo2	X	+	8709652	[ DM_15 -104 TGAATTGAA - | DM_15 -1008 TGAAATGGG - | DM_14 -1222 ACTAACTAACT - | DM_14 -1226 ACTAACTAATC - ]
FBgn0004880	Dmel\scrt	3L	+	3983896	[ DM_15 -723 TGCATTGCA - | DM_15 -1319 TGAAATGCT - | DM_15 -1093 TGAAATGAA - | DM_11 +284 CCTCGGGT - | DM_14 -1440 ACTAATTAATT - ]
FBgn0051720	Dmel\mthl15	2L	-	10238317	[ DM_12 -36 CTTATCAATTTC + | DM_3 -1027 TATTATTGAT - | DM_12 -101 AGGATCCATTGC + | DM_1 -417 AAATGAATA + | DM_2 -1032 TGCTATCAAT + ]
FBgn0030318	Dmel\rho-4	X	+	11599838	[ DM_3 -499 TTCCATTTAT - | DM_2 -1456 TGAGTTCAAT + | DM_1 -455 CAATTACTA + ]
FBgn0010382	Dmel\CycE	2L	-	15748150	[ DM_14 -1041 ATTTATTAATT - | DM_3 -1087 TATCATTTAT - | DM_14 -1242 GTTTCTTCACA - | DM_2 -1120 TGAAATCAAT + | DM_3 -1115 TCTCATTGAT - | DM_15 -705 TGAATTGCA - | DM_1 -432 TAATTACTA + | DM_2 +10 CGATTTCGAT + | DM_14 -960 ATTTCCTCACA - ]
FBgn0031157	Dmel\CG1503	X	-	21106369	[ DM_2 -1252 TGAAATCGAT + | DM_9 -782 TGGATTC + | DM_2 -1068 TGACTTCAAT + | DM_1 -230 ATATGAGTA + | DM_3 -710 TATGATTTCT - ]
FBgn0050287	Dmel\CG30287	2R	-	21538015	[ DM_15 -175 TGAATTGCA - | DM_15 -180 TGCATTGAA - | DM_14 -666 AGTTCTTAACT - | DM_15 -146 TGCATTGAA - | DM_15 -151 TGAATTGGA - ]
FBgn0026417	Dmel\Hus1-like	3R	-	4812096	[ DM_14 -532 ATTTATTAATT - | DM_3 -304 TTTGATATAT - | DM_14 -1293 GTTTACTCATA - | DM_2 -415 CGAATTCGAT + | DM_15 -316 TGAAATGTA - | DM_1 -145 AAATCACTA + ]
FBgn0260794	Dmel\ctrip	3R	-	4812096	[ DM_14 -532 ATTTATTAATT - | DM_3 -304 TTTGATATAT - | DM_14 -1293 GTTTACTCATA - | DM_2 -415 CGAATTCGAT + | DM_15 -316 TGAAATGTA - | DM_1 -145 AAATCACTA + ]
FBgn0033968	Dmel\hui	2R	+	14808419	[ DM_3 -886 TATCATATAT - | DM_2 -1224 GGATTTCAAT + | DM_2 -1310 CGTATTCAAT + | DM_1 -707 AAATGAGTA + | DM_3 -831 TTCGATTGAT - ]
FBgn0038446	Dmel\CG14903	3R	-	16573752	[ DM_3 -911 TTTAATTGAT - | DM_1 -562 AAATGAGTA + | DM_2 -972 TGATATCAAT + | DM_14 -1449 GCTTCCTCACA - ]
FBgn0036956	Dmel\CG13813	3L	+	20231669	[ DM_2 -1261 CGCTTTCAAT + | DM_3 -242 TATCATTGCT - | DM_2 -331 TGATCTCAAT + | DM_1 -228 ATGTTAGTA + | DM_1 -629 ATATTAGTA + | DM_2 -238 TGATATCGAT + ]
FBgn0030798	Dmel\CG13003	X	-	16876544	[ DM_2 -1131 CGAATTCGAT + | DM_2 -1320 TGATTTCGAT + | DM_1 -480 AAATAACTA + | DM_1 -743 AAATGAGTA + | DM_3 -1084 TTTGATATAT - | DM_12 -1057 TTGAGCCATTGC + ]
FBgn0260745	Dmel\mfas	3R	-	11993315	[ DM_11 +468 CCTCGGTT - | DM_10 +433 AGCTGAAAGT - | DM_3 -746 TTTGATTGCT - | DM_1 -426 AAATGAATA + | DM_2 -1115 TGGATTCAAT + ]
FBgn0250839	Dmel\CG2016	3R	-	4961351	[ DM_14 -1150 ACTAACTAACA - | DM_14 -1146 ACTAACTAACT - | DM_15 -264 TGAAATGGG - | DM_1 -379 AAATTACTA + | DM_9 +79 CGGATTC + | DM_15 -1091 TGAAATGCC - ]
FBgn0037386	Dmel\CG1208	3R	+	5831639	[ DM_14 -1469 ACTTCTTCACT - | DM_15 -891 TGAATTGGA - | DM_14 -1210 ACTTCTTAATA - | DM_1 -1231 AAATGATTA + | DM_2 -249 GGCAACCAAT + ]
FBgn0052483	Dmel\CG32483	3L	-	690081	[ DM_3 -780 TTCGATTTCT - | DM_9 -762 AGGATTC + | DM_1 -144 AAATGATTA + | DM_2 -1343 CGAACTCAAT + ]
