# Supplementary material for: Modeling the cis-regulatory modules of genes expressed in developmental stages of Drosophila melanogaster
Source: PeerJ. 2017 May 30;5:e3389. doi: 10.7717/peerj.3389 (PMC5452948; doi:10.7717/peerj.3389)
Supplement: Data S2 [file peerj-05-3389-s011.zip › Supplemental Data S2/Adult_female_eclosion_30d.txt]

##FlyBase_ID	Gene_Symbol	Chromosome	Strand	TSS	Detected_Motifs
FBgn0000038	Dmel\nAChRbeta1	3L	+	4429349	[ DM_1 -188 TCAGCT - | M00266 +89 ATCAGTGAAAATTAAG + | DM_1 -680 TCAGCT - | DM_1 -112 TCATTT - | DM_1 -778 TCAATT - | M00266 +250 AAAAATATAAATTAGC + | DM_1 -175 GCAGTT - | M00266 +252 AAATATAAATTAGCCA + | M00266 +95 GAAAATTAAGAAAATA + | DM_1 +47 CCAGTT + | M00266 +105 CTTTATGAATATTTTC - | DM_4 -1053 ATTTTATTAA + | DM_1 +90 TCAGTG + | M00266 -1095 CAACATACATAAGGGT - | M00266 +246 GCGAAAAAATATAAAT …
FBgn0031857	Dmel\CG11321	2L	-	6772755	[ M00266 -1332 AAAGGAAAATATTTAC - | M00266 +318 AAATATAAAACTCAGC + | DM_1 -827 TCGGTT - | M00266 +110 ATATATATATATATAT + | M00266 +112 ATATATATATATATAT + | DM_1 -283 TCAGCT - | M00266 +124 ATATATATATATTCAT + | DM_1 -9 TCAGAT - | DM_6 +93 TATATATATATA + | DM_6 +115 TATATATATATA + | M00266 -352 GAATGAAAATATGACA - | M00266 -489 ATAAATAATAAGAATT + | DM_6 +119 TATATATATATA + | M00266 +104 ATATATATATAT…
FBgn0002939	Dmel\ninaD	2L	+	18081628	[ DM_1 -1225 TCTGTT - | M00266 -785 CAAATTAAATGGATGC - | M00266 -456 AACTATTAATACGGTC - | DM_1 -895 TCAGTT - | DM_1 -691 TCAGTA - | DM_4 -431 AGTTAATTTA + | M00266 -1188 TAAATTCAATAGAATA - | DM_1 -1034 TCTGTT - | M00266 +206 TTTAATAAATCGATTA - | M00266 -1207 CAAAATACATACATAA - | M00266 -899 TTCAGTAAACTTCCTC - | DM_1 -198 TTAGTT - | M00266 -1274 CACATACAATATATGG - | DM_1 -366 TAAGTT - | M00266 -11…
FBgn0034229	Dmel\CG4847	2R	+	17511513	[ M00266 -541 ACACATACATATATGG - | DM_1 -723 TCAGCT - | DM_1 -651 GCAGTT + | DM_1 -1041 TTAGTT - | DM_1 -142 TCGGTT - | M00266 -467 TATCTTCAATATTTAG - | DM_4 -391 ATTTAATTGA + | M00266 +159 TAAATTAGGTATTACG - | DM_1 -390 TCAATT - | M00266 -1204 AATAATAAATAGGTAT - | M00266 -1191 CTTATTAAATTTAAAT - | M00266 -1208 ATAAATAGGTATTCCT - | DM_1 +307 TCAGAT + | M00266 -890 AATAAAATATAGCACG - | M00266 -607…
FBgn0038589	Dmel\CG18598	3R	+	18251115	[ M00266 -1007 TTAAAAAAAAAAAAAA - | DM_1 -991 TCATTT - | DM_1 -683 TCGGTT - | DM_1 -490 TCATTT - | M00266 -596 CAATAAAACTAGTTTG + | DM_1 -837 TCAGTT - | DM_1 +381 TCAGTT + | M00266 -1443 AACTACAAATACTTTT - | DM_1 +387 TCAGTC + | M00266 -1368 ATATATATATATATAT - | DM_4 -926 AGTTAATTAA + | M00266 -1013 AAAAAAAAAAACAACC - | M00266 -1462 TATTATTAATATGTTT - | M00266 -1337 CATAGAAAATATACAA - | DM_1 -359…
FBgn0037636	Dmel\CG9821	3R	-	8820682	[ M00266 -927 AAAATAAAATAGGATG - | M00266 -272 AATGTTCAATATTGGT - | M00266 -922 TAAATAAAATAAAATA - | DM_1 -797 TCAGTT - | M00266 -232 AATAGTCAATGTTGTG - | M00266 -1221 ATTTATACATATATTC - | M00266 -287 TAAAACAAATTAAATC - | M00266 +405 ATATATATATATATAG - | DM_1 +258 TCCGTT - | M00266 -761 GAAGATAAATGTGATA - | DM_4 -923 ATTTTATTTA + | M00266 +403 ATATATATATATAGAT - | DM_1 +143 TCACTT - | DM_5 +419 T…
FBgn0036726	Dmel\QIL1	3L	+	17465945	[ DM_1 -592 TCAATT - | M00266 -590 TTTAATTAATTGAATA + | DM_1 -115 TCAATT - | M00266 -879 AAATTTAAATATAATG - | DM_1 -7 TTAGTT - | M00266 -848 AACCATAATTAGTTAA - | M00266 -413 CAAAATAAAATTTTAT + | DM_1 -437 TCATTT - | M00266 -888 TATAATGTATATATTT - | M00266 -585 TTAATTGAATAAATTT + | M00266 -640 TTATATAATTATGAAG - | M00266 -548 TATAATGATTATAATA - | M00266 -728 TGGGATGAATATAAAA - | M00266 -317 TATAAT…
FBgn0025185	Dmel\az2	2R	-	7512749	[ DM_4 -1080 AATGTATTTA + | M00266 -1096 ATGAATATATATAAAA - | DM_1 -544 GCAGTT - | DM_4 -979 ACTTTATTTA + | M00266 -1092 AAAAATGAATATATAT - | M00266 -1098 GAATATATATAAAATT - | M00266 -1017 AAAAATATAAATTTGG - | DM_1 -29 TCAGTG - | M00266 -998 TATTATAACTATTGTA - | M00266 -1019 AAATATAAATTTGGCA - | DM_1 -77 TCAATT - | M00266 -869 ATAATTAAAAATATTT - | M00266 -1425 TCAAATACACAAAAGC - | M00266 -1054 AA…
FBgn0036994	Dmel\CG5199	3L	-	20452864	[ DM_4 -1362 ATTTAATTTA + | M00266 -946 AGAAATGAAAATCTGC - | M00266 -660 TACAAGAAATACTATT - | DM_1 -197 TCAATT - | M00266 -733 CAAAATGGATAAAAAA - | M00266 +37 TTAAACAAAAATAAGG + | M00266 -865 CATTATAAATGTGAAG - | DM_1 -372 TCAGTG - | M00266 -208 GTAAGTGAATATTTTA - | M00266 -538 AATGATAAATGTAATA - | DM_1 +61 ACAGTT + | M00266 -306 TATGTTTAATATAAAT - | M00266 -455 TAAAATAAAATGAAAC - | DM_4 -849 ATG…
FBgn0030733	Dmel\UQCR-14	X	+	16286288	[ M00266 -722 TAAAGAACATATACAA - | M00266 -438 TAAATTAATTATAAAA - | M00266 -444 AATTATAAAAATGATG - | M00266 -702 AAATATCAATTTATAC - | DM_1 -581 TCATTT - | M00266 -285 CCATGTAAAAATCCGC - | M00266 -1432 GATGATATATATCTAT - | DM_4 -108 AATATATTTA + | DM_1 -91 TTAGTT - | M00266 -1075 ATATATACATATGTAT - | M00266 -854 AAAATTAAATTTTTTC - | DM_4 -439 AATTAATTTA + | M00266 -1442 ATCTATATATCTAAAG - | M00266…
FBgn0263110	Dmel\CG43367	3L	+	4193993	[ DM_4 -1007 AACTTATTTA + | M00266 -1160 ATAGAAAAATAATTCA - | DM_1 -737 TGAGTT - | M00266 -556 GAAATTAAATATAAAC + | M00266 -681 TAAAATAAATATGTAG - | DM_1 +258 TCAGTT + | M00266 -685 ATAAATATGTAGAAGA - | DM_1 -714 TCCGTT - | M00266 -871 TAAATGAAATACACGA - | DM_1 -610 TAAGTT - | DM_1 -724 TTAGTT - | M00266 -595 CAAATAAAATATTGCA + | DM_1 -251 TCAATT - | DM_4 -872 ATTTCATTTA + | DM_1 -282 TCTGTT - | …
FBgn0032025	Dmel\CG7778	2L	+	8346620	[ M00266 -562 CATGATAACCATTCAA + | DM_1 -652 TCTGTT + | M00266 +108 TAGCATAAATACTATA + | M00266 +213 AACAGCAAAGAGCTGG - | M00266 +44 AAAATTAATTAAATTT + | DM_1 -376 TCAGTA - | M00266 +142 AAATATATATAGAATA + | M00266 +257 AAAAACAAGCATTTTG + | DM_1 -555 TCACTT - | M00266 +151 TAGAATATATTTATTT + | M00266 +122 TACACTAAACAATTAT + | M00266 +251 ACAAAAAAAAACAAGC + | M00266 +140 AGAAATATATATAGAA + | M0026…
FBgn0013679	Dmel\-	mt	-	12658	[ M00266 -1433 CAATGTAAATGAAATA - | M00266 -1364 TTTAAAAAATAATAAA - | M00266 -1178 ATAAATATTTATTTTT - | DM_1 -337 TAAGTT + | M00266 -1220 TACAATAAATTAAATT - | M00266 +455 AAAAGATAATAAAATT - | M00266 -865 TTTAATAAATAATTTA - | M00266 -989 AAACATTAAAATTATA - | M00266 -1047 TAAATTAAATTTATTT - | M00266 -1174 AAAAATAAATATTTAT - | DM_1 -1100 TCATTT - | M00266 -787 TAACATTATTATATAC - | M00266 +310 AAAAAT…
FBgn0032987	Dmel\RpL21	2L	-	22247875	[ M00266 -832 AGCAATAAAAATTTTA - | M00266 -528 CTGAATGCATATTGCG + | M00266 -1339 AAGAAAAAAGATTTAA - | M00266 -1032 ATTAATAATTAATTTT - | M00266 -1407 TATAATAAAATTACAA - | DM_1 -1320 TCATTT - | M00266 -1028 AATAATTAATAATTAA - | DM_1 -974 TCATTT - | DM_4 -700 AATTTATTTA + | M00266 -1327 CACTTGAAATATAAGA - | M00266 -1059 TCATATAAATATTTAA - | M00266 -1347 AGATTTAAATATTATT - | M00266 -1467 AAAATTAAAAAT…
FBgn0035483	Dmel\Mul1	3L	+	4021457	[ M00266 -1194 ATAAATATAAATCGAA - | DM_4 -757 AATGAATTTA + | M00266 -1064 AAAAATAATTGGATAT - | M00266 -1087 TTAATTAATTAATTAG - | M00266 -1167 ATAAATTAACAATGGA - | DM_1 -761 TCATTT - | DM_1 -144 TCAATT - | DM_4 -1088 AATTAATTAA + | DM_1 -151 TCAATT - | M00266 -1375 AGCAATAAAAATAATA - | DM_4 -1165 AATTTATTGA + | M00266 -1145 AAACATATATACTTTA - | M00266 -1475 TATTTTATATATCTGG - | DM_1 -206 TCACTT - …
FBgn0031183	Dmel\CG14621	X	+	22444227	[ M00266 -832 AGAAATAAATTTTGTA - | DM_1 -1188 TCATTT - | M00266 -1324 TAATTTAAACAAAGAA - | DM_1 -659 TAAGTT - | M00266 -406 CAATGTAAAAAACGTG - | M00266 -1315 ATATATTAATAATTTA - | DM_1 -607 ACAGTT - | DM_4 -834 AATTTATTTC + | M00266 -361 TAAATTAAAAATCCTT - | M00266 -1394 GATTATTAATAATATA - | DM_1 -892 TCATTT - | M00266 -428 CAACGTATATATTCAG - | M00266 +65 ATATATTAATATTAGT - | M00266 -1297 TAAAATCA…
FBgn0035993	Dmel\Nf-YA	3L	-	9442267	[ M00266 -1196 AATAATAATAATATAT - | M00266 -1403 AAATATAATTAAACAA - | M00266 -1016 AACATAAAATAACCAG - | M00266 -1397 TTTATAAAATATAATT - | M00266 -1001 CAGTGAAAATACCATA - | M00266 -1471 GAAAATAAACAACAAA - | M00266 -1414 AACAATATTTATTTTA - | M00266 -442 TTAATGAAATATTCCT + | M00266 -1020 TAAAATAACCAGTGAA - | M00266 -798 AATAATTAAAATATTG - | M00266 -776 AAAATTAAATGCTATT - | M00266 -1328 TAAAATAAGTTGA…
FBgn0032079	Dmel\CG31886	2L	-	8959051	[ M00266 -213 TATAATTTATATAAAT - | DM_1 +485 TCATTT - | DM_1 -371 TCATTT + | DM_1 -428 TCAATT - | DM_6 +435 TAATTATATGTA + | DM_1 +106 TCAGTA + | DM_6 +53 AATTTAATTAAA + | DM_1 +20 TCAGCT + | DM_1 -518 TCATTT - | DM_6 +315 AATGTATTTATT + | M00266 -1247 ATAACTAAATTTATCA - | M00266 -866 TTAAGAAATTATTCTC - | DM_5 +483 TTCATTTAT - | DM_1 +212 TAAGTT + | M00266 +391 TAATATATGTATTTTA - | M00266 +412 TT…
FBgn0030421	Dmel\CG3812	X	+	12765266	[ M00266 -280 TTATATTAATATTTGT - | DM_1 -195 TCAATT - | M00266 -854 TTTGCAAAATATATTA - | DM_1 -497 TTAGTT + | DM_1 -685 TAAGTT - | M00266 -723 ATTTAAAAATAGAGCA - | M00266 -496 AACTAAAAACATCGTT - | M00266 -807 TATAATTAATATATGC - | DM_1 -117 TCAATT - | M00266 +372 AAACATAAATAAATGC - | M00266 -385 AAATATCGATAGACGG - | DM_1 -713 TCAGCT - | M00266 -669 AACGGAAAACATAGCA - | M00266 +378 CGAATTAAACATAAAT…
FBgn0029676	Dmel\HIP-R	X	+	3789969	[ DM_4 -988 AATTTATTTG + | DM_1 -283 TCATTT - | M00266 -555 GCATACAAATATTTTT - | M00266 -1116 GATAATAAAAAATAAT - | M00266 +143 ATATATTAATATATCA + | DM_1 -177 ACAGTT - | M00266 -586 CTAAAAAATTATTTAA + | M00266 -1300 TTAAATTAACACACAC - | M00266 -599 TTTAATAGTTATGCTA + | M00266 -1147 AATAATAATAATAGTT - | M00266 -1123 AAAAATAATGATAATG - | M00266 -745 AACAAATAATTTAATG - | DM_1 -192 TCATTT - | M00266 -…
FBgn0036096	Dmel\CG8003	3L	+	10661475	[ M00266 -1352 AAATGAAAATATCAGG - | DM_4 -1347 ATTTGATTTA + | M00266 -1106 GAAAAGAGATAGAGAG - | M00266 -1202 TCGAAAAAATACAGTA - | M00266 -1341 ATATTTAAATCAAATG - | M00266 -389 TAGCATTAGTATTTTA - | M00266 -775 TAATATAAAAGTGAAG - | DM_4 -1395 ATTAAATTTA + | M00266 -650 TTAAAAAAAAATAATT - | DM_1 -91 TGAGTT - | M00266 -766 ATGTATAAATAATATA - | DM_1 -234 TCAGTT - | M00266 -1409 ATGAAGATATATTATT - | M0…
FBgn0030420	Dmel\CG12717	X	-	12763611	[ M00266 -457 ATAAGAAAATCAAATG - | DM_1 -195 TAAGTT - | M00266 -1376 TAAAATTAAAAAAAAT - | DM_1 -985 TTAGTT - | M00266 -858 TAAAATATATTTAACA - | M00266 -524 AAAAAAAAAAAAAACA - | M00266 -1303 AAAAAGAAAGAACATT - | DM_1 +494 TCAGAT + | M00266 -523 AAAAAAAAAAAAAAAC - | DM_4 -1130 AATTAATTGA + | DM_1 -1129 TCAATT - | M00266 -842 AATTATATATATTATT - | M00266 +316 TAAAGTCATTATGGGC - | M00266 -526 AAAAAAAA…
FBgn0002780	Dmel\mod	3R	+	32052060	[ DM_6 +235 TATATATATTAT + | M00266 +48 AATATTAATTATAGGC - | DM_1 +275 TCAGCT - | M00266 +54 ATTAATATTTATTTTG + | DM_1 +261 TCTGTT - | DM_7 +307 GTATAAA + | M00266 +162 TTGAATTAACATTAAG + | DM_6 +55 TTAATATTTATT + | DM_1 +200 GCAGTT - | DM_1 -398 ACAGTT - | DM_6 +233 AATATATATATT + | DM_1 -775 TCAGCT + | M00266 +85 CTTAGGAAATATAAAT - | M00266 +49 AAATATTAATTATAGG - | DM_6 +222 TAATGAAATATA + | M0…
FBgn0028371	Dmel\jbug	2R	-	22740459	[ M00266 -870 ATAAATTAATTAATTA - | DM_4 -1402 AATTAATTAA + | DM_1 -927 TCATTT - | DM_1 +39 TCAATT + | M00266 -1113 ATATATATATATATAC - | M00266 -1081 ACAAATAGATATATAT - | M00266 -1390 CATTGTAATTATTAAT - | DM_1 -648 TCAGAT - | M00266 -1077 AATAACAAATAGATAT - | DM_1 -555 TCAGTT - | M00266 -1107 ATATATATATATATAT - | M00266 -1085 ATAGATATATATATAT - | M00266 -1115 ATATATATATATACGC - | DM_1 -861 TTAGTT …
FBgn0027364	Dmel\Six4	3L	-	20792777	[ M00266 +52 GAAAATAACTAAATAA + | M00266 -533 TTTAAAAAGTATTTTA + | M00266 +155 ACAGCTAAATAATCTT + | M00266 +159 CTAAATAATCTTTAGA + | M00266 +56 ATAACTAAATAAATTC + | DM_1 +301 ACAGTT + | M00266 +328 GTATAAAAACATTATA + | M00266 +97 ACAATCAAACAGAATA + | M00266 +90 TTAAATAACAATCAAA + | DM_7 +347 CTATAAA + | DM_1 -1116 TCATTT + | M00266 +249 ACAAGTCAATTTAAGG + | DM_7 +328 GTATAAA + | M00266 +326 TAGTA…
FBgn0000018	Dmel\abo	2L	-	10975293	[ M00266 -1374 TAAAATACATATTACA - | DM_1 -1073 TCAGTG - | DM_1 -877 TCACTT + | DM_4 -1266 ATTCAATTTA + | M00266 +-4 GAAGGTAACTAAAGTA - | DM_1 -839 CCAGTT - | M00266 -1265 TAAATTGAATATATAT - | DM_1 -552 TCTGTT - | DM_4 -1262 AATTTATTTT + | M00266 -1260 TAAAATAAATTGAATA - | DM_1 -1019 GCAGTT - | M00266 -1269 TTGAATATATATTTAT - | M00266 -1173 TAAAGTTAATGGAAGA - | M00266 -1154 AATACCAAATATACAT - | DM…
FBgn0013673	Dmel\-	mt	+	3907	[ M00266 -1053 ATAATGAAATAGTTGA - | DM_1 -381 TGAGTT - | DM_1 -935 TCAGCT - | M00266 -1323 CATAATAAGTATCATG - | M00266 +135 TAAATTCAATAAATTG + | M00266 +368 ATAAAGAAATAAAAAT - | DM_1 -159 TCATTT - | M00266 -502 TAACTTCAATATCATT - | M00266 +118 ATTAAAAAATATCAAC + | M00266 -760 AAAATTAATTGTTCTA - | M00266 -688 AATAATATAAATATTA - | DM_1 -27 TTAGTT - | M00266 -338 AAGAATGAATAACATC - | M00266 -566 ATA…
FBgn0260388	Dmel\CG42514	3L	-	16496236	[ DM_1 -749 TCATTT - | DM_1 +433 TCAGTT - | M00266 +278 AAAAACAAAAAATTGA + | DM_1 -204 GCAGTT - | DM_5 +480 ATTATTTGT - | DM_6 +47 TAAATATTTATG + | DM_1 -728 ACAGTT - | DM_1 +377 TTAGTT - | DM_1 +340 TCAATT - | M00266 +151 TCCAATAATTATTTTC - | M00266 +208 TTAATTAAACTTCATA + | M00266 -503 TTTAACTAATATATAA + | DM_1 +314 GCAGTT - | DM_1 +147 TCAGTG - | DM_5 +400 TTTTTTTAT - | DM_1 -509 TTAGTT - | DM…
FBgn0037218	Dmel\aux	3R	+	4211783	[ DM_5 +239 CTTATTTAT - | DM_1 +118 TAAGTT - | DM_5 +284 ATAATTTAT - | DM_1 +102 CCAGTT - | DM_6 +81 AATTTATTAAAA + | M00266 +148 GATAATCAACAAAAGT + | DM_1 -273 TAAGTT - | DM_6 +91 AAATTAATTAAA + | DM_6 +13 TATTTATAAATT + | DM_1 +123 TCAGCT - | DM_6 +57 AATATAATAATA + | DM_1 +260 TCTGTT - | M00266 +171 AAAAGTTAAGAATAGC + | DM_6 +53 TAATAATATAAT + ]
FBgn0010391	Dmel\Gtp-bp	X	-	11129087	[ M00266 -1024 ATTTATAAAGAAGGGG - | DM_1 -736 TCAGTG - | DM_1 +179 ACAGTT + | DM_1 -1087 TCGGTT - | M00266 -1300 ATGAACAAAAATGAGG - | DM_1 -526 TCATTT - | M00266 -1296 CAAAATGAACAAAAAT - | DM_1 -300 TTAGTT - | DM_1 -1189 ACAGTT - | M00266 -1410 AGTAGTAAATATATAT - | DM_1 -639 TTAGTT - | M00266 -581 TAAAGTATTTATCCAA + | M00266 -351 AATAATACATTATTAG - | M00266 -1172 ATTAATACAAATTAAA - | M00266 -483 …
FBgn0032974	Dmel\CG3651	2L	+	22121338	[ DM_1 -754 TCAATT - | DM_6 +110 TATATATATCAT + | M00266 -1235 AAAACTAAATAATTTC - | DM_1 -103 TTAGTT - | M00266 -300 CAAAATATTTATACCT - | DM_6 +121 TATATAATTATT + | M00266 -1204 AAAACTAAATAATTTC - | DM_1 -75 TCATTT - | DM_4 -1118 AAATTATTTA + | DM_6 +129 TATTTATTTATT + | M00266 -296 ATTACAAAATATTTAT - | M00266 -1297 AAAAATAAATTATTTC - | DM_5 +325 ATTCTTTAT - | DM_1 -687 CCAGTT - | M00266 -1112 AA…
FBgn0016126	Dmel\CaMKI	4	+	445504	[ M00266 +353 TAAAAAAAATAACGAC + | DM_1 -272 TCCGTT - | M00266 -447 TAAATTAAATTTAAAT - | DM_1 -399 TAAGTT + | M00266 -686 ATAAATTAAAATCTCG - | M00266 -309 TAAAATTATTATGGAT - | DM_1 -72 TAAGTT - | M00266 -1386 AAGAAAAAATATGTTT - | M00266 +69 AGATATAAATTTATTT + | DM_4 -444 AATTTATTTA + | M00266 -1276 GCAAATATAGATAATA - | M00266 -1404 CCATATATATATGCAA - | M00266 +61 TAGAGTACAGATATAA + | M00266 -896 …
FBgn0010241	Dmel\Mdr50	2R	+	14246966	[ DM_6 +44 TATTTATATATA + | DM_1 +273 TCAGAT - | M00266 +401 ATGAATAAAAGGAAGA + | DM_1 -418 TCATTT + | DM_1 -336 TCATTT - | M00266 +465 AAAGGTGAACAACTTG - | M00266 -558 TATAAGATATATATGT + | DM_1 +220 TGAGTT + | DM_1 -523 TCAGGT - | M00266 -573 GTGTATAAATATATAT + | M00266 +373 ATAAGTAATTAAATCA + | DM_1 +307 TAAGTT - | M00266 +53 ATATATATATATATTG + | DM_1 -646 GCAGTT - | DM_6 +48 TATATATATATA + | M…
FBgn0033663	Dmel\ERp60	2R	-	11890979	[ DM_1 -109 TCATTT - | DM_1 -762 TCAGGT - | M00266 -1273 ATAAACAAATATGCAG - | M00266 +152 CCAAATAATGATGTGG + | DM_4 -330 AATTAATTAA + | DM_1 -906 TTAGTT - | M00266 -1269 ATTTATAAACAAATAT - | M00266 -567 TATTGTAAAAATTTAT + | DM_1 -60 TCAGTT - | M00266 -1418 AAAGGCAAAAATTTTA - | M00266 -683 TTACATAAATTTAAAC - | M00266 -657 AAAAATGTATAAATAA - | M00266 -751 CAAATTAAAGTTCAGG - | M00266 -500 TCAAATAAAT…
FBgn0038294	Dmel\Mf	3R	-	15181510	[ M00266 -368 CAAAATAATTATCTTA - | DM_1 -498 GCAGTT - | M00266 +320 ACGAATAAACAAAGAT - | M00266 +316 ATAAACAAAGATGGGT - | DM_1 -201 TCATTT - | DM_1 -88 TCAGTG - | M00266 +106 TCAAAAGAACATTTGG + | DM_1 -328 TTAGTT - | M00266 -1083 ACTAATACATAGTTTG - | M00266 -1055 TTGAATAAAAATACAC - | M00266 -1123 TAACCTTAACATATAG - | DM_4 -893 ATCTTATTTA + | M00266 -823 GAAAATAAATACATTT - | M00266 +101 CAAAGTCAAA…
FBgn0028583	Dmel\-	X	-	21397316	[ DM_1 -417 TCAGTT - | M00266 -1158 GTAAATAAGTTTAATT - | M00266 -847 GATAGTAAAAAAATCC - | DM_1 -1155 TCAGTA - | M00266 -1198 ACCAATTAATAAAATA - | M00266 -651 AAGAATAAGGATGTTT - | DM_1 -175 TCAGAT - | M00266 -1450 GATAATACACAGAATG - | DM_1 -131 TCAGTC - | DM_1 -1163 TAAGTT - | M00266 -334 TATTACACATATTTGA - | M00266 -1052 AAATTTAAAAATTAAC - | M00266 -1086 TATAAACAATTTAATG - | DM_1 -396 TCAATT - | …
FBgn0027611	Dmel\LManII	2L	+	10457658	[ M00266 -1054 GTAAATAAAGGTATTA - | DM_1 +129 TCACTT - | DM_1 -901 TCAATT - | M00266 -1364 ATACATAATCATTATT - | DM_1 +300 TCAGGT + | M00266 -1300 GCGAATAAGTATGTTT - | DM_1 +35 TCGGTT + | DM_1 -970 TAAGTT - | M00266 -1422 ACAAACCAATATTAAC - | DM_7 +443 GTATAAA + | M00266 -1210 ATAATTAATTACTTGA - | M00266 -1036 CATAATCTATATATTA - | DM_5 +167 TTTATTTAC - | M00266 -1209 AATAATTAATTACTTG - | DM_6 +96 …
FBgn0039907	Dmel\lgs	4	-	443911	[ M00266 -1030 AAAAAAAAAAAAATTT - | M00266 -978 ATATATATATATATAT - | M00266 +387 TGGTCTAAATATGCTT + | DM_1 -1190 TAAGTT - | M00266 +271 ATACAAAAATACAAAA + | M00266 -1444 AAAATTATATAATACA - | M00266 -980 ATATATATATATATAT - | M00266 -264 AAAAAAAAACTTAGTT - | DM_1 -274 TTAGTT - | DM_4 -930 ATTTAATTTA + | DM_1 -280 TTAGTT - | M00266 -1031 AAAAAAAAAAAATTTG - | M00266 -1032 AAAAAAAAAAATTTGT - | M00266 …
FBgn0250819	Dmel\CG33521	4	+	1185768	[ M00266 -249 AAAAATAAAGACGAAT - | DM_4 -375 AAATAATTTA + | M00266 -466 TACAACAAATCTAGAA + | M00266 -1057 AATTATTAATATTTAA - | M00266 -882 TAAATAAAATAAAAAT - | M00266 -592 AAGCATACAGATTCTA - | M00266 -900 AAAAATAAATTTGAAT - | DM_1 -813 ACAGTT - | M00266 +100 TAAAGTAAAAGTTGCT - | M00266 -565 AACAATAAAAGCTAGA - | M00266 -517 AAGAATATATATACTT + | DM_1 -322 TAAGTT - | M00266 -871 AAATATTAAAATAAAT - |…
FBgn0033320	Dmel\CG8586	2R	-	8696245	[ M00266 +192 ATAAATAAACTGCTTT - | M00266 +155 AAAAATAACAACATTT + | M00266 +259 AAAAATACAAAATACG + | DM_1 -577 GCAGTT - | M00266 +204 TATAACAAATATATAC + | DM_1 -182 TCAGTC - | M00266 +208 ACAAATATATACAATA + | M00266 +174 ATAAATAGATACCTTA - | M00266 +196 TGTTATAAATAAACTG - | DM_1 +194 GCAGTT + | DM_1 +312 TCTGTT + | M00266 +178 TTCTATAAATAGATAC - | M00266 +255 ATAAAAAAATACAAAA + | DM_7 +419 CTATAA…
FBgn0058042	Dmel\-	2L	-	23313578	[ DM_4 -587 ATTGTATTTA + | DM_4 -582 ATTTAATTAA + | DM_1 -665 TAAGTT - | M00266 -507 TCAACTAAATTTATTT + | DM_1 -514 TTAGTT - | M00266 +303 AAGAAAAAAGATAACA - | DM_1 -428 TAAGTT - | DM_1 -565 TAAGTT - | M00266 -725 ATGAATAAAATTATAT - | M00266 -677 ATCCAAAAATAAAGGC - | DM_1 +57 TCACTT + | DM_4 -727 ATTTTATTCA + | M00266 -727 GAATAAAATTATATTA - | DM_4 -506 AATTTATTTA + | M00266 -500 TTGATTAAATAAATTT…
FBgn0026869	Dmel\Thd1	4	-	557854	[ M00266 -1199 TAATATATATATTTAT - | M00266 -546 GCAAATAAATGGAGGA + | DM_1 -559 GCAGTT - | DM_1 -982 TTAGTT - | M00266 -1372 TTACATCAATATACAT - | DM_1 -367 TCAGTT - | M00266 -1174 GTACATATATATATAA - | M00266 -1361 GTAAAGAAAAATTACA - | DM_1 -320 TCAGCT - | DM_1 -1028 TCAATT - | M00266 -1131 AAAAGTAGACATGTTC - | M00266 -1431 TTTAATAAATTTTAAT - | DM_1 -480 TAAGTT - | M00266 -1176 ACATATATATATAAAT - |…
FBgn0039911	Dmel\CG1909	4	+	583108	[ M00266 -1356 TAAATTAAATAGCATT - | DM_1 -553 CCAGTT - | M00266 +51 AAAGAAATATATGTTC + | DM_1 -458 TTAGTT - | M00266 +385 TTAAATTATTATTATC + | DM_1 -195 TCAATT - | M00266 -536 CAGAATAACGATGTAA + | DM_1 -493 TCAGCT - | M00266 -1444 TATACTAATTATGATT - | DM_1 +350 TCAGTT + | DM_4 -1402 AATTAATTTA + | M00266 +165 AAAAACAAATAACATG - | M00266 -1107 AAAAATAATTTATCTC - | M00266 -1435 AGTATTAATTATACTA - |…
FBgn0052767	Dmel\CG32767	X	-	5084768	[ DM_1 -1141 TCAATT - | DM_1 -964 TCTGTT - | DM_1 -221 TCAGTC - | M00266 +50 TTTCATAAAAAATAAA + | DM_1 -508 TCAGCT - | M00266 +343 ATAAATTTACATATTT - | DM_4 -1182 ATTTAATTTA + | DM_1 -562 TCGGTT - | M00266 -1430 CAACGTAAATATCAAG - | M00266 +102 AACTGTAAAAAACATA + | DM_1 -207 TCAATT - | M00266 +105 TGTAAAAAACATAACA + | M00266 +53 CATAAAAAATAAAAAA + | M00266 -1181 TAAATTAAATTCAAAT - | M00266 -871 C…
FBgn0033538	Dmel\CG11883	2R	+	10617662	[ DM_1 -930 TCAGTT - | M00266 -232 AACAATAAATAATAAC - | DM_1 -631 TTAGTT - | DM_4 -890 ATTTAATTCA + | DM_1 -693 TCATTT - | M00266 -513 AAAAGGAAACACTGAA + | M00266 -459 TGTAATAAACAAACAA + | M00266 -563 AAATATGCATATACAG + | M00266 -1224 AATTTTGAATATATTT - | M00266 -1040 AAATGTATATACAAAG - | DM_1 +274 TCAGTA + | DM_1 -904 TGAGTT - | M00266 -1245 TGTGGTAAATTTGTTG - | DM_1 +284 TCTGTT + | M00266 -868 …
FBgn0259482	Dmel\Mob3	2L	+	10265336	[ M00266 -1052 TATATTTAATAATATA - | M00266 +22 CGGCATAAAAATACAG + | DM_1 -729 TCAGTA - | M00266 -1472 AAGAAAATATAAAAGT - | M00266 -1375 ATATTTAAATAGTTAA - | DM_1 -435 TAAGTT - | M00266 -581 GAAAATACACGTTATA - | M00266 -1365 AATAGTCATTATATTT - | DM_1 -18 TAAGTT - | DM_4 -1316 ACTTTATTTA + | M00266 -577 AAGGGAAAATACACGT - | M00266 -1437 AATGTTCAATATAATT - | M00266 -1407 AATTATAAATTAATTA - | M00266 …
FBgn0004647	Dmel\N	X	+	3134870	[ M00266 -1019 GTCTATAAATAGGCTT - | M00266 -1322 ATATATATATATATAT - | M00266 -1138 ATATATATATATATAT - | M00266 -1464 TCCCGTAAAAATATAG - | DM_1 -649 CCAGTT - | M00266 -767 ATACATACATATGTAT - | M00266 -1136 ATATATATATATATAT - | DM_1 -518 TCATTT - | M00266 -763 ATAAATACATACATAT - | M00266 -1316 AACTATATATATATAT - | M00266 -1142 ATATATATATATATAT - | M00266 -1324 ATATATATATATATAT - | DM_1 -823 TTAGTT …
FBgn0032488	Dmel\CG16812	2L	+	13222587	[ M00266 +30 AAATATATAAATAGTT + | DM_5 +253 ATTATTTTT - | M00266 +32 ATATATAAATAGTTTC + | DM_5 +220 TTTATTTTT - | M00266 +79 ATAAATAAATAGTAGC + | M00266 +29 CTATTTATATATTTTA - | M00266 -291 AATTGTAAACAAATCC - | DM_1 +93 TCAGCT - | DM_1 +59 TCCGTT - | DM_5 +80 TTTATTTAT - | DM_6 +33 TATATAAATAGT + | DM_6 +80 TAAATAAATAGT + | DM_1 -575 TCAGTA - | M00266 +75 TAAAATAAATAAATAG + | M00266 +28 TAAAATATA…
FBgn0260857	Dmel\Bet1	3L	+	19261394	[ M00266 -458 TCATAAAAATATGGGA - | DM_1 +240 TCACTT + | M00266 -595 GTAAAAACATATATGG - | DM_1 -377 TTAGTT - | M00266 -421 ATTTGTAATTATTTCA - | M00266 -593 TAGTAAAAACATATAT - | DM_1 -311 ACAGTT - | M00266 -395 AATAGTAATTAGGCAA - | M00266 -823 ATCAATAAGCATAAAA - | M00266 -434 TCAAATAAAATAAATA - | M00266 -551 TTGATTAAATTTGTTT + | M00266 -267 AAAAATTTGTATTATA - | M00266 -210 ATAAATAAAAATCGTC - | M002…
FBgn0040388	Dmel\boi	X	-	2470043	[ M00266 +73 TGAGATATATATTCAA - | DM_1 -744 TAAGTT - | DM_1 -1058 TCATTT - | DM_1 -539 TCAATT - | M00266 +115 AAAGGTAAACAAATAA - | DM_1 -427 TCATTT - | DM_1 -1125 TCGGTT - | M00266 -1449 TATTTTAAATAATTGG - | DM_1 -736 TTAGTT - | M00266 -1198 AAAAATAAAAACTTGT - | M00266 -1190 TAAATTAAAAAAATAA - | DM_3 -1319 AACTGCATT - | M00266 -1216 TTAAAAAATTATTATA - | DM_1 --4 TCACTT + | DM_8 -422 TGATTTCATT - …
FBgn0000463	Dmel\Dl	3R	-	19326217	[ DM_4 -927 AATGAATTTA + | DM_1 -787 TCACTT - | DM_1 +315 TTAGTT + | M00266 -204 TTCAATATACATTACC - | DM_1 -509 TCAGCT - | DM_1 -440 CCAGTT - | DM_8 -577 TAATTTTATT + | DM_1 -781 TGAGTT - | M00266 -494 ATCGGTAAATTGAGCG + | M00266 -1391 TAGATTGAATATGATG - | DM_4 -1212 AATTTATTGA + | DM_1 -81 TCATTT - | M00266 -1289 AAAAATAAAAATAAAA - | M00266 +95 GCGACCAAATATTCGG + | DM_3 -834 AAATGCATC - | M00266…
FBgn0033982	Dmel\Cyp317a1	2R	+	14898312	[ DM_4 -1219 ATTGAATTTA + | DM_4 -1214 ATTTAATTAA + | M00266 -1274 AAATATACACATACAT - | DM_1 -521 ACAGTT - | M00266 -1223 TCAATAAAATATACAA - | M00266 -1225 AATAAAATATACAATA - | M00266 -217 TATCATATAAATTGTA - | DM_1 -280 TTAGTT - | M00266 -1268 TCAATTAAATATACAC - | M00266 -1203 ATATACAAATTTAATT - | DM_1 -447 ACAGTT - | DM_4 -1224 ATTTTATTGA + | M00266 -1199 TACAATATACAAATTT - | DM_4 -1264 ATTGAATT…
FBgn0013672	Dmel\-	mt	+	4062	[ M00266 -1183 ATAAAAAAAAAGAATA - | DM_1 -432 TTAGTT - | M00266 +203 AAAAATAAAAGTAGAT - | DM_1 +95 TCAATT + | DM_1 -799 TAAGTT - | M00266 -1448 TAGATAAAACATAATG - | M00266 +102 ATTGATTAATACCTTC + | M00266 +223 ATTAATGAAAATAAAG - | M00266 -625 CAAATTCAATATTATT - | DM_1 -281 TCAGTC - | M00266 +1 GATAACAAATTTATTT + | M00266 -910 GAAAAAAAATTAATTG - | M00266 -826 TTACATAATTATTAAA - | DM_1 -18 TAAGTT -…
FBgn0085354	Dmel\CG34325	X	-	16721411	[ DM_5 +458 TTTATTTAA - | M00266 +265 TGTAGAAAATATTAAT - | DM_1 +1 TCAGTT + | M00266 +259 AAATATTAATAAGTTT - | DM_1 -593 TTAGTT - | M00266 -512 CCATATAAATACTATA + | DM_1 +248 TCAATT - | DM_5 +431 TTTATTTAT - | DM_1 +189 TCAGTT - | DM_6 +55 GATATATATATA + | DM_5 +224 TTTGTTTAT - | DM_1 -158 TCAGTT - | DM_1 -574 TCTGTT - | DM_6 +59 TATATATATAAC + | M00266 +260 ACTTATTAATATTTTC + | DM_1 -532 TCAGAT …
FBgn0040056	Dmel\CG17698	3L	+	23737960	[ M00266 -341 ATATGTATATATGTAT - | M00266 +272 TTACATACATATGTTT + | DM_5 +212 TGTATTTAT - | DM_1 +357 TCATTT + | M00266 +334 TAAAATTCATTTAATA + | M00266 -301 ATATGTATATATGTAT - | M00266 -333 ATATGTATATATGTAT - | M00266 -325 ATATGTATATATGTAT - | DM_5 +305 TCTATTTAT - | M00266 -309 ATATGTATATATGTAT - | DM_1 +130 TCATTT - | M00266 +207 GTTTATAAATACAATC + | M00266 -317 ATATGTATATATGTAT - | DM_5 +376 …
FBgn0065032	Dmel\Arpc3B	X	-	17105852	[ M00266 -1211 GAATATAAATTTCGAG - | DM_1 -196 TCTGTT - | DM_1 -430 TCAATT + | DM_1 -607 ACAGTT - | DM_1 -128 TCATTT - | M00266 -898 TAAAATCAAAAAAAGT - | M00266 -1462 GTAGATAGATAGTAAG - | DM_1 -759 TCAATT - | M00266 -884 TATAATTGACATATTA - | M00266 +413 AAAAATTAGAATATCG - | DM_1 -191 TTAGTT - | M00266 -961 CTTCTTAAATAAATTA - | M00266 -1317 CAAGGAAAGTAGAGTG - | M00266 +419 CATTTTAAAAATTAGA - | DM_4…
FBgn0027615	Dmel\CG6404	3L	-	10886471	[ M00266 -725 TAGAAAATATAAAATG - | DM_8 -627 TAATTTTATT + | DM_1 -560 TCAATT - | DM_1 -737 TCATTT + | M00266 -1357 TCAAATATATCAAATG - | M00266 -919 AATAGTGTATATTTCG - | DM_1 -496 TCGGTT - | M00266 -854 TTAAATCAATTTAATT - | DM_1 -342 TCAGTT - | M00266 -1238 TACTAAAAATATTATA - | M00266 -1008 AAAAATAAATTATAAA - | M00266 -1439 TTCTATACATATATGT - | DM_1 -508 TCAGTT - | DM_8 -766 TTATTTCATT + | M00266 …
FBgn0013676	Dmel\-	mt	+	4736	[ DM_1 -988 TCATTT - | M00266 -456 AAAAATAAAAGTAGAT - | DM_1 -1262 TCAGTT - | M00266 -781 AAAAAATAATAAATAA - | M00266 -355 AAAGCTAAAGATAAAG - | M00266 -436 ATTAATGAAAATAAAG - | DM_1 -692 TAAGTT - | M00266 -1299 CAAATTCAATATTATT - | M00266 +324 CTAATTCAATAGCGGG - | DM_1 -671 TCATTT - | DM_4 -657 AATTTATTTT + | M00266 -1093 ATTAATAAAAAAATTA - | M00266 -1316 AAATCTGAATATTCGT - | DM_1 -1274 TCATTT - …
FBgn0011705	Dmel\rost	2L	-	8989539	[ DM_4 -962 ATTAAATTTA + | DM_4 -958 AATTTATTCA + | M00266 -398 CAAAATAGCTAATTAG - | DM_1 -598 TCAATT - | M00266 +202 AAAGTTATATATATAT - | M00266 +200 AGTTATATATATATAC - | DM_1 -69 TCAATT - | DM_5 +470 TTTATTTAA - | DM_6 +194 TATATGTATATA + | M00266 -475 ATAGATAAATATAGCA + | DM_6 +198 TGTATATATATA + | DM_1 -427 TCTGTT - | DM_1 +134 TCAGCT + | M00266 -1355 ATGAATAATAATTATG - | M00266 -567 ATCTACAA…
FBgn0013675	Dmel\-	mt	+	3083	[ M00266 -570 GTAAATAAAAAAACAA - | DM_1 -151 TTAGTT - | M00266 +283 AACTTTAAAAAGAATC + | DM_6 +123 TATTTATATTAT + | DM_1 -650 TTAGTT + | M00266 -1172 AAAAATAGCTAAATCA - | M00266 -872 TAAAATTAAAATATAA - | M00266 -1409 CATAAAAAAAATTATA - | DM_1 +175 TAAGTT - | M00266 -787 TAGCATAAATTATTCC - | M00266 -410 TCCAGTAAATAAGGGG - | DM_6 +132 TATTTTTTAATA + | DM_7 +432 CTATAAA + | M00266 -365 TATAATAATGAAA…
FBgn0259483	Dmel\Mob4	2R	-	6696661	[ DM_4 -992 AATTTATTCA + | DM_1 -968 TCAGAT - | M00266 -1114 AATAATATATATATAT - | M00266 -1324 ATTAAATAATATAAGC - | M00266 -398 GAAAATCAAAAAATGG - | M00266 -1297 AGACAGAAATTTAATG - | DM_1 -911 TCAGGT - | DM_1 -742 TCCGTT - | M00266 -1061 TATATTAAATAAAATA - | M00266 -1145 AAGGCTTAATAATTTG - | DM_1 -929 TCATTT - | M00266 -1118 ATATATATATATAGAG - | M00266 -1348 TTATATAACTGTATTG - | M00266 -1108 AATA…
FBgn0005666	Dmel\bt	4	+	724400	[ M00266 -1086 TGTACAAAATATATTT - | DM_1 -290 TCAGCT - | M00266 -1474 AAATTTAACTATTCAC - | M00266 -1419 ATATATATATATGTTA - | DM_1 +325 TCACTT - | DM_1 -275 GCAGTT - | M00266 +147 ATAAACATATATTCAT - | M00266 -1245 CAAAAAAAATTTTTGC - | M00266 +132 TTAATTAAATATTTAT - | DM_1 +431 TGAGTT + | M00266 -944 ACACTTAAAAATGCTG - | M00266 -1209 TTAAAAAAATGCTTTG - | M00266 -337 ATTGATAAATATGGGA - | DM_6 +132 T…
FBgn0031277	Dmel\-	2L	+	779173	[ M00266 -614 TGCAATTAATATAATA - | DM_3 -1132 AAATGCAAA - | DM_1 -713 TCAGTT - | M00266 -623 TATAATAAAGAATAGT - | DM_1 -396 TCAGTT - | DM_8 -363 TGATTCGATT - | M00266 -463 TTAAATTAACATTTAT + | DM_3 -1139 AATTTCATT - | M00266 -633 AATAGTATACAATATA - | M00266 +454 ATTAATAAAAGTCTTT + | DM_1 +7 CCAGTT + | M00266 -773 AACATTAATCATACGC - | M00266 -766 GCAATTAAACATTAAT - | DM_4 -534 AATTTATTCA + | DM_8 …
FBgn0033250	Dmel\CG14762	2R	-	8013755	[ DM_1 -943 TCAATT - | DM_1 -920 TCAGCT - | DM_1 -715 TAAGTT + | M00266 -516 CAAAATAATGTTTTTG + | DM_1 -365 TCATTT - | M00266 -224 TTGCAAAAATAATTTC - | DM_1 +471 CCAGTT + | DM_1 +369 TTAGTT + | DM_4 -1007 ATTTAATTTA + | DM_1 -479 TCAGTA - | DM_1 --3 TCAGTC + | DM_1 -865 TCAATT - | M00266 +69 ATCGGAAAATATTTGA - | M00266 -1134 TCAACAAAATATAGAA - | DM_4 -878 ATGTTATTTA + | DM_1 -588 TCATTT - | M0026…
FBgn0034215	Dmel\Mtap	2R	+	17427795	[ M00266 +-9 ATTTATAATTATTCAT - | M00266 -929 CAAAACAAAAAGAAGG - | M00266 +13 TGTCATAACTATTATT + | M00266 -304 GAATGTAAACAGCTGG - | DM_1 -162 TCATTT - | DM_1 -26 TCATTT - | M00266 +253 ACGATTAAATGTAAAG + | M00266 -1378 TAATATATATAAATAT - | M00266 -1380 ATATATATAAATATTT - | M00266 -999 ATCCATTAATAGAAAT - | M00266 +-3 ATTAATATTTATAATT - | DM_1 +63 TCAATT + | DM_1 +104 TCATTT + | M00266 --9 ATAATTAT…
FBgn0260859	Dmel\Bet3	3L	-	9442267	[ M00266 -1196 AATAATAATAATATAT - | M00266 -1403 AAATATAATTAAACAA - | M00266 -1016 AACATAAAATAACCAG - | M00266 -1397 TTTATAAAATATAATT - | M00266 -1001 CAGTGAAAATACCATA - | M00266 -1471 GAAAATAAACAACAAA - | M00266 -1414 AACAATATTTATTTTA - | M00266 -442 TTAATGAAATATTCCT + | M00266 -1020 TAAAATAACCAGTGAA - | M00266 -798 AATAATTAAAATATTG - | M00266 -776 AAAATTAAATGCTATT - | M00266 -1328 TAAAATAAGTTGA…
FBgn0003965	Dmel\v	X	+	10923972	[ DM_1 -59 CCAGTT - | DM_1 -497 GCAGTT - | M00266 -1135 TCTAGTATATATCCAT - | M00266 -312 AAAATTGAACATGGCA - | M00266 -1356 AACAAAAAATAAAAAA - | DM_1 -535 TCACTT - | M00266 -1332 ACGAAAATATATAACC - | M00266 -1362 AAATAAAAAAAATTTG - | M00266 -545 AAATATAAAAACGATA + | M00266 -1157 ATATATATATGTATGC - | M00266 -1151 GTATATATATATATAT - | M00266 -943 ATTTATATATATATAT - | M00266 -1153 ATATATATATATATGT - …
FBgn0262484	Dmel\CG43074	3L	-	3484653	[ DM_4 -567 AAATAATTTA + | DM_4 -329 AATTTATTCA + | M00266 -928 AAAAAAAAAAAAAATG - | DM_1 -436 TCATTT - | M00266 -708 CAAGGTAATTAAAATA - | M00266 +99 TATATTGAACATTTTT - | DM_1 -587 TCAGTA + | M00266 -713 TAATTAAAATATTTCC - | M00266 +247 GTACATATATATTTAG - | DM_1 -307 TCATTT - | M00266 -926 AAAAAAAAAAAAAAAA - | DM_1 -94 TCAGTT - | M00266 -213 ATATGTATATATTACC - | M00266 -677 ACAAATAAATTAAAAT - | D…
FBgn0086683	Dmel\Spf45	2L	-	23068386	[ DM_4 -1376 AATTTATTTT + | DM_1 -774 ACAGTT - | DM_1 -833 TCAGTC + | M00266 -1455 ATGAATATTTATATAA - | M00266 -1374 AAAAATAAATTTAAAA - | DM_1 -381 ACAGTT - | M00266 -1370 TTTAAAAAATAAATTT - | M00266 -1433 AAACATACATACATAG - | M00266 -1383 TTTAAAAAATATATAT - | M00266 -1457 GAATATTTATATAATA - | DM_1 -718 TCTGTT - | M00266 +56 ATTAACAAATATATCA - | M00266 -1227 TATAATTAATATTTGT - | DM_4 -1210 AATATA…
FBgn0033913	Dmel\CG8468	2R	+	14219898	[ M00266 -1431 AAAAATAAATTTGATT - | DM_1 -564 TCACTT - | M00266 -1297 AGTAGTAAATGTTAAC - | DM_1 -1256 TCAGAT - | M00266 -557 ACAAGTGAGTATATGT + | M00266 -1378 TAACAAAAATAGTACT - | DM_1 -245 TTAGTT - | M00266 -1425 AAATACAAAAATAAAT - | DM_1 -153 TAAGTT - | M00266 -511 AAAAAAAAACGAAAGA + | DM_1 -1345 TCACTT - | M00266 -1239 TTAAATATTTATTTAA - | DM_1 -478 TGAGTT - | DM_1 +466 TCAGAT + | M00266 -1228…
FBgn0004852	Dmel\Ac76E	3L	+	19939287	[ M00266 -946 GCCATTAAATACATAC - | DM_1 -1274 TCAATT - | DM_1 -1253 GCAGTT - | DM_1 +336 TTAGTT - | DM_1 -689 TAAGTT + | DM_1 -196 TCATTT - | DM_6 +174 AATATATATAGA + | M00266 -1452 CAAAGTAAGTACTTTG - | DM_1 +453 TTAGTT - | M00266 -1335 CAAACTAAGCAGGATA - | M00266 -568 TGACATAAACGTAAAA - | DM_4 -1147 ATTTAATTAA + | DM_1 -673 TCATTT - | DM_6 +264 AAATTAATAATA + | M00266 -546 TAATTTCAATATGATA - | D…
