# Supplementary material for: Modeling the cis-regulatory modules of genes expressed in developmental stages of Drosophila melanogaster
Source: PeerJ. 2017 May 30;5:e3389. doi: 10.7717/peerj.3389 (PMC5452948; doi:10.7717/peerj.3389)
Supplement: Data S2 [file peerj-05-3389-s011.zip › Supplemental Data S2/Adult_female_eclosion_5d.txt]

##FlyBase_ID	Gene_Symbol	Chromosome	Strand	TSS	Detected_Motifs
FBgn0003459	Dmel\stwl	3L	-	14409939	[ DM_8 -470 TAGACAG + | DM_5 -1339 TTTTTATCTAT - | DM_3 -1116 TTAATTAATT - | DM_5 -1365 ATATTAACTAA - | DM_3 -376 TTAATTAATT - ]
FBgn0011802	Dmel\Gem3	3L	-	10463101	[ DM_5 -605 TATTTACCTAA - | DM_8 -251 CAGATAG + | DM_3 -563 TTAATAAATT - | DM_3 -567 TAAATTAATT - | DM_5 -995 CTACTATCTAT - | DM_2 -78 ACCTATTT - ]
FBgn0035090	Dmel\CG2736	2R	-	24975341	[ DM_18 +116 AGGATCAGGCA - | DM_8 -404 CAGACAG + | DM_5 -871 TTTTAAACTAT - | DM_19 -1323 AATTGTAT + | DM_5 -595 TTATAAACTAT - ]
FBgn0026630	Dmel\nes	3L	-	19260679	[ DM_5 -328 TATTAAACTAA - | DM_8 -121 TAGATAG + | DM_3 -362 TAAACTAATA - | DM_3 -1000 TTAATTAATT - | DM_3 -320 TTAATTAATA - | DM_5 -359 TAATAAACTAA - | DM_3 -331 TAAACTAATA - ]
FBgn0265778	Dmel\PDZ-GEF	2L	+	6323767	[ DM_8 -17 TAGATAG + | DM_19 -1335 AAGTGAAT + | DM_5 -1325 TTATAAGCTAT - | DM_19 -328 AATTGCAT + | DM_5 -317 TTATAATCTAA - ]
FBgn0033571	Dmel\Rpb5	2R	-	10899060	[ DM_8 -568 TAGACAG + | DM_19 -742 AATTGAAT + | DM_3 -1283 TTAGTTGATA - | DM_5 -1217 TTTCTATCTAT - | DM_8 -476 CAGACAG + ]
FBgn0031762	Dmel\CG9098	2L	-	6012338	[ DM_5 -1250 CTTTTAACTAA - | DM_8 -821 TAGACAG + | DM_8 -900 TAGATAG + | DM_3 -271 TAAAGTAATT - ]
FBgn0031893	Dmel\CG4495	2L	+	7182234	[ DM_18 +211 AAGTGGAGGCG - | DM_18 +205 AGGCGTAGGCG - | DM_18 +145 CAGCCAAGGCC - | DM_19 -1386 AATTGCAT + | DM_15 -1087 ATTGCAAATGA + | DM_11 -582 ACCAATTGAA - | DM_19 -71 AATTGAAT + | DM_18 +154 TGGTTAAGGCA - ]
FBgn0024912	Dmel\agt	3R	-	6660100	[ DM_5 -1013 AAATAACCTAA - | DM_3 -1489 TTAGCTAATA - | DM_8 -876 TAGATAG + | DM_5 -844 TTACAATCTAT - | DM_8 -446 TAGATAG + ]
FBgn0085237	Dmel\-	2R	+	22333126	[ DM_5 -977 TTGTTAGCTAT - | DM_8 -339 TAGATAG + | DM_3 -208 TTAGGTAATT - | DM_5 -551 CAAGAAACTAT - ]
FBgn0042127	Dmel\CG18789	2L	-	11995432	[ DM_5 -1249 ATTTTAACTAA - | DM_5 -1253 TAACTAACTAA - | DM_8 -692 CAGATAG + | DM_15 -1081 ATTGTATATAA + ]
FBgn0030331	Dmel\CG15221	X	+	11724246	[ DM_5 -1198 CAATAAACTAA - | DM_8 -698 CAGATAG + | DM_3 -1201 TAAACTAATA - | DM_8 -690 CAGATAG + ]
FBgn0034381	Dmel\List	2R	-	18730281	[ DM_3 -1268 TTAGTTGATT - | DM_5 -1067 TATTAAACTAA - | DM_8 -629 CAGACAG + | DM_3 -1070 TAAACTAATA - | DM_5 -1078 TATTTAACTAT - ]
FBgn0037632	Dmel\Tcp-1eta	3R	+	8801564	[ DM_5 -186 TTTTAAACTAA - | DM_8 -113 TAGATAG + | DM_11 -520 TCTAAATCTA - | DM_3 -189 TAAACTAATA - ]
FBgn0040398	Dmel\CG14629	X	+	1051525	[ DM_18 +47 CCGCGAAGGCC - | DM_8 -838 TAGATAG + | DM_5 -1464 AATTAATCTAT - | DM_3 -780 TTAGATGATT - | DM_8 -524 CAGACAG + | DM_8 -441 CAGACAG + ]
FBgn0034511	Dmel\GNBP-like3	2R	+	20526311	[ DM_3 -962 TTAACTAATT - | DM_5 -959 TTGTTAACTAA - | DM_5 -1458 AAGCAATCTAT - | DM_5 -1221 CAGCTAACTAA - | DM_8 -452 TAGATAG + ]
FBgn0038369	Dmel\Arpc3A	3R	+	15834648	[ DM_8 -662 TAGATAG + | DM_11 -537 TCCCATTGAA - | DM_5 -698 AATCTACCTAA - ]
FBgn0264953	Dmel\Piezo	2L	+	8163073	[ DM_8 -482 TAGACAG + | DM_5 -806 TGATTACCTAT - | DM_5 -1318 CATTTAACTAT - | DM_5 -862 TAAGAACCTAA - ]
FBgn0034553	Dmel\CG9993	2R	-	20852125	[ DM_8 -244 TAGATAG + | DM_5 -1160 CATTTAACTAA - | DM_3 -975 TAAATTAATT - | DM_5 -1371 AAATTACCTAA - ]
FBgn0030270	Dmel\CG15199	X	-	11141835	[ DM_5 -1089 ATAGTATCTAT - | DM_19 -71 AAGTGCAT + | DM_3 -496 TTAATTAATT - | DM_8 -974 TAGATAG + | DM_8 -594 CAGATAG + | DM_5 -1117 ATAGTATCTAT - ]
FBgn0050069	Dmel\CG30069	2R	+	14185204	[ DM_19 -653 AATTGAAT + | DM_18 +264 AAGTTAAGGCA - | DM_8 -490 CAGATAG + | DM_8 -30 CAGATAG + | DM_5 -1343 TTGGAAACTAT - ]
FBgn0035839	Dmel\CG7550	3L	-	8124531	[ DM_14 -1284 TCCTTCTGATCC - | DM_14 -1266 TCCTTGTCTTTC - | DM_14 -1299 TCCTTTGGCTTC - | DM_19 -400 AATTGTAT + ]
FBgn0030747	Dmel\CG4301	X	+	16405509	[ DM_8 -693 TAGATAG + | DM_8 -527 TAGATAG + | DM_3 -1010 TAAGTTAATT - | DM_5 -987 TAGCTAACTAA - | DM_19 -809 AAGTGCAT + | DM_3 -1451 TTAGCTGATT - ]
FBgn0036330	Dmel\CG11263	3L	+	13006817	[ DM_3 -1121 TAAGTAAATT - | DM_5 -1266 TATTTAACTAA - | DM_5 -405 CTATTAACTAT - | DM_8 -205 TAGATAG + | DM_3 -87 TTAGTTGATA - ]
FBgn0028862	Dmel\dao	2L	+	15248879	[ DM_18 +262 TGGAGGAGGCC - | DM_18 +394 GAGCGGAGGCA - | DM_5 -900 TATCTATCTAT - | DM_5 -896 ATATTATCTAT - | DM_8 -414 CAGATAG + | DM_18 +373 CGGAGGTGGCA - ]
FBgn0031653	Dmel\Jon25Biii	2L	-	4950767	[ DM_8 -271 TAGATAG + | DM_5 -1474 CAATTATCTAT - | DM_18 +60 AGGCGGAGGCC - | DM_5 -1451 ATTTAAACTAT - ]
FBgn0052667	Dmel\ssp7	X	-	11140263	[ DM_5 -1347 AATCTATCTAT - | DM_5 -1453 TAACTAACTAT - | DM_8 -1282 CAGATAG + | DM_5 -1351 TATCTATCTAT - | DM_8 -1434 TAGATAG + | DM_5 -1293 TATCTATCTAT - | DM_8 -1324 TAGATAG + | DM_5 -1426 TATCTATCTAT - | DM_8 -1355 TAGATAG + | DM_5 -1457 TAACTATCTAT - | DM_5 -1434 TATCTATCTAT - | DM_8 -1438 TAGATAG + | DM_8 -1297 TAGATAG + | DM_5 -1343 TATCAATCTAT - | DM_8 -1351 TAGATAG + | DM_5 -1430 TATCTATCT…
FBgn0040281	Dmel\Aplip1	3L	+	1196317	[ DM_8 -426 TAGATAG + | DM_8 -481 TAGATAG + | DM_5 -710 AAGGTACCTAT - | DM_3 -400 TTAATTAATT - | DM_19 -382 AATTGCAT + ]
FBgn0035978	Dmel\UGP	3L	-	9358935	[ DM_5 -967 ATATTATCTAT - | DM_8 -199 CAGACAG + | DM_5 -1138 TAAATACCTAT - | DM_3 -914 TTAATAAATT - | DM_19 -171 AATTGAAT + | DM_19 -176 AATTGAAT + | DM_5 -880 ATATTACCTAT - ]
FBgn0040653	Dmel\IM4	2R	-	20869321	[ DM_5 -228 CTACTAACTAT - | DM_3 -1445 TAAGCAAATT - | DM_5 -561 ATGCAAACTAT - | DM_5 -625 TTACAAACTAA - | DM_19 -206 AATTGAAT + | DM_5 -592 TAACTAACTAA - | DM_8 -186 CAGACAG + ]
FBgn0035761	Dmel\RhoGEF4	3L	-	7323411	[ DM_5 -806 TATCTACCTAA - | DM_3 -152 TAAATTAATT - | DM_8 -476 TAGATAG + | DM_8 -472 TAGATAG + ]
FBgn0033810	Dmel\CG4646	2R	-	13220251	[ DM_5 -901 CTATTAACTAA - | DM_5 -975 CAATAACCTAA - | DM_8 -706 CAGACAG + | DM_2 -18 ACCTATTT - ]
FBgn0034876	Dmel\wmd	2R	-	23548151	[ DM_19 -904 AAGTGCAT + | DM_14 -1255 TCCTTCGCCGTC - | DM_14 -1232 TCCTTCTCATCG - | DM_14 -1249 GCCTTCTCCTTC - ]
FBgn0266369	Dmel\Mtp	2L	-	20922876	[ DM_5 -899 TTTTTAACTAA - | DM_8 -315 CAGACAG + | DM_5 -1428 CAATTAGCTAT - | DM_15 -1036 ATTGAAATTGA + | DM_19 -1426 AATTGTAT + ]
FBgn0035877	Dmel\CG7083	3L	+	8340785	[ DM_8 -122 TAGATAG + | DM_8 -118 TAGATAG + | DM_2 +86 AACTACTT - | DM_5 -946 AAACTAACTAA - ]
FBgn0024807	Dmel\DIP1	X	-	21630148	[ DM_8 -568 TAGATAG + | DM_5 -560 GAATTAACTAT - | DM_5 -875 AAATTAACTAT - | DM_8 -420 CAGACAG + ]
FBgn0052687	Dmel\CG32687	X	-	10487205	[ DM_5 -296 ATAGAAACTAT - | DM_5 -307 TATTAAACTAA - | DM_8 -118 CAGATAG + | DM_3 -310 TAAACTAATA - | DM_3 -176 TAAGGTGATT - | DM_5 -1226 TTGCTATCTAT - ]
FBgn0016698	Dmel\Ptpa	2L	+	3377002	[ DM_8 -214 TAGACAG + | DM_5 -1098 AAGTAAACTAT - | DM_19 -1144 AATTGCAT + | DM_3 -1405 TTAGCTGATA - | DM_2 +57 AGCTATTT - | DM_5 -1349 TTAGAATCTAT - ]
FBgn0030241	Dmel\feo	X	-	10854869	[ DM_14 -1237 TCCTTCTCCTCC - | DM_3 -149 TTAGCAAATT - | DM_14 -1288 TCGTTGGCCTTG - | DM_18 +382 CGGAGGAGGAA - | DM_14 -1294 GCCTTGGCCTCC - ]
FBgn0000489	Dmel\Pka-C3	3L	-	15954797	[ DM_8 -894 CAGATAG + | DM_5 -1442 TTTTTACCTAT - | DM_8 -1116 CAGATAG + | DM_18 +401 AAGCGAAGGCA - | DM_19 -81 AATTGAAT + ]
FBgn0260748	Dmel\CG5004	X	+	17107582	[ DM_8 -262 TAGATAG + | DM_8 -258 TAGATAG + | DM_3 -348 TTAGTTGATA - | DM_5 -1422 TTTTTATCTAT - | DM_2 +1 AACTACTC - | DM_19 -1019 AATTGTAT + ]
FBgn0016701	Dmel\Rab4	2R	+	17573462	[ DM_5 -694 TTTGAAACTAT - | DM_5 -1206 TAGCTAACTAA - | DM_3 -1429 TTAATAAATT - | DM_8 -417 CAGATAG + ]
FBgn0051826	Dmel\CG31826	2L	-	15773113	[ DM_8 -341 CAGACAG + | DM_8 -202 TAGATAG + | DM_19 -931 AATTGCAT + | DM_19 -151 AATTGTAT + | DM_5 -450 AAGTTAACTAA - ]
FBgn0026575	Dmel\hang	X	+	16422831	[ DM_19 -605 AAGTGAAT + | DM_11 -512 TCCGATTGGA - | DM_3 -661 TAAAGTAATT - | DM_8 -1174 TAGATAG + | DM_19 -931 AATTGTAT + | DM_8 -1178 TAGATAG + | DM_3 -359 TTAAGAGATT - | DM_5 -1456 TATGTAACTAT - ]
FBgn0038766	Dmel\CG4854	3R	+	20028058	[ DM_8 -728 CAGATAG + | DM_5 -1242 TTTTAAACTAA - | DM_11 -578 TCCCATTGAA - ]
FBgn0038290	Dmel\CG6912	3R	-	15137004	[ DM_11 -595 TCCCAATGTA - | DM_11 -511 TCCCAATGTA - ]
FBgn0053307	Dmel\CG33307	2L	-	13841520	[ DM_19 -1356 AAGTGCAT + | DM_8 -287 CAGACAG + | DM_5 -448 TAAATACCTAT - | DM_5 -514 TTATTACCTAT - | DM_2 -15 AACTAATT - | DM_3 -1255 TAAGCAAATT - | DM_8 -279 TAGACAG + ]
FBgn0000251	Dmel\cad	2L	+	20770731	[ DM_19 -419 AATTGCAT + | DM_8 -217 CAGACAG + | DM_3 -1107 TAAATTGATT - | DM_5 -1288 TTTCAAACTAT - | DM_3 -389 TTAAGTAATT - | DM_18 +442 CCGCTGAGGCA - | DM_8 -480 CAGATAG + | DM_18 +436 AGGCATAGGCC - ]
FBgn0010043	Dmel\GstD7	3R	+	12378500	[ DM_3 -414 TAAATTAATT - | DM_19 -165 AATTGTAT + | DM_5 -1427 TTTTAATCTAT - | DM_5 -1374 AAACAAACTAA - | DM_3 -56 TTAGCAAATT - | DM_8 -503 TAGACAG + ]
FBgn0032078	Dmel\C1GalTA	2L	-	8951216	[ DM_5 -462 TATTAAACTAA - | DM_8 -125 TAGACAG + | DM_5 -214 TTTTTAACTAT - | DM_5 -588 TTGGAAACTAT - | DM_19 -1304 AATTGCAT + ]
FBgn0035601	Dmel\Uev1A	3L	-	5366225	[ DM_14 -1290 TCCTTGAGCACC - | DM_14 -1266 GCCTTGGCCTCC - | DM_19 -483 AATTGAAT + | DM_3 -169 TTAGCTGATA - | DM_14 -1230 GCCTTCAGCTCG - | DM_14 -1260 ACCTTCGCCTTG - ]
FBgn0262734	Dmel\Rbp2	X	+	16448665	[ DM_3 -73 TTAGCTGATA - | DM_5 -1339 TAGCAATCTAT - | DM_5 -1063 TAATTAACTAA - | DM_8 -853 TAGATAG + | DM_3 -1066 TTAACTAATA - ]
FBgn0042201	Dmel\Nplp3	3L	+	16318024	[ DM_8 -1344 TAGACAG + | DM_5 -1465 AATCTACCTAT - | DM_11 -536 TCTAAGTGGA - ]
FBgn0265767	Dmel\zyd	X	+	23023317	[ DM_8 -1477 TAGATAG + | DM_8 -1489 TAGATAG + | DM_8 -1485 TAGATAG + | DM_5 -1477 TATCTATCTAT - | DM_5 -1481 TATCTATCTAT - | DM_5 -1485 TATCTATCTAT - | DM_8 -1473 TAGATAG + | DM_19 -1236 AATTGTAT + | DM_8 -1481 TAGATAG + | DM_5 -1489 TATCTATCTAT - ]
FBgn0015609	Dmel\CadN	2L	-	17778340	[ DM_11 -517 TCTGAATGAA - | DM_11 -594 TCCCATTCTA - ]
FBgn0026755	Dmel\Ugt37b1	2L	+	6225048	[ DM_5 -916 CATTAATCTAT - | DM_3 -121 TTAAGTGATT - | DM_8 -1039 CAGACAG + | DM_3 -5 TTAGTTAATT - | DM_3 -1338 TTAGTTAATA - | DM_8 -842 CAGATAG + | DM_5 -1211 ATTTTATCTAT - ]
FBgn0259954	Dmel\-	2L	+	3699464	[ DM_5 -1009 TAATTAACTAA - | DM_3 -1062 TTAAGAAATT - | DM_3 -1012 TTAACTAATT - | DM_8 -193 CAGATAG + | DM_5 -1108 AAATTACCTAA - ]
