# Supplementary material for: Modeling the cis-regulatory modules of genes expressed in developmental stages of Drosophila melanogaster
Source: PeerJ. 2017 May 30;5:e3389. doi: 10.7717/peerj.3389 (PMC5452948; doi:10.7717/peerj.3389)
Supplement: Data S2 [file peerj-05-3389-s011.zip › Supplemental Data S2/Adult_male_eclosion_1d.txt]

##FlyBase_ID	Gene_Symbol	Chromosome	Strand	TSS	Detected_Motifs
FBgn0015509	Dmel\Cul1	2R	+	7916856	[ DM_1 +120 ATTTTAATA + | DM_5 -1012 TAACCTTT + | DM_1 +176 ATTTAATTA + ]
FBgn0051708	Dmel\DIP-zeta	2L	-	9071164	[ DM_2 -884 TTTAACT - | DM_2 -765 GTTAACT + | DM_5 -762 TAACTTTG + | DM_5 -785 TAACCATT + | DM_1 +347 ATTTCAATA + | DM_2 -546 ATTAACT + ]
FBgn0039537	Dmel\CG5590	3R	+	27677522	[ DM_6 -55 TTGCAAGTCAA + | DM_2 -542 TTTAACT - | DM_2 -133 TTTAACT + | DM_2 -447 TCTAACT - | DM_5 -136 TAACTTTA + | DM_2 -176 ATTAACT - ]
FBgn0030724	Dmel\Nipsnap	X	-	16073568	[ DM_1 +118 ATTTAAATA + | DM_5 +155 TAACTATA + | DM_1 -979 ATTTAATTA + | DM_5 +0 TAACTCTT + | DM_5 +109 TAACATTT + | DM_5 -1043 TAACTTTT + ]
FBgn0051446	Dmel\CG31446	3R	+	15693086	[ DM_2 -1482 TTTAACT - | DM_2 -1052 GTTAACT - | DM_5 -1049 TAACTTTT + | DM_2 -332 TCTAACT + | DM_2 -1451 TTTAACT - ]
FBgn0032375	Dmel\CG14932	2L	+	11789919	[ DM_2 -478 GTTAACT - | DM_2 -387 CTTAACT + | DM_2 -1129 GTTAACT - | DM_2 -478 GTTAACT + | DM_5 -952 TAACTTTT + | DM_5 -475 TAACTATA + | DM_2 -187 TTTAACT + | DM_5 -384 TAACTATT + | DM_2 -75 TTTAACT + ]
FBgn0034563	Dmel\CG15649	2R	-	20974017	[ DM_2 -1321 TTTAACT - | DM_5 -553 TAACATTT + | DM_2 -1189 ATTAACT - | DM_5 -514 TAACCTTT + | DM_2 -327 ATTAACT + ]
FBgn0037712	Dmel\CG16789	3R	+	9566195	[ DM_5 -205 TAACCTTT + | DM_2 -476 TTTAACT - | DM_6 -270 ATTCATATTTA - | DM_2 -281 ATTAACT + | DM_5 -334 TAACATTT + | DM_2 -292 GTTAACT + | DM_5 -289 TAACTATT + ]
FBgn0085459	Dmel\CG34430	2R	+	7943442	[ DM_2 -1215 GTTAACT + | DM_2 -79 ATTAACT + | DM_2 -1215 GTTAACT - | DM_5 -151 TAACATTT + | DM_2 -651 CCTAACT - | DM_5 -1279 TAACTATA + | DM_2 -1336 TTTAACT - ]
FBgn0085188	Dmel\CG34159	2L	-	10204317	[ DM_2 -1202 CCTAACT - | DM_5 -252 TAACGTTT + | DM_5 -168 TAACTATA + | DM_2 -78 ATTAACT + | DM_5 -126 TAACATTT + ]
FBgn0036288	Dmel\CG10660	3L	-	12490676	[ DM_2 -3 GTTAACT + | DM_5 -119 TAACTTTA + | DM_2 -1100 CTTAACT - | DM_5 -0 TAACTTTT + | DM_2 -231 TTTAACT - | DM_1 -1183 ATTTAAATA + ]
FBgn0011642	Dmel\Zyx	4	-	1065001	[ DM_2 -1000 TTTAACT - | DM_2 -1111 CTTAACT + | DM_2 -196 CTTAACT + | DM_4 -1122 TTAAGGTAA - | DM_5 -439 TAACTTTG + | DM_4 -197 TTAAGCTAA - ]
FBgn0034166	Dmel\CG6472	2R	+	16880713	[ DM_1 +483 ATTCAATTG + | DM_2 -182 ATTAACT + | DM_2 -1071 TTTAACT - | DM_5 -631 TAACTGTT + ]
FBgn0030292	Dmel\CG11752	X	+	11349998	[ DM_4 -1069 TTAAGTATA - | DM_5 -157 TAACTATA + | DM_2 -254 TTTAACT - | DM_2 -133 TTTAACT + ]
FBgn0050035	Dmel\Tret1-1	2R	+	11665768	[ DM_5 -58 TAACTCTT + | DM_5 -950 TAACCATA + | DM_1 +230 ATTCGAATA + | DM_5 -944 TAACTATA + ]
FBgn0034380	Dmel\Vps51	2R	-	18710865	[ DM_2 -938 ATTAACT - | DM_5 -635 TAACATTT + | DM_2 -13 CTTAACT + | DM_5 -283 TAACTTTA + | DM_2 -202 TTTAACT + | DM_5 -206 TAACATTT + | DM_2 -642 GTTAACT - ]
FBgn0010470	Dmel\Fkbp14	2R	-	21497929	[ DM_2 -133 ATTAACT + | DM_2 -1077 TCTAACT - | DM_5 -1065 TAACCTTA + | DM_4 -1063 TTAAGGTTA - | DM_5 -130 TAACTCTT + | DM_5 +110 TAACTTTT + | DM_4 -1064 TAAGGTTAA - ]
FBgn0067622	Dmel\LSm-4	2L	-	10405203	[ DM_2 -1210 ATTAACT - | DM_2 -1434 GTTAACT - | DM_6 +15 TAGCATTTCTA + | DM_5 -816 TAACTTTG + | DM_2 -803 GTTAACT + ]
FBgn0263094	Dmel\-	2L	-	18291462	[ DM_2 -1033 TTTAACT - | DM_5 -725 TAACATTT + | DM_2 -733 TTTAACT - | DM_2 -1247 ATTAACT - | DM_2 -398 CCTAACT + | DM_2 -1474 TCTAACT - | DM_2 -753 TTTAACT - | DM_2 -904 ATTAACT - ]
FBgn0026620	Dmel\tacc	3R	-	4749056	[ DM_2 -911 TTTAACT - | DM_5 -37 TAACATTT + | DM_2 -425 ATTAACT + | DM_2 -560 CTTAACT + | DM_5 -102 TAACCATT + | DM_5 -892 TAACTTTT + | DM_5 -557 TAACTTTA + ]
FBgn0039395	Dmel\CG14546	3R	-	25922634	[ DM_2 -1075 CCTAACT + | DM_2 -1456 ATTAACT + | DM_2 -249 ATTAACT + | DM_2 -1483 CTTAACT - | DM_4 -167 TTAAGTAAA - | DM_5 -246 TAACTTTT + | DM_5 -1475 TAACATTT + | DM_2 -1380 TTTAACT + | DM_6 -232 TAGCAATTCAA - ]
FBgn0039827	Dmel\CG1544	3R	+	31196916	[ DM_2 -213 GTTAACT + | DM_2 -1260 CTTAACT - | DM_2 -1140 GTTAACT + | DM_5 -1206 TAACTTTA + | DM_2 -342 TTTAACT + ]
FBgn0000316	Dmel\cin	X	+	255674	[ DM_5 -1048 TAACCATA + | DM_6 +62 TTACAATTTAA + | DM_1 +67 ATTTAATTG + | DM_6 +36 ATGCATATTAA + ]
FBgn0001263	Dmel\inaD	2R	-	22858794	[ DM_5 +439 TAACATTT + | DM_5 +433 TAACCTTA + | DM_1 -675 ATTTTATTA + ]
FBgn0032084	Dmel\CG13101	2L	-	8984872	[ DM_1 -1039 ATTTTATTA + | DM_1 -1060 ATTTAATTG + | DM_5 +61 TAACCTTT + ]
FBgn0027101	Dmel\Dyrk3	4	-	1230713	[ DM_2 -1178 CTTAACT - | DM_5 -1122 TAACCTTA + | DM_2 -600 TTTAACT + | DM_1 +50 ATTCAAATG + | DM_5 -932 TAACTATT + ]
FBgn0054026	Dmel\CG34026	X	+	9533818	[ DM_2 -1111 ATTAACT - | DM_2 -292 GTTAACT + | DM_5 -963 TAACATTT + | DM_2 -116 CTTAACT + | DM_2 -77 ATTAACT + ]
FBgn0086558	Dmel\-	X	-	6279647	[ DM_2 -355 ATTAACT - | DM_2 -1425 TCTAACT - | DM_5 -1049 TAACTTTC + | DM_2 -86 ATTAACT + | DM_5 -349 TAACGTTT + ]
FBgn0031115	Dmel\CG11710	X	-	20429673	[ DM_2 -701 CCTAACT - | DM_2 -65 TTTAACT + | DM_2 -230 ATTAACT + | DM_2 -274 ATTAACT + | DM_5 -565 TAACTATT + ]
FBgn0027578	Dmel\CG14526	3R	+	28883693	[ DM_5 -863 TAACTTTG + | DM_5 -749 TAACTATT + | DM_2 -487 ATTAACT + | DM_2 -752 GTTAACT + | DM_2 -1299 ATTAACT - ]
FBgn0259226	Dmel\CG42326	2R	-	8584779	[ DM_2 -1267 TTTAACT - | DM_2 -1279 GTTAACT - | DM_2 -748 ATTAACT + | DM_5 -803 TAACTATT + | DM_2 -735 ATTAACT + ]
FBgn0036973	Dmel\Rbbp5	3L	-	20347942	[ DM_2 -193 ATTAACT + | DM_5 -224 TAACTATT + | DM_2 -227 TTTAACT + | DM_5 -80 TAACCTTA + | DM_2 -77 CTTAACT + | DM_2 -921 CTTAACT - ]
FBgn0010348	Dmel\Arf79F	3L	-	22872231	[ DM_2 -37 TTTAACT + | DM_5 -305 TAACTTTT + | DM_2 -175 ATTAACT - | DM_5 -41 TAACATTT + | DM_2 -984 TTTAACT - ]
FBgn0039705	Dmel\Atg16	3R	-	29835101	[ DM_4 -199 TAAAGTATA - | DM_6 -86 TATCAACTTAA + | DM_2 -1195 TTTAACT + | DM_6 -35 AATCATTTTTA + ]
FBgn0034095	Dmel\CG15701	2R	+	16230198	[ DM_5 -719 TAACTCTT + | DM_6 -221 ATGCATTTTAA - | DM_1 +433 ATTCAATTA + | DM_1 +403 ATTTTAATA + ]
FBgn0039525	Dmel\CG5646	3R	-	27561319	[ DM_5 -1374 TAACTTTA + | DM_2 -1418 ATTAACT - | DM_2 -582 ATTAACT + | DM_2 -1371 TTTAACT + | DM_6 -267 TTTCACTTCAA - | DM_5 -1368 TAACTATA + ]
FBgn0035760	Dmel\CG8607	3L	+	7320068	[ DM_2 -669 CCTAACT - | DM_4 -117 TAAAGTTAA - | DM_5 -207 TAACTATA + | DM_2 -121 TTTAACT + | DM_2 -1042 ATTAACT + | DM_5 -118 TAACTTTA + ]
FBgn0013678	Dmel\-	mt	+	10498	[ DM_5 -440 TAACTTTA + | DM_6 -89 TTACAATTTTA + | DM_2 -443 ATTAACT + | DM_1 -86 ATTTTATTA + | DM_1 -97 ATTTTATTA + | DM_2 -275 ATTAACT + | DM_4 -439 TAAAGTTAA - | DM_5 -830 TAACTTTC + | DM_2 -1256 TTTAACT - | DM_4 -451 TAAAGCTAA - ]
FBgn0263395	Dmel\hppy	2R	+	19178738	[ DM_2 -1375 TTTAACT - | DM_5 -975 TAACCATT + | DM_2 -1301 TTTAACT - | DM_2 -1029 ATTAACT - | DM_2 -232 TTTAACT + ]
FBgn0011225	Dmel\jar	3R	-	24271233	[ DM_2 -1129 CTTAACT - | DM_5 -203 TAACCATT + | DM_2 -1079 TCTAACT - | DM_2 -782 CTTAACT - | DM_2 -118 CCTAACT + ]
FBgn0033871	Dmel\CG13339	2R	+	13824858	[ DM_2 -154 TTTAACT + | DM_2 -324 GTTAACT + | DM_5 -776 TAACTGTT + | DM_5 -321 TAACTGTT + | DM_2 -1418 GTTAACT - ]
FBgn0263251	Dmel\vnc	3L	+	9972312	[ DM_2 -133 GTTAACT + | DM_4 -1099 TTAGGTTAA - | DM_5 -276 TAACTTTG + | DM_2 -326 TTTAACT - ]
FBgn0038051	Dmel\CG17207	3R	-	12439139	[ DM_5 -197 TAACGTTT + | DM_2 -99 ATTAACT + | DM_2 -966 TTTAACT - | DM_5 -154 TAACCTTT + | DM_2 -1261 TTTAACT - ]
FBgn0037100	Dmel\CapaR	3L	-	21562181	[ DM_2 -472 TTTAACT - | DM_5 -485 TAACCATT + | DM_2 -877 CTTAACT - | DM_2 -129 TTTAACT + | DM_5 -229 TAACTGTT + ]
FBgn0015269	Dmel\Nf1	3R	+	25983013	[ DM_2 -950 ATTAACT - | DM_2 -1019 CTTAACT - | DM_5 -563 TAACTTTA + | DM_2 -525 ATTAACT + | DM_2 -374 ATTAACT + ]
FBgn0263026	Dmel\CG43321	2L	+	7012262	[ DM_2 -828 GTTAACT + | DM_2 -1297 CCTAACT - | DM_2 -817 CTTAACT + | DM_5 -1109 TAACCTTA + | DM_2 -773 ATTAACT + ]
FBgn0250816	Dmel\AGO3	3L	+	23554593	[ DM_5 +321 TAACCTTA + | DM_5 +327 TAACCATA + | DM_1 -812 ATTTAAATG + | DM_5 -247 TAACTTTA + | DM_2 -250 CCTAACT + ]
FBgn0032470	Dmel\CG5142	2L	+	13106807	[ DM_4 -1064 TAAGGCTAA - | DM_2 -108 GTTAACT + | DM_2 -125 ATTAACT + ]
FBgn0034053	Dmel\Cyp4aa1	2R	+	15942864	[ DM_1 +387 ATTTTAATA + | DM_1 +363 ATTTTAATA + | DM_5 -794 TAACTCTT + ]
FBgn0039084	Dmel\CG10175	3R	-	23530986	[ DM_2 -1040 ATTAACT - | DM_5 -975 TAACTTTA + | DM_2 -449 CTTAACT + | DM_5 -446 TAACTATT + | DM_5 -106 TAACCATT + | DM_2 -249 TTTAACT + | DM_5 -246 TAACTTTT + ]
FBgn0031737	Dmel\obst-E	2L	-	5766142	[ DM_5 +73 TAACTTTT + | DM_1 -1025 ATTTGACTA + | DM_1 -1047 ATTTTATTA + ]
FBgn0040031	Dmel\CG12061	X	+	23036066	[ DM_2 -1105 GTTAACT - | DM_6 +4 TTGCAAATCAA + | DM_2 -219 TTTAACT + | DM_5 +136 TAACCTTA + | DM_2 -703 TTTAACT + | DM_5 -706 TAACTTTA + | DM_5 -686 TAACTTTT + | DM_2 -709 TTTAACT + | DM_5 -953 TAACATTT + | DM_5 -184 TAACGTTT + | DM_2 -1038 ATTAACT - ]
FBgn0032946	Dmel\nrv3	2L	+	21380000	[ DM_5 -709 TAACCTTT + | DM_1 +445 ATTCAATTA + | DM_1 +257 ATTTAAATA + | DM_5 -923 TAACTTTT + ]
FBgn0013685	Dmel\-	mt	+	10494	[ DM_5 -436 TAACTTTA + | DM_6 -85 TTACAATTTTA + | DM_2 -439 ATTAACT + | DM_1 -82 ATTTTATTA + | DM_1 -93 ATTTTATTA + | DM_2 -271 ATTAACT + | DM_4 -435 TAAAGTTAA - | DM_5 -826 TAACTTTC + | DM_2 -1252 TTTAACT - | DM_4 -447 TAAAGCTAA - ]
FBgn0260960	Dmel\Baldspot	3L	-	16661615	[ DM_5 -353 TAACTTTT + | DM_2 -379 TTTAACT - | DM_5 -300 TAACCATA + | DM_2 -1190 CTTAACT - | DM_2 -356 TTTAACT + | DM_5 -199 TAACTGTT + | DM_2 -202 CTTAACT + ]
FBgn0033468	Dmel\CG1418	2R	-	9965067	[ DM_2 -1039 TCTAACT - | DM_2 -1150 TTTAACT - | DM_5 -247 TAACTTTC + | DM_5 -939 TAACATTT + | DM_2 -250 CTTAACT + | DM_6 +93 TAGCAAATTAA + | DM_5 -508 TAACTTTT + ]
FBgn0052081	Dmel\CG32081	3L	+	11027579	[ DM_5 --6 TAACTATA + | DM_5 +13 TAACATTT + | DM_1 -1104 ATTTTATTA + ]
FBgn0261387	Dmel\CG17528	2R	-	4824319	[ DM_2 -708 CTTAACT + | DM_5 -1435 TAACTTTC + | DM_1 -795 ATTCGATTG + | DM_5 +336 TAACTATA + | DM_2 -1493 TTTAACT - ]
FBgn0031979	Dmel\CCDC53	2L	+	8041106	[ DM_2 -502 TTTAACT + | DM_2 -374 ATTAACT + | DM_5 -859 TAACTTTC + | DM_2 -90 GTTAACT + | DM_5 +184 TAACCATT + | DM_2 -865 ATTAACT - | DM_2 -799 CTTAACT + ]
FBgn0038038	Dmel\CG5167	3R	+	12406532	[ DM_5 +87 TAACATTT + | DM_2 -1289 ATTAACT - | DM_6 -86 AAGCATTTTCA + | DM_6 -45 TTTCATTTCAA + | DM_2 -834 TTTAACT + | DM_6 -80 TTTCATTTTCA + | DM_5 -1270 TAACCTTA + ]
FBgn0030536	Dmel\CG11068	X	+	13955236	[ DM_5 -424 TAACTTTT + | DM_2 -1115 ATTAACT - | DM_4 -1102 TAAAGTTTA - | DM_2 -200 GTTAACT + | DM_5 -542 TAACTTTT + ]
FBgn0053969	Dmel\CG33969	3L	-	20393553	[ DM_5 -504 TAACATTT + | DM_5 -593 TAACCATA + | DM_2 -465 ATTAACT + | DM_6 -205 TTTCATTTATA - | DM_5 -888 TAACTTTA + | DM_2 -953 CTTAACT - | DM_5 -533 TAACCATT + | DM_2 -1355 CTTAACT - ]
FBgn0013672	Dmel\-	mt	+	4062	[ DM_5 -1321 TAACATTT + | DM_5 -296 TAACTCTT + | DM_2 -75 ATTAACT + | DM_6 -18 TATCAACTTAA + | DM_5 -72 TAACTATT + | DM_5 -690 TAACTTTA + | DM_2 -1329 ATTAACT - | DM_5 +150 TAACTCTT + ]
FBgn0002531	Dmel\Lcp1	2R	-	8431243	[ DM_2 -940 ATTAACT - | DM_2 -1266 CTTAACT - | DM_5 -996 TAACTTTT + | DM_5 -849 TAACTTTC + | DM_2 -852 CTTAACT + | DM_2 -814 TCTAACT + ]
FBgn0029888	Dmel\ND-ASHI	X	-	6679118	[ DM_5 -1059 TAACTTTC + | DM_2 -1081 ATTAACT - | DM_2 -526 GTTAACT + | DM_2 -1429 TCTAACT - | DM_2 -1437 TCTAACT - ]
FBgn0034560	Dmel\CG9235	2R	+	20909704	[ DM_5 -683 TAACTTTA + | DM_2 -84 ATTAACT + | DM_5 -1327 TAACCATA + | DM_2 -447 TTTAACT + | DM_5 -444 TAACTATT + | DM_2 -1411 CTTAACT - | DM_5 -81 TAACTTTT + | DM_5 -833 TAACATTT + ]
FBgn0030686	Dmel\mRpL3	X	+	15761248	[ DM_5 -1336 TAACTTTA + | DM_2 -1457 CTTAACT - | DM_5 -466 TAACATTT + | DM_2 -354 TCTAACT + | DM_2 -516 ATTAACT + ]
FBgn0013676	Dmel\-	mt	+	4736	[ DM_2 -520 ATTAACT + | DM_5 -517 TAACTCTT + | DM_5 -373 TAACTTTA + | DM_1 +407 ATTTTATTA + | DM_2 -376 TTTAACT + | DM_2 -190 ATTAACT + | DM_5 -746 TAACTATT + | DM_2 -882 TTTAACT - | DM_2 -370 TTTAACT + | DM_5 -154 TAACTCTT + | DM_2 -157 ATTAACT + | DM_5 -109 TAACATTT + | DM_5 -367 TAACTTTA + ]
FBgn0004926	Dmel\eIF-2beta	3L	-	12526731	[ DM_2 -141 GTTAACT + | DM_5 -568 TAACTATT + | DM_5 -138 TAACTGTT + | DM_2 -1052 GTTAACT - | DM_2 -785 CTTAACT + | DM_5 -330 TAACATTT + | DM_5 -229 TAACTGTT + | DM_5 -1049 TAACTCTT + | DM_2 -232 GTTAACT + ]
FBgn0013681	Dmel\-	mt	+	5608	[ DM_5 -1026 TAACTCTT + | DM_6 +63 CTTCAATTTTA + | DM_5 -981 TAACATTT + | DM_1 -745 ATTTCATTA + | DM_1 +112 ATTTGAATG + | DM_5 +389 TAACATTT + ]
FBgn0039810	Dmel\CG15549	3R	-	30936507	[ DM_5 -120 TAACTTTA + | DM_2 -123 ATTAACT + | DM_4 -119 TAAAGTTAA - | DM_2 -1080 ATTAACT + | DM_4 -1076 TAAAGTTAA - ]
FBgn0005666	Dmel\bt	4	+	724400	[ DM_2 -278 TTTAACT + | DM_2 -765 TTTAACT - | DM_5 -686 TAACTCTT + | DM_2 -1477 TTTAACT - | DM_2 -429 CCTAACT + ]
FBgn0050020	Dmel\CG30020	2R	+	10886810	[ DM_5 -410 TAACTTTC + | DM_2 -171 GTTAACT + | DM_5 -253 TAACTTTA + | DM_2 -502 ATTAACT - | DM_6 +57 AATCAAATTAA + ]
FBgn0036774	Dmel\mRpS26	3L	+	18106579	[ DM_2 -611 TCTAACT + | DM_5 -671 TAACTTTT + | DM_2 -674 GTTAACT - | DM_6 -231 TTGCAATTAAA - | DM_2 -1353 CTTAACT - | DM_5 -716 TAACTTTT + | DM_2 -674 GTTAACT + ]
FBgn0266557	Dmel\kis	2L	-	250823	[ DM_5 -210 TAACTATA + | DM_2 -1120 ATTAACT - | DM_5 -941 TAACTTTT + | DM_2 -213 TCTAACT + | DM_2 -363 TTTAACT + | DM_5 -648 TAACATTT + ]
FBgn0032042	Dmel\CG13398	2L	-	8415256	[ DM_2 -671 ATTAACT + | DM_2 -431 TCTAACT - | DM_5 -361 TAACCATA + | DM_2 -846 TCTAACT - | DM_2 -333 CTTAACT + | DM_1 +301 ATTTCAATA + | DM_5 -826 TAACTCTT + ]
FBgn0260224	Dmel\-	3R	-	26058223	[ DM_5 -6 TAACTTTC + | DM_2 -1114 TTTAACT - | DM_5 -267 TAACCATT + | DM_5 +77 TAACCATT + | DM_2 -9 ATTAACT + | DM_2 -150 ATTAACT + | DM_2 -1344 TTTAACT - | DM_5 -183 TAACGTTT + ]
FBgn0030271	Dmel\CG15202	X	+	11142541	[ DM_5 -1084 TAACTATA + | DM_2 -667 ATTAACT + | DM_5 -906 TAACTATA + | DM_2 -740 CTTAACT + | DM_2 -1090 ATTAACT - ]
FBgn0013749	Dmel\Arf102F	4	+	1124167	[ DM_2 -15 TTTAACT + | DM_2 -714 CTTAACT - | DM_5 -763 TAACATTT + | DM_5 -12 TAACTTTT + | DM_2 -1010 ATTAACT - | DM_5 -566 TAACTATT + | DM_2 -569 GTTAACT + ]
FBgn0038857	Dmel\Bdbt	3R	-	21118856	[ DM_2 -940 GTTAACT - | DM_5 -775 TAACTATA + | DM_6 -239 ATTCAATTCTA - | DM_2 -908 ATTAACT - | DM_2 -1081 TCTAACT - | DM_2 -586 GTTAACT + ]
FBgn0259740	Dmel\CG42394	3R	+	10849825	[ DM_5 +466 TAACTATA + | DM_1 -698 ATTCAATTA + | DM_1 -708 ATTTAAATA + ]
FBgn0035293	Dmel\CG5687	3L	-	1939103	[ DM_4 -137 TTAAGTAAA - | DM_6 -16 TTTCATTTATA + | DM_5 -80 TAACCTTT + | DM_2 -1091 TTTAACT + | DM_6 -291 ATTCATTTTCA - ]
FBgn0260972	Dmel\alc	2R	-	9137933	[ DM_2 -158 CTTAACT + | DM_5 -155 TAACTTTC + | DM_6 -239 TATCATTTCAA - | DM_5 -920 TAACTTTG + | DM_2 -102 CCTAACT + | DM_5 -99 TAACTATA + | DM_2 -962 ATTAACT - ]
FBgn0030936	Dmel\CG6481	X	-	18522445	[ DM_5 +43 TAACATTT + | DM_6 -15 TTTCACTTTCA + | DM_1 -1084 ATTTTATTA + | DM_6 +43 TAACATTTTAA + | DM_5 +36 TAACATTT + ]
