# Supplementary material for: Modeling the cis-regulatory modules of genes expressed in developmental stages of Drosophila melanogaster
Source: PeerJ. 2017 May 30;5:e3389. doi: 10.7717/peerj.3389 (PMC5452948; doi:10.7717/peerj.3389)
Supplement: Data S2 [file peerj-05-3389-s011.zip › Supplemental Data S2/Adult_male_eclosion_30d.txt]

##FlyBase_ID	Gene_Symbol	Chromosome	Strand	TSS	Detected_Motifs
FBgn0025687	Dmel\LKRSDH	2L	-	7795959	[ DM_6 +252 AATTAA - | DM_6 +186 AACTCA - | DM_6 +228 CATTCA + | DM_6 +76 AATTTA - | DM_6 +219 TATTCA - | DM_6 +77 AATTCG + | DM_6 +191 GATTCA + | DM_2 +259 TAAAATATAT + | DM_6 +84 ACTTCA + | DM_6 -717 AATTCT - | DM_6 +135 GATTCA + | DM_6 +72 AATTAA + ]
FBgn0001250	Dmel\if	X	-	16783434	[ DM_6 +83 GATTCA + | DM_6 +89 AATTCG + | DM_6 +259 AATTCG - | DM_6 +379 AATTAA - | DM_6 +225 AATGCA - | DM_2 +467 AAAAGTGTAT + | DM_6 +62 AATTCA + | DM_6 +219 AATTAA - | DM_6 +277 AATTCG - | DM_6 +118 AATTGA + | DM_6 +375 AATTCT - | DM_6 +376 AATTAA + | DM_6 +103 AATGCA + ]
FBgn0028408	Dmel\Drep2	2R	+	9291856	[ DM_6 +147 AATTAA - | DM_6 +75 AATTCA - | DM_6 +144 AATTAA + | DM_6 +53 AATGCA - | DM_6 +143 AATTCC - | DM_6 +44 AATTGA + | DM_6 +130 AATTCC + | DM_6 +148 AATTCG + | DM_6 +76 AATTAA + | DM_6 +272 AATTTA - | DM_6 +157 AATTGA + | DM_6 +106 AACTCA + | DM_6 +48 AAATCA - | DM_6 -724 AATTCA - | DM_2 +328 AAAAGTGTAT + ]
FBgn0001208	Dmel\Hn	3L	+	7760453	[ DM_6 +96 AATTCG + | DM_6 +81 AATTAA + | DM_2 +391 TATAATGTAT + | DM_6 +268 AATTTA - | DM_6 +312 AGTTCA - | DM_6 +269 AATTAA + | DM_6 +85 AAATCA + | DM_5 -1064 TTAGCCTTA + | DM_3 -668 TCAATTA - | DM_6 +95 AATTAA - | DM_6 +69 GATTCA + | DM_6 +339 AATTCA + | DM_6 +373 ATTTCA - ]
FBgn0038156	Dmel\CG14372	3R	+	13450590	[ DM_6 +95 ACTTCA - | DM_6 +401 AATACA - | DM_6 +265 TATTCA - | DM_5 -678 TTTGCCATC + | DM_6 +241 AATGCA + | DM_1 -930 AATTTTCTTTTC + | DM_6 +445 AAGTCA - | DM_6 +0 AATACA + | DM_6 +266 AATACA + | DM_6 +340 AATGCA + | DM_6 -1451 CATTCA + | DM_6 -800 AATACA - | DM_2 +460 TAAAAGCTAT + | DM_6 +261 CATTCA - | DM_6 -1444 CATTCA + | DM_6 +437 AATTAA - ]
FBgn0052091	Dmel\CG32091	3L	+	11631392	[ DM_5 -459 TTACCCTTT + | DM_6 -772 AATTCT - | DM_2 +397 AATAATCTAT + | DM_6 +350 AATACA - | DM_6 +257 AAATCA + | DM_6 -733 ACTTCA - | DM_6 +281 ATTTCA + | DM_6 +261 AATTGA - | DM_6 +142 ATTTCA + | DM_6 -715 ACTTCA - | DM_6 +218 AAATCA + | DM_6 +253 AATTAA + | DM_6 +110 AATTTA + | DM_6 +279 AATTGA - | DM_6 -767 AATACA - | DM_6 +52 AGTTCA + | DM_6 +275 AAGTCA + ]
FBgn0051226	Dmel\CG31226	3R	-	18851798	[ DM_6 +134 AAATCA + | DM_6 +32 AATTCC + | DM_6 --4 AATTCG + | DM_6 +356 AATTCC - | DM_6 +43 AATTTA - | DM_6 +138 AATTGA - | DM_6 +139 AATTCA + | DM_5 -1182 TTTGCCTTT + | DM_6 +81 AATTTA + | DM_6 +85 AATTAA - | DM_6 +210 AATCCA - | DM_2 +388 AAAATTCTAT + ]
FBgn0015585	Dmel\Acp63F	3L	-	3816354	[ DM_6 +466 AATTTA - | DM_6 +405 AATTAA + | DM_6 +320 AATTCC + | DM_6 +198 AATCCA + | DM_6 +137 AATTTA + | DM_6 +99 ATTTCA + | DM_6 +124 AATGCA + | DM_6 +404 AATTGA - | DM_2 +427 TATATTCTAT + | DM_6 +437 AATTCT + | DM_6 +307 GATTCA + | DM_2 +465 TAAATTATAT + ]
FBgn0259239	Dmel\CG42337	3L	-	21193363	[ DM_6 +323 ATTTCA - | DM_6 +268 AATTCC - | DM_6 +226 ATTTCA + | DM_6 +469 AACTCA - | DM_6 +462 AATTAA + | DM_6 +232 AATTTA + | DM_6 +257 AAATCA + | DM_2 +390 AAAAAAGTAT + | DM_6 -793 AATTCT - | DM_6 +417 ATTTCA - | DM_2 +487 TAAAATATAT + ]
FBgn0032264	Dmel\Lip4	2L	+	10527572	[ DM_6 +74 AATTCA + | DM_6 +134 ATTTCA + | DM_6 +157 AATCCA - | DM_6 +132 AATTAA - | DM_6 +12 AACTCA + | DM_2 +205 TAAAATTTAT + | DM_6 +138 AATTGA - | DM_6 +139 AATTCG + | DM_3 -815 TCAATTG - | DM_6 +129 AATTAA + ]
FBgn0031815	Dmel\frj	2L	+	6456052	[ DM_6 +158 AAGTCA + | DM_6 +91 AATTGA + | DM_6 -723 AATCCA - | DM_6 +129 TATTCA - | DM_6 +55 AATTTA + | DM_6 -762 AATTCC - | DM_6 +210 AATGCA - | DM_6 +173 GATTCA - | DM_6 +166 ATTTCA - | DM_6 +247 AATTTA - | DM_6 -717 TATTCA - | DM_2 +246 TAAATTGTAT + | DM_6 +90 AATTCA - | DM_6 +60 AAATCA + | DM_6 -745 AATTAA - ]
FBgn0038575	Dmel\CG7208	3R	-	18185715	[ DM_6 +150 GATTCA - | DM_2 +329 AATATTCTAT + | DM_6 +106 AAATCA - | DM_2 +46 TAAATTTTAT + | DM_6 +13 AAGTCA + | DM_6 +92 AATTTA - | DM_6 +233 CATTCA + | DM_6 +93 AATTAA + | DM_6 +20 AATTCG + | DM_6 +328 TATTCA - | DM_6 +47 AATTTA - | DM_5 -719 TTTGCCATC + ]
FBgn0033010	Dmel\Atf6	2R	+	5144733	[ DM_6 +193 AATTCA + | DM_6 +115 AATTTA + | DM_3 -636 TCAATTG - | DM_6 +76 AATTCG - | DM_6 +71 AATTCG + | DM_6 +66 TATTCA + | DM_6 +226 ATTTCA - | DM_6 +47 AATTCT + | DM_6 +209 TATTCA - | DM_2 +287 TAAAATGTAT + | DM_5 -221 TTACCCATA + | DM_6 -722 AATTCC - | DM_6 +109 TATTCA - | DM_6 +307 AATACA - | DM_6 +70 AATTGA - | DM_6 +77 AATTCT + ]
FBgn0031837	Dmel\DIP-iota	2L	-	6621700	[ DM_6 +390 AATTAA + | DM_6 +146 TATTCA + | DM_6 +135 AAATCA + | DM_6 +331 ATTTCA - | DM_6 +54 AATACA + | DM_6 +31 ACTTCA + | DM_6 +83 AGTTCA - | DM_6 +389 AATTTA - | DM_6 +365 ATTTCA - | DM_6 +361 CATTCA - | DM_6 +438 CATTCA - | DM_2 +452 TAAAAAGTAT + | DM_6 +367 AATGCA + | DM_6 +177 AACTCA - | DM_6 +123 AATTAA + ]
FBgn0040005	Dmel\CG17883	2R	+	4671853	[ DM_6 +295 AATTCT + | DM_6 +90 AATACA + | DM_6 +22 AATTCA + | DM_6 +219 AATTTA - | DM_6 +138 AATGCA - | DM_6 +352 AATTAA - | DM_2 +360 AAAAATGTAT + | DM_6 +301 AATTAA - | DM_6 +247 ATTTCA + | DM_6 +120 TATTCA - | DM_6 +177 AATCCA - ]
FBgn0015033	Dmel\Cyp4d8	3L	-	7496179	[ DM_6 +455 AATTAA - | DM_6 +215 AATTCA - | DM_6 +347 AATTAA - | DM_6 +223 AATTCA + | DM_6 +334 AATTTA + | DM_6 +40 CATTCA + | DM_2 +280 AAAATTGTAT + | DM_6 +217 ATTTCA + | DM_6 -716 AATGCA - | DM_6 +123 AACTCA + | DM_6 +292 AATGCA - | DM_6 +426 ATTTCA - | DM_2 +465 TAAAATGTAT + ]
FBgn0033582	Dmel\CG9084	2R	-	11219771	[ DM_6 +296 GATTCA - | DM_6 +153 AATTTA - | DM_6 +125 AGTTCA + | DM_6 +140 AATTCT + | DM_6 +320 TATTCA - | DM_6 +154 AATTTA + | DM_6 +390 AATTCA - | DM_6 +337 CATTCA + | DM_6 +119 ATTTCA + | DM_6 +249 AATTTA + | DM_6 +314 AATCCA - | DM_2 +418 AATAAGCTAT + ]
FBgn0031451	Dmel\CG9961	2L	-	2744934	[ DM_6 +207 AATTTA - | DM_6 --2 AATTTA + | DM_2 +358 TAAAAAGTAT + | DM_6 +17 AATTCG + | DM_6 +351 AATTGA - | DM_6 +271 AATTCG - | DM_6 +200 AAATCA - | DM_5 -1395 TTTGCCTTT + | DM_6 +208 AATTTA + | DM_6 +332 AACTCA - | DM_6 +61 AATTAA + | DM_5 -1401 TTTGCCTTT + ]
FBgn0034606	Dmel\ASPP	2R	-	21251150	[ DM_6 +384 AATTCA - | DM_6 +385 AATTGA + | DM_6 +352 AATTAA - | DM_2 +407 TAAAAAGTAT + | DM_6 -798 AATTCA - | DM_6 +25 AATTCA + | DM_6 +348 AATTGA - | DM_6 +360 AAGTCA + | DM_6 -701 AATTAA - | DM_5 -333 TTTGCCATT + | DM_6 +349 AATTAA + | DM_6 +344 TATTCA + | DM_6 +389 CATTCA - ]
FBgn0040817	Dmel\CG14132	3L	-	11715285	[ DM_6 +271 TATTCA + | DM_6 +230 AATTTA + | DM_6 +148 AACTCA + | DM_6 -751 AAATCA - | DM_6 +331 AATCCA - | DM_6 +311 AATTCT - | DM_6 +278 ATTTCA - | DM_2 +423 TAAAAGCTAT + | DM_6 +357 AATTTA - | DM_6 +348 ACTTCA + | DM_6 -742 AATTTA - | DM_6 +161 AATGCA + ]
FBgn0031461	Dmel\daw	2L	+	2805261	[ DM_6 +205 AAATCA - | DM_6 +342 AACTCA - | DM_6 +332 AATTAA - | DM_6 +45 TATTCA + | DM_6 +305 TATTCA + | DM_6 +175 AATTCA + | DM_3 -954 TCAATTG - | DM_6 +6 TATTCA + | DM_6 +155 AAATCA + | DM_6 +161 AGTTCA + | DM_6 +191 AACTCA - | DM_6 +2 AATTCG - | DM_2 +434 GAAATTGTAT + | DM_6 +325 AATCCA - | DM_6 +173 ATTTCA - | DM_5 -1050 TTAGCCATT + | DM_6 +401 AATTCA - ]
FBgn0262838	Dmel\CG43202	2R	-	18381844	[ DM_6 +213 AATTCC + | DM_6 +36 AATTGA + | DM_2 +486 TGAAATGTAT + | DM_6 +177 TATTCA - | DM_6 +82 ACTTCA - | DM_6 +487 ATTTCA - | DM_6 -746 AACTCA - | DM_6 +348 AATTTA - | DM_6 +249 AGTTCA + | DM_6 -766 AATTAA - | DM_3 -445 TCAATTA - | DM_6 +336 AATACA - | DM_6 -781 AATTTA - | DM_6 +391 AATTTA + | DM_6 +202 ATTTCA + | DM_6 -722 AATTAA - | DM_6 +66 AATTGA - | DM_6 +314 AATTTA + | DM_6 +131 AATTCG …
FBgn0039904	Dmel\Hcf	4	+	359938	[ DM_6 +400 AATGCA - | DM_2 +465 TAAACTGTAT + | DM_6 +68 AATTCT + | DM_6 +397 AATGCA + | DM_6 +312 AATTAA + | DM_6 +135 ACTTCA + | DM_6 +9 AGTTCA + | DM_6 +218 AATCCA + | DM_6 +162 AATTGA - | DM_6 +272 AATGCA - | DM_6 +133 AGTTCA - | DM_6 +58 AATTAA - | DM_6 +189 AAATCA - | DM_6 +265 AATTTA - ]
FBgn0085432	Dmel\pan	4	+	69326	[ DM_6 +151 AATTAA + | DM_6 +36 AATTTA + | DM_6 +154 AATTAA - | DM_5 -1139 TAAGCCATA + | DM_6 +104 AATTCC - | DM_6 -789 AATACA - | DM_6 +391 AATTCA - | DM_6 +234 TATTCA - | DM_2 +414 TAAAAAGTAT + | DM_6 +167 AAATCA - | DM_6 +47 AATTCG + | DM_6 -797 AATTAA - | DM_6 +150 AATTTA - | DM_6 -757 AATTCA - ]
FBgn0027570	Dmel\Nep2	3R	-	4731878	[ DM_6 +213 AAATCA + | DM_6 +209 AATTAA + | DM_6 +272 AATTTA - | DM_6 +143 AAGTCA + | DM_5 -445 TTACCCATT + | DM_6 +111 TATTCA - | DM_6 +74 AATTCC + | DM_6 +33 AGTTCA + | DM_6 +68 GATTCA + | DM_6 -706 AATACA - | DM_5 -385 TATCCCATA + | DM_2 +271 TAAATTATAT + | DM_6 +166 AATTCG - | DM_6 +167 AATTGA + ]
FBgn0000556	Dmel\Ef1alpha48D	2R	+	11891135	[ DM_6 +340 AATTCA + | DM_6 +179 ATTTCA + | DM_6 +174 AATTAA + | DM_6 +5 AATTCT + | DM_6 +54 AATTAA - | DM_6 +265 TATTCA - | DM_6 +131 AAATCA - | DM_6 +94 ATTTCA + | DM_6 +177 AATTAA - | DM_6 +55 AATTGA + | DM_6 -787 AATTCC - | DM_2 +421 AATATTGTAT + | DM_6 +46 AATTAA + | DM_6 +45 AATTTA - | DM_6 +411 AATTTA - | DM_6 +50 AATTTA + | DM_6 +368 AATTCC + | DM_6 +367 AATTCA - | DM_6 +269 AATTTA - | DM…
FBgn0033756	Dmel\CG17760	2R	+	12625808	[ DM_6 +224 ACTTCA + | DM_6 +274 ATTTCA - | DM_2 +411 TATATTGTAT + | DM_6 +148 AATTTA + | DM_6 +174 AATTAA + | DM_6 +203 ATTTCA + | DM_2 +285 AAAATTGTAT + | DM_6 -706 AATACA - | DM_6 +201 AATTTA - | DM_6 +117 AATTAA + | DM_6 +43 AATTCT + ]
FBgn0036641	Dmel\Smn	3L	-	16581547	[ DM_6 +72 AATGCA - | DM_6 +24 AATTGA - | DM_6 +25 AATTAA + | DM_2 +186 TAAATTTTAT + | DM_6 +38 AATACA + | DM_6 +121 AATTCA - | DM_6 +43 AATACA + | DM_6 +179 AAGTCA - | DM_6 +180 ACTTCA + | DM_6 +187 AATTTA - | DM_6 -744 AACTCA - | DM_6 +20 ACTTCA + | DM_6 +122 AATTTA + | DM_6 +79 CATTCA - ]
FBgn0036868	Dmel\ms(3)76Ba	3L	+	19387580	[ DM_6 +297 AATGCA - | DM_6 +318 AATTAA - | DM_6 +48 GATTCA + | DM_6 +246 TATTCA + | DM_5 -1045 TAACCCTTT + | DM_6 --3 AATTCA + | DM_6 +216 AATTAA + | DM_6 +157 AATTCC + | DM_6 +42 GATTCA + | DM_6 +197 AATTTA + | DM_6 +156 AATTCA - | DM_5 -1200 TTACCCTTA + | DM_6 +302 AATTAA - | DM_6 +4 AATTCA + | DM_6 +72 AACTCA - | DM_2 +322 TAAAATTTAT + ]
FBgn0040211	Dmel\hgo	2L	+	11136393	[ DM_6 -716 AATTCA - | DM_6 +67 TATTCA - | DM_6 +76 AATTCT + | DM_6 +358 AATGCA - | DM_6 +214 AATGCA + | DM_6 +291 AATTCA - | DM_6 +46 AATACA + | DM_6 +196 AACTCA - | DM_2 +386 TCAAATGTAT + | DM_6 +3 ATTTCA + | DM_6 +217 AATGCA - | DM_6 +338 AATTGA + ]
FBgn0031560	Dmel\CG16713	2L	-	3695411	[ DM_6 +49 AGTTCA - | DM_6 +318 AATTAA - | DM_6 +163 ATTTCA - | DM_6 +319 AATTCG + | DM_6 -723 AATTCA - | DM_2 +483 TACATTGTAT + | DM_6 +388 AATACA - | DM_6 +1 AGTTCA + | DM_6 +417 AAATCA - | DM_6 +278 AATTTA + | DM_6 +374 AATTGA + | DM_6 +390 ATTTCA + | DM_6 +39 TATTCA - | DM_6 +65 AAATCA - | DM_6 -719 AATTAA - | DM_6 +141 AACTCA + | DM_6 +366 GATTCA - | DM_5 -221 TTTCCCTTT + ]
FBgn0040207	Dmel\kat80	X	-	16276180	[ DM_6 -91 AATTAA + | DM_5 -854 TTAGCCTTA + | DM_6 -52 AAATCA + | DM_2 -1297 AAAAAAGTAT + | DM_6 -711 GATTCA - | DM_6 -34 AATTCA + | DM_6 -19 ACTTCA + | DM_5 -1486 TAACCCTTT + | DM_6 -735 AATACA - | DM_6 -29 AATTCT + ]
FBgn0002780	Dmel\mod	3R	+	32052060	[ DM_6 +194 AATGCA + | DM_6 +165 AATTAA + | DM_2 +351 TAGATTGTAT + | DM_6 +69 AATGCA - | DM_6 --4 AATTCA + | DM_6 +210 AAGTCA - | DM_6 +164 AATTCA - | DM_6 +122 AAGTCA - | DM_6 +226 ATTTCA - | DM_6 +247 AATTTA - | DM_6 +53 AATTAA + ]
FBgn0037250	Dmel\CG1074	3R	+	4433965	[ DM_6 +79 AATTAA - | DM_6 +450 AATTTA - | DM_2 +449 TAAATTATAT + | DM_6 +370 AATACA - | DM_6 +80 AATTAA + | DM_6 +430 AATTTA + | DM_6 +72 AATTCA + | DM_6 +265 AATTCC + | DM_6 +187 ACTTCA + | DM_6 +240 AATTCT - | DM_6 +322 AATTCC - ]
FBgn0027101	Dmel\Dyrk3	4	-	1230713	[ DM_6 +299 AATACA + | DM_6 +113 AAATCA + | DM_6 +280 AATTAA + | DM_6 +237 AATTAA + | DM_6 +108 AATACA + | DM_6 +123 AATACA + | DM_6 -719 AATGCA - | DM_6 +236 AATTGA - | DM_6 +232 AACTCA + | DM_6 +58 ATTTCA - | DM_6 +313 AATTTA - | DM_6 +279 AATTAA - | DM_6 -714 AATGCA - | DM_6 +49 TATTCA + | DM_6 +283 AATTAA - | DM_6 +284 AATTAA + | DM_2 +439 TAAAAAGTAT + ]
FBgn0031513	Dmel\CG3347	2L	+	3269437	[ DM_6 +316 ATTTCA - | DM_6 +61 AATTCT - | DM_6 +213 AAGTCA - | DM_2 +336 AAAAAAGTAT + | DM_6 +186 AATACA + | DM_6 +18 AGTTCA + | DM_6 +47 AGTTCA - | DM_6 +91 AATTCA + | DM_6 +55 AATACA + | DM_6 +160 AATTCA - | DM_6 +240 AATTCC - ]
FBgn0052365	Dmel\CG32365	3L	+	7869042	[ DM_6 +284 AATTGA + | DM_6 +200 AACTCA + | DM_6 +151 ATTTCA + | DM_6 +183 AATCCA - | DM_6 +244 AATTCA - | DM_6 +298 AATTCA - | DM_6 +207 AATTGA - | DM_5 -1392 TAAGCCTTA + | DM_2 +308 TAAATTGTAT + | DM_6 +208 AATTCG + | DM_6 +288 AAATCA - | DM_6 +309 AATTTA - | DM_6 +134 AATTCA + ]
FBgn0038592	Dmel\CG18599	3R	+	18267789	[ DM_6 +239 ATTTCA - | DM_5 -1018 TTTGCCATG + | DM_6 +257 ACTTCA + | DM_6 +335 AATTCA + | DM_6 +206 AATCCA - | DM_6 +362 AAATCA - | DM_6 +195 AACTCA + | DM_6 +235 AATTGA + | DM_6 +334 AATTAA - | DM_6 +240 AAATCA + | DM_6 +299 AATTCT - | DM_2 +426 AATAATGTAT + | DM_6 --3 AGTTCA + | DM_6 +384 AATTCT - | DM_6 +290 AATTTA + | DM_6 +218 AACTCA - ]
FBgn0038719	Dmel\CG16727	3R	+	19613381	[ DM_6 +382 AATTTA + | DM_6 +289 AATTAA + | DM_6 +31 GATTCA + | DM_6 +121 AATCCA - | DM_6 -708 AAATCA - | DM_6 +338 ATTTCA + | DM_6 +62 AAGTCA + | DM_6 +333 AATACA + | DM_6 +181 AATTCT + | DM_6 +296 AATTCA + | DM_6 +342 AATTGA - | DM_6 +305 AATTCT + | DM_6 +332 TATTCA - | DM_6 +288 AATTTA - | DM_6 -731 AATTAA - | DM_6 +381 AATTAA - | DM_6 +163 ATTTCA + | DM_6 +421 AATTTA - | DM_6 +378 AATTAA + | …
FBgn0032235	Dmel\CG5096	2L	+	10382263	[ DM_6 +208 AATTAA - | DM_6 +289 AATTCC - | DM_6 +260 TATTCA - | DM_6 +290 AATTGA + | DM_6 +40 AGTTCA + | DM_6 +384 AATTTA - | DM_6 +79 AATTTA + | DM_6 +422 AATTTA - | DM_6 +244 AATGCA + | DM_6 +309 ATTTCA + | DM_6 +44 AATTGA - | DM_2 +421 TAAATTATAT + | DM_6 +201 AATTAA - | DM_6 -756 AATTCA - | DM_6 +62 AATTCT - | DM_6 +217 ATTTCA - | DM_6 +88 AAATCA + | DM_6 +78 AATTCA - | DM_6 +362 AATTTA - ]
FBgn0033438	Dmel\Mmp2	2R	-	9683858	[ DM_6 +70 AATTCG + | DM_6 +346 AATGCA - | DM_6 +305 AATTAA + | DM_6 +69 AATTCG - | DM_6 +363 AATTTA + | DM_6 +1 AGTTCA + | DM_2 +367 TAAATTCTAT + | DM_6 +104 AATTGA + | DM_6 +308 AATTAA - | DM_6 +368 AATTTA - ]
FBgn0014865	Dmel\Mtk	2R	+	15408846	[ DM_6 +293 AATTCC + | DM_6 +289 AATTAA + | DM_6 +187 AATTGA + | DM_6 -726 AATTCG - | DM_6 +288 AATTTA - | DM_6 +245 AATTAA + | DM_5 -1473 TTAGCCATC + | DM_6 +240 AATACA + | DM_6 +178 AATTTA + | DM_6 +201 AATTCA + | DM_6 +392 ATTTCA - | DM_6 +236 AATTAA + | DM_2 +432 TCAATGGTAT + | DM_6 +370 AATTCT - | DM_6 +292 AATTAA - | DM_5 -355 TATGCCTTT + | DM_6 +388 AATTGA + | DM_6 +8 AATTCC + | DM_6 +186 …
FBgn0028572	Dmel\qtc	2L	+	5060815	[ DM_6 +255 AATACA - | DM_6 +168 AACTCA + | DM_6 +220 ATTTCA + | DM_6 +177 AATTAA + | DM_6 +182 AATACA + | DM_6 +218 AATTCG - | DM_2 +466 ACTAATGTAT + | DM_5 -272 TTTGCCTTT + | DM_6 +268 AAGTCA - | DM_6 +194 TATTCA - | DM_5 -245 TATGCCTTT + | DM_6 -703 AATTGA - ]
FBgn0262820	Dmel\CG43191	2R	-	12037165	[ DM_6 +112 AATTGA - | DM_6 +48 AATTTA - | DM_6 +146 AATTGA + | DM_6 +426 AATCCA - | DM_6 +24 AATTAA + | DM_6 +279 AGTTCA + | DM_6 +49 AATTAA + | DM_6 +175 AGTTCA - | DM_6 +326 AATCCA + | DM_6 +256 AATCCA - | DM_6 +413 AATTAA - | DM_6 +404 AATTAA - | DM_2 +447 AAAAATGTAT + | DM_6 +113 AATTTA + | DM_6 -726 AATTCA - | DM_6 +60 AATTAA + | DM_6 +150 GATTCA - ]
FBgn0038943	Dmel\CG5391	3R	-	22334150	[ DM_6 -762 AATTCA - | DM_6 +118 AATTGA - | DM_2 +374 TAAAAGCTAT + | DM_6 +114 AAATCA + | DM_6 +333 ATTTCA + | DM_6 +94 AATTTA - | DM_2 +289 TAAAATATAT + | DM_6 +353 AATTTA - | DM_6 +40 AAATCA + | DM_6 +90 AATTAA + | DM_6 +199 AATTAA - | DM_6 +95 AATTCA + | DM_6 --3 AATTAA + | DM_6 +191 AGTTCA - | DM_6 +359 AATTGA - | DM_6 +355 ATTTCA + | DM_6 +164 AATACA + | DM_6 +104 AATTAA - ]
FBgn0053302	Dmel\Cpr31A	2L	+	10054213	[ DM_6 +342 AATTCG + | DM_6 +199 ATTTCA + | DM_6 +90 ACTTCA + | DM_5 -1412 TAAGCCATT + | DM_6 +295 AATACA - | DM_6 +471 AATCCA - | DM_6 +376 AATTGA - | DM_6 +407 AAATCA - | DM_6 +434 AATCCA + | DM_6 +372 AATTCA + | DM_6 +461 AATTAA + | DM_2 +479 AAAATTGTAT + | DM_6 +341 AATTTA - | DM_6 +393 AATTCA + | DM_6 +318 AATTCC + | DM_6 +156 AACTCA - | DM_6 +378 ATTTCA + | DM_6 +392 AATTCA - | DM_6 +460 AA…
FBgn0039523	Dmel\CG12885	3R	+	27520866	[ DM_6 -714 AATGCA - | DM_6 +186 AATGCA + | DM_6 +284 GATTCA + | DM_6 +309 AATTGA - | DM_6 +305 GATTCA + | DM_6 +415 GATTCA - | DM_6 +333 TATTCA + | DM_6 +429 AATTTA - | DM_2 +428 TAAATTATAT + | DM_6 +181 AATTAA + | DM_6 +313 TATTCA + | DM_6 +234 AATTAA - ]
FBgn0039048	Dmel\CG17111	3R	-	23067259	[ DM_6 +275 AATGCA - | DM_6 +446 AATTGA - | DM_3 -891 TCAATGG - | DM_6 +113 AATTTA + | DM_5 -1169 TTCGCCATT + | DM_6 +343 AATACA + | DM_6 +132 AATGCA + | DM_6 +88 AAGTCA + | DM_6 +213 AATTCA + | DM_6 +153 ACTTCA - | DM_2 +450 TAAAATTTAT + | DM_6 +61 AATGCA - | DM_6 +376 TATTCA - | DM_6 +112 AATTCG - ]
FBgn0025836	Dmel\RhoGAP1A	X	+	127449	[ DM_6 +308 AATTCC - | DM_6 +171 AATTCC + | DM_6 +270 AATTAA + | DM_2 +312 TTAATTGTAT + | DM_6 +86 CATTCA + | DM_6 +309 AATTTA + | DM_6 +118 TATTCA - | DM_6 +269 AATTTA - | DM_6 +102 AATTTA - | DM_6 +245 AATACA - | DM_6 -784 AATTTA - | DM_6 +313 AATTAA - | DM_6 +264 ACTTCA - ]
FBgn0025741	Dmel\PlexA	4	-	1027101	[ DM_6 +185 AATTCA + | DM_6 +37 AATTAA + | DM_2 -1326 AAGATTGTAT + | DM_6 +84 AAGTCA - | DM_6 +270 AATGCA - | DM_6 +243 AAATCA + | DM_6 -785 AATTCT - | DM_2 +400 TAAATAGTAT + | DM_6 +53 AATTCG + | DM_6 +118 ATTTCA - | DM_6 +281 AATTCT - | DM_6 -70 AATTTA + ]
FBgn0052199	Dmel\CG32199	3L	+	18611900	[ DM_6 +191 AATTTA - | DM_6 +237 ATTTCA - | DM_6 +249 AATTCA - | DM_3 -738 TCAATTA - | DM_6 +18 TATTCA + | DM_6 +166 AATGCA + | DM_6 +218 TATTCA + | DM_2 +265 TAAATTATAT + | DM_6 +207 AATTTA - | DM_6 +266 AATTTA - ]
FBgn0033996	Dmel\CG11807	2R	+	15201253	[ DM_6 +146 AATTCT - | DM_6 +147 AATTAA + | DM_3 -846 TCAATTA - | DM_6 +68 AATGCA + | DM_6 +49 AATTTA + | DM_6 +4 AATTAA + | DM_6 +138 ATTTCA - | DM_2 +150 TAAATTTTAT + | DM_6 +151 AATTTA - | DM_6 +48 AATTTA - | DM_6 +140 AATTAA + ]
FBgn0030665	Dmel\CG15646	X	-	15671029	[ DM_6 +320 AATGCA + | DM_6 +47 AATTTA + | DM_6 +40 ATTTCA + | DM_5 -1307 TTTCCCTTT + | DM_6 +257 ACTTCA - | DM_6 +60 AAATCA - | DM_6 +323 AATGCA - | DM_6 +312 AATGCA - | DM_6 -764 AATTGA - | DM_6 +266 ATTTCA - | DM_6 +357 AATTAA - | DM_6 +215 AATTCC + | DM_6 +172 AGTTCA - | DM_2 +386 AAAAACGTAT + ]
FBgn0024150	Dmel\Ac78C	3L	-	21171930	[ DM_6 +195 AATTTA - | DM_6 +196 AATTGA + | DM_6 +116 AATTGA - | DM_6 +179 AATTCA + | DM_6 --3 AATTCA + | DM_6 +170 AATTCA + | DM_6 +322 AAGTCA - | DM_6 +247 AATTCA - | DM_6 -703 AAATCA - | DM_6 +200 AACTCA - | DM_6 -724 AATTAA - | DM_6 -760 AATTAA - | DM_6 +178 AATTGA - | DM_2 +355 AAAAATGTAT + ]
FBgn0037941	Dmel\CG12594	3R	+	11721734	[ DM_6 +414 AAATCA - | DM_6 +383 ATTTCA - | DM_6 +373 AAATCA + | DM_6 +81 ATTTCA + | DM_6 +406 AGTTCA + | DM_6 +379 AATTGA + | DM_6 +202 AATTTA + | DM_6 +384 AAATCA + | DM_2 +489 TAAAATGTAT + | DM_6 +123 ACTTCA + | DM_6 +455 ACTTCA - ]
FBgn0250816	Dmel\AGO3	3L	+	23554593	[ DM_6 +136 AAGTCA - | DM_6 +389 AATTCC - | DM_6 +379 AATTCG - | DM_2 +457 GAAATTGTAT + | DM_6 +421 AATTAA + | DM_6 +420 AATTAA - | DM_6 +425 AATTTA - | DM_6 +426 AATTGA + | DM_6 +390 AATTGA + | DM_6 +457 ATTTCA - | DM_6 +86 AATTCG - | DM_3 -670 TCAATGA - | DM_6 +318 TATTCA - | DM_6 +74 AATTGA + | DM_6 +414 AATCCA - ]
FBgn0265726	Dmel\NnaD	X	+	13692292	[ DM_6 +266 AATGCA + | DM_6 +110 AATTCA + | DM_6 +36 TATTCA + | DM_5 -205 TTGGCCATA + | DM_2 +376 TATATCGTAT + | DM_6 +214 AATCCA - | DM_2 +383 TATATAGTAT + | DM_6 +180 AAGTCA + | DM_6 +299 AATTCC - | DM_6 +30 AATTTA + ]
FBgn0031299	Dmel\CG4629	2L	-	1102504	[ DM_6 +87 AATTCC - | DM_6 +308 CATTCA - | DM_6 +404 ATTTCA - | DM_6 +249 AATCCA + | DM_6 +381 TATTCA + | DM_6 +10 AGTTCA + | DM_6 +345 AATACA + | DM_6 +290 AATTAA + | DM_6 +234 AATCCA + | DM_3 -542 TCAATGG - | DM_6 +295 ATTTCA + | DM_2 +403 TGAAATGTAT + | DM_6 +293 AATTAA - | DM_6 +88 AATTCC + ]
FBgn0038947	Dmel\Sar1	3R	+	22356685	[ DM_6 +254 AATTCG + | DM_6 +92 AATACA + | DM_6 +88 AATTAA + | DM_6 +259 AATTCG - | DM_6 +260 AATTCG + | DM_6 +253 AATTGA - | DM_6 +213 AATTTA - | DM_6 +374 ATTTCA - | DM_2 +384 TATAAAGTAT + | DM_6 +214 AATTCC + ]
FBgn0028396	Dmel\TotA	3R	+	20871036	[ DM_6 +135 AATTTA - | DM_6 +231 ATTTCA - | DM_5 -1450 TAAGCCATT + | DM_2 +429 AAGATTGTAT + | DM_6 +75 AATTCG - | DM_6 +26 AAGTCA + | DM_6 +43 AATTCT + | DM_6 +42 AATTCA - | DM_6 +76 AATTCG + | DM_6 +223 AATTCT - | DM_5 -207 TTAGCCTTA + | DM_6 +111 AATGCA - ]
FBgn0040941	Dmel\-	X	-	10219139	[ DM_6 +149 AGTTCA + | DM_6 +143 AATACA + | DM_2 +432 TAAAATGTAT + | DM_6 +271 AATTAA - | DM_6 +361 AATTTA - | DM_6 +344 AATTAA - | DM_6 +307 ATTTCA - | DM_6 +392 AATTTA - | DM_6 +352 AAATCA + | DM_6 +427 AATGCA - | DM_6 +198 AATTCA - | DM_6 +137 AATACA + ]
FBgn0037431	Dmel\CG17917	3R	+	6341968	[ DM_6 +291 AATACA - | DM_5 -718 TTAGCCATT + | DM_6 +73 AGTTCA + | DM_6 +136 AATACA + | DM_6 +59 AAATCA + | DM_6 +237 AATTCA - | DM_3 -646 TCAATGA - | DM_6 +198 AATTCT - | DM_2 +260 AAAAATGTAT + | DM_6 +343 ATTTCA - | DM_6 +231 AATTCT - | DM_2 +285 ACAATTGTAT + ]
FBgn0046763	Dmel\CG17278	3R	-	21024163	[ DM_6 +54 TATTCA - | DM_6 +342 ATTTCA - | DM_6 +267 AATACA + | DM_6 --4 AATTGA + | DM_6 +47 AATACA + | DM_6 +274 AATACA + | DM_6 +64 AACTCA + | DM_6 +281 AATACA + | DM_6 -702 AAGTCA - | DM_2 +432 AAAATTCTAT + | DM_6 +219 AATACA - | DM_6 +58 AATTCA + ]
FBgn0027341	Dmel\Gfat1	3R	+	4126442	[ DM_6 +311 AATTAA - | DM_6 +296 AAATCA + | DM_6 +203 AATTGA - | DM_6 +75 TATTCA + | DM_6 +87 AATTTA + | DM_2 +447 AAGATTGTAT + | DM_6 +86 AATTAA - | DM_6 +204 AATTAA + | DM_6 +71 AATTTA + | DM_6 +70 AATTCG - | DM_6 +289 AATTCT - | DM_6 +27 AGTTCA + | DM_6 +307 AATTTA + | DM_5 -37 TAACCCATA + ]
FBgn0030796	Dmel\CG4829	X	+	16811699	[ DM_6 +130 AATTAA - | DM_6 +219 GATTCA - | DM_6 +200 AATGCA - | DM_6 +131 AATTCA + | DM_6 +82 GATTCA + | DM_6 -730 AATTCC - | DM_6 +415 AATTTA - | DM_6 +94 AAATCA + | DM_6 +109 AATTGA + | DM_6 +302 AATGCA + | DM_6 +365 AGTTCA + | DM_2 +414 TAAATTCTAT + | DM_5 -931 TTCGCCATT + | DM_6 +181 ATTTCA - | DM_6 -703 AATCCA - | DM_6 +103 AATTCC + | DM_6 +305 AATGCA - ]
FBgn0031128	Dmel\hydra	X	-	20677063	[ DM_6 +34 AAATCA + | DM_6 +159 ATTTCA - | DM_6 +203 CATTCA + | DM_6 +229 AAATCA - | DM_3 -799 TCAATTG - | DM_5 -646 TAAGCCATA + | DM_2 +390 AAAAATGTAT + | DM_6 +93 AATACA - | DM_6 +140 AAATCA + | DM_6 +65 AATACA + | DM_6 +160 AAATCA + | DM_6 +33 ATTTCA - | DM_6 +191 AATACA + | DM_6 +219 AATACA - | DM_6 +112 CATTCA + | DM_6 +14 AAATCA + | DM_6 +103 AATACA - | DM_6 +77 CATTCA + | DM_6 +317 AATGCA …
FBgn0264491	Dmel\how	3R	+	22042191	[ DM_6 +332 AATTCC - | DM_6 +278 AATGCA - | DM_5 -438 TTGGCCATT + | DM_6 +208 AATCCA + | DM_6 +236 AATACA + | DM_6 +108 AATCCA + | DM_6 +333 AATTTA + | DM_2 +374 TAAAATTTAT + | DM_6 +202 TATTCA - | DM_6 --4 CATTCA + | DM_6 +369 TATTCA - ]
FBgn0039959	Dmel\CG17514	3L	-	28012599	[ DM_6 +183 ATTTCA + | DM_6 +78 AATTGA + | DM_6 +19 AACTCA + | DM_6 -774 AAATCA - | DM_6 +77 AATTAA - | DM_6 +272 AATTTA - | DM_6 +211 AATTCT + | DM_2 +187 CAAAATGTAT + | DM_6 +70 AATTAA - | DM_6 +89 AATTGA + | DM_6 +267 AATACA - | DM_2 +271 TAAATTTTAT + ]
FBgn0032752	Dmel\CG10702	2L	-	19069851	[ DM_6 -767 AAATCA - | DM_6 -730 AATTCA - | DM_2 +251 TAAAATATAT + | DM_6 +279 AATTCT + | DM_5 -985 TTGGCCATA + | DM_6 -789 AACTCA - | DM_6 +188 AATTCT + | DM_6 +332 AATTTA - | DM_6 +265 AGTTCA - | DM_6 +187 AATTCT - | DM_6 +227 AATTGA + | DM_6 +168 AATCCA - | DM_2 +453 GAAAATGTAT + | DM_6 +278 AATTGA - | DM_6 +341 AATACA + | DM_6 +162 AATTCT + | DM_5 -628 TTAGCCATA + | DM_6 +399 AATTAA - ]
FBgn0263780	Dmel\CG17684	2R	-	2262115	[ DM_6 +277 AATCCA - | DM_6 -1448 AATTAA + | DM_1 -924 TTATTTCATTTT + | DM_6 +306 ATTTCA + | DM_6 +227 AATGCA + | DM_2 +437 ACAAATGTAT + | DM_6 +202 AATTGA + | DM_6 +371 ACTTCA - | DM_6 +296 AATTCT + | DM_2 +248 TAAAACGTAT + | DM_6 +318 AATTTA - | DM_6 +207 AATTCA + | DM_6 +206 AATTCA - ]
FBgn0053276	Dmel\CG33276	3L	-	7640446	[ DM_6 +149 AATTGA + | DM_2 +363 TCTATTGTAT + | DM_6 +153 AGTTCA - | DM_6 +34 AATTCT - | DM_6 +35 AATTCA + | DM_6 +97 AATTAA - | DM_6 +23 AAATCA + | DM_6 +17 AATTAA + | DM_6 +219 AATTCA - | DM_6 +207 ATTTCA - | DM_6 +60 AATTCG - | DM_6 +148 AATTCA - | DM_2 +170 AAAAATGTAT + | DM_6 +93 AATTTA + | DM_6 -767 AATCCA - ]
FBgn0030051	Dmel\spirit	X	-	8573593	[ DM_6 +281 AATTAA + | DM_6 +268 AATACA + | DM_6 +96 AATTCA + | DM_6 +178 AATACA + | DM_6 +280 AATTCC - | DM_6 +143 AATTTA + | DM_6 +111 AGTTCA + | DM_2 +344 CAAAATGTAT + | DM_6 +125 AATCCA + | DM_6 +477 AATTCT - | DM_3 -481 TCAATTA - | DM_6 +142 AATTCA - | DM_6 +310 ATTTCA - | DM_6 +244 AAGTCA + ]
FBgn0033734	Dmel\CG8520	2R	+	12422931	[ DM_6 +319 AATTAA - | DM_6 +432 AATTAA + | DM_6 +436 AATTTA - | DM_6 +178 AATTCG + | DM_6 +137 AAATCA + | DM_6 +96 AATTCT + | DM_6 +105 AATACA + | DM_2 +435 TAAATTTTAT + | DM_6 -767 AACTCA - | DM_6 +431 AATTCC - | DM_6 +338 AGTTCA + ]
FBgn0011828	Dmel\Pxn	3L	-	2630064	[ DM_6 +269 AATCCA + | DM_6 -705 AATTCT - | DM_6 +91 AATTAA + | DM_6 +36 AGTTCA + | DM_6 +26 AGTTCA + | DM_6 +31 AGTTCA + | DM_6 +319 AATTCC - | DM_6 +296 AATTCT - | DM_6 +340 AATCCA - | DM_6 +360 AATTTA - | DM_6 +144 AATTCG + | DM_2 +359 TAAATTATAT + ]
FBgn0261362	Dmel\-	2R	-	17889973	[ DM_5 -806 TTGGCCATT + | DM_6 +130 CATTCA + | DM_6 +289 AGTTCA + | DM_2 +464 TATAATGTAT + | DM_6 +318 AATTGA - | DM_6 +159 AATACA - | DM_6 --1 AAATCA + | DM_6 +28 ACTTCA - | DM_6 -743 AAATCA - | DM_6 +458 AATACA - | DM_6 +400 AATTCG + | DM_6 +257 AATTCA + | DM_5 -1320 TTTGCCATG + | DM_2 +153 AAAACTGTAT + ]
FBgn0040056	Dmel\CG17698	3L	+	23737960	[ DM_6 +141 AATTAA + | DM_6 +337 AATTCA + | DM_6 +140 AATTCG - | DM_6 +123 ACTTCA - | DM_6 +235 AATTCT - | DM_6 +163 AATGCA + | DM_6 +214 AATACA + | DM_6 +377 AATTTA - | DM_6 +37 AATTCG + | DM_2 +367 TATATTGTAT + | DM_2 +376 TAAATTATAT + ]
FBgn0027348	Dmel\bgm	2L	+	14013004	[ DM_6 +196 AATTCA + | DM_6 +137 AATACA + | DM_6 +114 ATTTCA + | DM_6 +153 AATTAA - | DM_6 +88 CATTCA + | DM_6 +209 AATTCC - | DM_6 +177 ACTTCA - | DM_2 +268 AAAAGGGTAT + | DM_6 +194 ATTTCA - | DM_6 +154 AATTCA + ]
FBgn0031945	Dmel\CG7191	2L	+	7767628	[ DM_6 +460 AATTTA - | DM_6 +438 AATTCA + | DM_6 +430 AATTCA + | DM_6 +49 GATTCA + | DM_6 -732 AATTCG - | DM_6 +372 AATTCG + | DM_6 -718 AACTCA - | DM_6 +187 ATTTCA + | DM_2 +487 TGAATTGTAT + | DM_6 +57 AACTCA + | DM_6 +218 ATTTCA - | DM_6 +172 AATTTA + | DM_6 +171 AATTAA - | DM_6 +437 AATTAA - | DM_6 +104 AATACA - | DM_6 +371 AATTCA - | DM_6 +488 AATTCA - | DM_6 +429 AATTAA - | DM_6 -727 AATTTA …
FBgn0261552	Dmel\ps	3R	+	9417940	[ DM_6 +271 AATTTA + | DM_6 +167 AATCCA + | DM_6 +37 GATTCA + | DM_6 +265 AATTCC - | DM_6 +1 AGTTCA + | DM_6 --1 ATTTCA + | DM_6 +10 AATCCA - | DM_6 +338 AACTCA - | DM_2 +446 AAAAAAGTAT + | DM_6 +275 AATTAA - | DM_6 +276 AATTAA + | DM_6 +270 AATTAA - | DM_6 +421 AGTTCA - | DM_6 -728 TATTCA - | DM_6 +266 AATTTA + | DM_6 +280 AAATCA + | DM_6 +62 AACTCA - | DM_6 +11 GATTCA + ]
FBgn0013773	Dmel\Cyp6a22	2R	+	14871366	[ DM_6 +147 AATTAA - | DM_6 +245 AATGCA - | DM_6 +315 AATTTA - | DM_6 +130 AATTCT + | DM_6 +177 AATGCA + | DM_6 +8 ACTTCA + | DM_2 +314 TAAATTCTAT + | DM_6 +240 AATTGA - | DM_6 +123 AATGCA + | DM_6 +52 AGTTCA + | DM_6 +255 GATTCA - ]
FBgn0024320	Dmel\Npc1a	2L	-	10221216	[ DM_6 +129 AATTAA + | DM_6 +53 AATTGA + | DM_6 +16 AATTCC + | DM_6 +214 AATGCA - | DM_6 +15 AATTAA - | DM_5 -1325 TTACCCATA + | DM_6 +148 AATTAA - | DM_2 +296 TTAATTGTAT + | DM_6 +149 AATTTA + | DM_6 +297 AATTAA - | DM_6 -769 AATTCG - | DM_6 +86 AATACA + | DM_6 +52 AATTAA - | DM_6 +173 AATTAA + | DM_3 -755 TCAATTG - | DM_6 +181 AATTCA - | DM_6 +12 AATTAA + ]
FBgn0085491	Dmel\CG34462	3L	+	8328583	[ DM_6 +163 AATTCC - | DM_6 +324 AATTCT - | DM_3 -876 TCAATGG - | DM_6 +27 AATTAA + | DM_6 -751 AATGCA - | DM_6 +88 AATTCA + | DM_6 +221 AAGTCA + | DM_6 +26 AATTTA - | DM_6 +140 ATTTCA - | DM_2 +354 CAAAATGTAT + | DM_6 +86 ATTTCA - | DM_6 +195 AATTGA - | DM_6 +149 ACTTCA + | DM_6 +135 AAATCA - ]
FBgn0050268	Dmel\CG30268	2R	+	22712701	[ DM_6 +3 AATACA + | DM_6 +18 AATTTA + | DM_6 +77 AATTCC - | DM_6 +78 AATTCG + | DM_6 +300 CATTCA - | DM_6 +332 GATTCA - | DM_5 -305 TTTCCCTTT + | DM_6 +328 CATTCA - | DM_2 +357 ACTAATGTAT + | DM_6 +177 AAATCA + ]
FBgn0085309	Dmel\CG34280	3R	-	17403718	[ DM_6 +267 ATTTCA + | DM_6 +174 AATGCA + | DM_6 +102 AATTAA + | DM_2 +425 TAAAATTTAT + | DM_6 +368 TATTCA - | DM_6 +101 AATTCC - | DM_6 +177 AATGCA - | DM_2 +378 AAGAATGTAT + | DM_6 -719 AGTTCA - | DM_6 +322 AATGCA + | DM_6 -753 AATACA - | DM_5 -870 TATGCCATT + | DM_6 -759 AAATCA - | DM_6 -779 AATTTA - | DM_6 +234 AATTTA + | DM_6 +105 AATTAA - | DM_6 +233 AATTCA - | DM_6 +64 AAATCA + ]
FBgn0033799	Dmel\GLaz	2R	-	13168032	[ DM_6 +69 ATTTCA - | DM_6 +298 ATTTCA - | DM_6 +222 ATTTCA - | DM_3 -765 TCAATTG - | DM_6 +375 AATTTA + | DM_6 --2 CATTCA + | DM_6 -752 AATTAA - | DM_6 +71 AATTCG + | DM_6 +300 AATTAA + | DM_6 +413 TATTCA + | DM_2 +454 TAAATTCTAT + | DM_6 +42 CATTCA - | DM_6 -767 AATTGA - | DM_6 +155 AATGCA - | DM_6 +12 AGTTCA - | DM_6 +223 AAATCA + | DM_6 -743 ACTTCA - | DM_6 +455 AATTTA - ]
FBgn0028399	Dmel\TMS1	3L	+	16412722	[ DM_6 +264 ATTTCA + | DM_6 +247 AATTCA + | DM_2 +384 AAAAATGTAT + | DM_6 +292 AAATCA - | DM_6 +190 AATTCT + | DM_6 +66 AATTTA + | DM_6 +262 AATTAA - | DM_6 +356 AATTTA - | DM_6 +348 AATTCA - | DM_6 -733 AATTTA - | DM_6 +280 CATTCA - | DM_6 +209 AAATCA + ]
FBgn0038629	Dmel\CG14304	3R	-	18621327	[ DM_6 +266 AATTCT + | DM_6 +39 AATTCG + | DM_2 +490 TAAAATATAT + | DM_6 +259 AATTCC - | DM_5 -987 TTTGCCTTA + | DM_6 +89 AAGTCA - | DM_6 +284 AATGCA - | DM_6 -702 AAATCA - | DM_6 +278 AATTTA - | DM_6 +484 AGTTCA - | DM_6 -709 AATTAA - | DM_6 +265 AATTGA - | DM_6 -722 AATGCA - | DM_6 +334 ACTTCA - | DM_6 +261 ATTTCA + | DM_6 +356 ATTTCA - | DM_6 +173 AGTTCA - ]
FBgn0052440	Dmel\CG32440	3L	+	21360179	[ DM_6 +433 AATTTA + | DM_5 -1191 TTTGCCATT + | DM_6 +353 AACTCA - | DM_6 +482 AATTTA - | DM_6 +131 AATTCC - | DM_6 +403 AATTTA - | DM_6 +235 AGTTCA - | DM_6 +391 GATTCA - | DM_6 +305 AATGCA - | DM_6 +265 AAGTCA - | DM_6 +81 AATTTA + | DM_5 -74 TTTGCCATT + | DM_6 +399 TATTCA - | DM_6 +58 TATTCA + | DM_6 +112 AATTTA - | DM_2 +481 TAAATTTTAT + ]
FBgn0259740	Dmel\CG42394	3R	+	10849825	[ DM_6 -718 AATTAA - | DM_6 -713 AATTTA - | DM_6 +36 AATTAA - | DM_6 +139 AGTTCA - | DM_6 +309 AATCCA - | DM_2 -1237 AATACTGTAT + | DM_6 +9 AATTTA + | DM_6 +120 TATTCA + | DM_6 +269 AAGTCA + | DM_6 +97 AATTAA - | DM_2 +403 TTAAATGTAT + | DM_6 -20 AACTCA + | DM_6 -703 AATTTA - | DM_6 +31 AAATCA - | DM_6 +250 AACTCA - | DM_6 +382 AACTCA - ]
FBgn0051999	Dmel\CG31999	4	-	227748	[ DM_6 +236 ATTTCA + | DM_6 +38 ATTTCA + | DM_6 +18 CATTCA + | DM_6 +189 AATACA - | DM_6 +77 AACTCA - | DM_6 -761 AATTAA - | DM_6 +308 CATTCA - | DM_6 +254 AAATCA - | DM_6 +241 AATTCC + | DM_2 +428 AAAAAAGTAT + | DM_6 +240 AATTGA - | DM_6 +312 AATTCA - | DM_6 +195 TATTCA + | DM_6 +36 AATTAA - | DM_5 -489 TTACCCATT + | DM_6 +151 AATTGA - | DM_6 +14 ATTTCA + | DM_6 -753 AATTAA - ]
FBgn0046706	Dmel\Haspin	2R	+	4014111	[ DM_6 +46 AATTAA - | DM_6 +171 ATTTCA - | DM_6 +24 AATTGA + | DM_6 +47 AATTTA + | DM_6 +160 AATTCA - | DM_6 +119 AGTTCA - | DM_2 +334 AAAAGTGTAT + | DM_6 +13 AATTCT + | DM_6 +79 AATCCA - | DM_6 +166 AATTCA - | DM_6 +167 AATTGA + | DM_6 +31 AATACA + ]
