# Supplementary material for: Modeling the cis-regulatory modules of genes expressed in developmental stages of Drosophila melanogaster
Source: PeerJ. 2017 May 30;5:e3389. doi: 10.7717/peerj.3389 (PMC5452948; doi:10.7717/peerj.3389)
Supplement: Data S2 [file peerj-05-3389-s011.zip › Supplemental Data S2/Adult_male_eclosion_5d.txt]

##FlyBase_ID	Gene_Symbol	Chromosome	Strand	TSS	Detected_Motifs
FBgn0037050	Dmel\ICA69	3L	+	21131446	[ DM_2 -498 TGTAAATG - | DM_2 -1146 TGTAAATG - | DM_1 -1017 AATTAAAT + | DM_6 -549 TTTCCATTTT - | DM_6 -576 TTTGCAATTG + | DM_6 -233 ATAGCATTTC + | DM_2 -659 TGTAAATG - | DM_1 -1106 AATTATAT + | DM_6 -571 ATTGCAATTG - | DM_1 -1247 AATTAAAT + | DM_6 -9 TTTCCATTTG - ]
FBgn0031036	Dmel\CG14220	X	-	19601851	[ DM_1 -452 AATTGAAT - | DM_5 -234 AATTCTATT - | DM_1 +71 AAATAAAT + | DM_6 -181 ATTCCATTTC - | DM_5 -1396 AATTGTATT + | DM_1 -454 AATTCAAT + | DM_5 -377 AATTTAAAT - | DM_1 -485 AATTAAAT + | DM_5 -453 AATTCAATT + | DM_1 -1402 AATTCAAT + | DM_1 -621 AATTAAAT - | DM_5 -447 AATGGAATT - | DM_5 -1401 AATTCAATT + | DM_6 -246 TTTCCTTTTG - | DM_1 -211 AATAAAAT + | DM_5 -1400 AATTGAATT - | DM_1 -379 ATTTA…
FBgn0052112	Dmel\CG32112	3L	+	12741718	[ DM_5 +320 AATTGAATT - | DM_5 +315 AATTGAAAT - | DM_5 +309 AATTGAAAT - | DM_1 +471 AATTAAAT + | DM_1 +319 AATTCAAT + | DM_5 +340 AATTTAAAT - | DM_1 +339 ATTTAAAT + | DM_1 +448 AATAAAAT + ]
FBgn0030300	Dmel\Sk1	X	+	11442539	[ DM_1 -1094 AATCAAAT - | DM_5 -682 AATGCAATT - | DM_1 -536 AATCAAAT - | DM_6 -108 TTTGCTTTTA - | DM_5 -1387 AATGCAATT + | DM_1 -290 AAGTAAAT + | DM_5 -1133 AATTGTATT - | DM_1 -515 AAATAAAT + | DM_5 -1294 AATTCAAAT + | DM_1 -1400 GATTAAAT + | DM_6 -1387 ATTGCATTTA - | DM_6 -1162 TTTGCTTTTA - | DM_6 -90 TTTGCCTTTG - | DM_6 -272 TTTGCTTTTA - | DM_6 -339 TTTGCCTTTG - | DM_1 +161 AATTAAAT + | DM_1 -9…
FBgn0032024	Dmel\CG14273	2L	+	8342695	[ DM_5 +52 AATTCAAAT - | DM_6 -811 ATTGCTTTTC - | DM_1 -680 AACTAAAT + | DM_1 -834 AATTAGAT + | DM_6 -859 ATTGCATTTG - | DM_1 -1222 AAATAAAT + | DM_6 -685 TTTCCATTTC - | DM_1 +96 AAATAAAT + | DM_2 -827 TGAAAATG + | DM_5 +46 AATTGAACT - | DM_6 -559 ATACCCTTTA - | DM_1 +100 AAATAAAT + ]
FBgn0086377	Dmel\-	3L	+	21445834	[ DM_1 -514 AATAAAAT - | DM_5 -280 AATTAAAAT - | DM_5 -1434 AATTCAAAT + | DM_5 -1426 AATTTAAAT - | DM_1 -404 AATTTAAT - | DM_5 -609 AATTCAAAT - | DM_5 +23 AATTGGAAT - | DM_5 -1325 AATTGAATT - | DM_1 +77 ACTTAAAT + | DM_1 -1325 AATTGAAT - | DM_5 -1326 AATTCAATT + | DM_1 -725 AATTACAT - | DM_1 -81 AATTATAT - | DM_1 -1330 AATTAAAT - | DM_5 -1428 AATTTAAAT + | DM_1 -137 AATTATAT - ]
FBgn0039806	Dmel\CG15545	3R	-	30872351	[ DM_2 -1020 TGGAAATG - | DM_6 -497 ATTCCTTTTA + | DM_1 -323 AAGTAAAT + | DM_6 -378 TTTCCTATTA + | DM_1 -599 AGTTAAAT + | DM_1 -1194 AATTTAAT + | DM_6 -222 TTTGCATTTC - | DM_2 -565 CGAAAATG - | DM_6 -533 TTAGCAATTG + | DM_6 -1017 TTTCCATTTC + | DM_2 -1014 TGGAAATG - ]
FBgn0262794	Dmel\-	3R	+	17630717	[ DM_5 -180 AATTTAAAT - | DM_1 -175 AATAAAAT - | DM_5 -841 AATGCAAAT + | DM_5 -299 AATTCAAAT - | DM_1 -906 AATTAGAT + | DM_5 -717 AATTGTATT + | DM_1 -1131 AAATAAAT + | DM_5 -1394 AATGGTATT + | DM_5 -790 AATTGGAAT - | DM_6 -841 TTTGCATTTT - | DM_1 +107 AATTAAAT + | DM_1 -186 AATTACAT - | DM_1 -181 ATTTAAAT - | DM_1 +274 AATTAAAT + | DM_5 -920 AATTCTATT - | DM_5 -182 AATTTAAAT + | DM_1 +285 AATAAAA…
FBgn0004368	Dmel\Ptp4E	X	+	4939128	[ DM_1 -839 AATTATAT - | DM_1 -219 AATTTAAT - | DM_5 -281 AATTGCAAT - | DM_1 -857 ATTTAAAT + | DM_5 -1342 AATTCGATT + | DM_1 -939 TATTAAAT + | DM_1 -1173 AATCAAAT + | DM_5 -857 AATTTAAAT + | DM_1 -878 AATTAAAT - | DM_5 -283 AATTGCAAT + | DM_5 -305 AATGGTATT - | DM_5 -855 AATTTAAAT - | DM_1 -836 AATTTAAT + | DM_1 -605 AATTATAT - | DM_1 -856 ATTTAAAT - | DM_1 -883 AATAAAAT - | DM_1 -937 AATTTAAT - …
FBgn0034564	Dmel\CG9344	2R	+	20977056	[ DM_1 -142 ATTTAAAT - | DM_5 -535 AATTGAATT + | DM_5 -534 AATTCAATT - | DM_1 -343 AATTTAAT - | DM_1 -659 AAGTAAAT - | DM_5 -338 AATTCAATT - | DM_5 -769 AATTAAAAT + | DM_5 -339 AATTGAATT + | DM_1 -338 AATTCAAT - | DM_1 -534 AATTCAAT - | DM_1 -490 CATTAAAT - | DM_5 -814 AATTCAATT + | DM_5 -813 AATTGAATT - ]
FBgn0051122	Dmel\CG31122	3R	-	18412874	[ DM_1 -530 AAATAAAT - | DM_5 -1315 AATTAAAAT + | DM_1 -948 AAGTAAAT - | DM_1 -1251 AATAAAAT + | DM_1 -1285 ATTTAAAT + | DM_1 -1284 ATTTAAAT - | DM_1 -1390 AAATAAAT + | DM_5 -1080 AATGCAATT - | DM_1 -850 AAGTAAAT - | DM_1 -549 AATTAAAT - | DM_3 -1007 TAAGCTA + | DM_5 -1160 AATTCAAAT + | DM_1 -999 AATTATAT + | DM_1 -341 ACTTAAAT - | DM_1 -535 AATGAAAT - | DM_1 -587 CATTAAAT - | DM_1 -743 AAATAAAT …
FBgn0260799	Dmel\p120ctn	2R	+	4595288	[ DM_1 +288 AATGAAAT + | DM_1 -449 AAATAAAT + | DM_6 -150 ATTGCTATTG - | DM_1 -733 AAATAAAT + | DM_1 +382 AATTTAAT + | DM_1 -737 AACTAAAT + | DM_1 -1035 TATTAAAT + | DM_1 +327 AATTTAAT + | DM_1 +298 AATCAAAT + | DM_5 +97 AATTGAAAT - | DM_1 -453 AAATAAAT + | DM_6 -232 TTTGCAATTG - | DM_1 -728 AATTACAT + | DM_1 +271 AATCAAAT + | DM_1 +293 AATTAAAT + | DM_1 +303 AATTAAAT + | DM_1 +308 AATCAAAT + | D…
FBgn0034140	Dmel\Lst	2R	-	16576586	[ DM_1 -288 AATTCAAT - | DM_5 -289 AATTGAATT + | DM_5 -288 AATTCAATT - | DM_5 -315 AATTCGATT + | DM_1 -148 AAATAAAT - | DM_1 -304 AATCAAAT - | DM_5 -770 AATGGTAAT - | DM_5 -1450 AATGGTATT + | DM_1 -299 AATCAAAT - | DM_1 -140 AAATAAAT - | DM_1 -319 AATTGAAT - | DM_5 -293 AATTCAAAT - | DM_1 -144 AAATAAAT - ]
FBgn0261616	Dmel\-	X	+	7413869	[ DM_6 -1162 ATTGCAATTC + | DM_1 -560 CATTAAAT - | DM_5 -825 AATGGTATT - | DM_1 -548 TATTAAAT + | DM_6 -300 TTTGCAATTC - | DM_1 -913 AATTATAT + | DM_5 -916 AATTTAAAT - | DM_1 -918 ATTTAAAT + | DM_3 -1420 TAAGCTA + | DM_1 -254 AATTGAAT - | DM_1 -470 AACTAAAT + | DM_1 -917 ATTTAAAT - | DM_2 -1340 TGAAATTG - | DM_5 -1062 AATTGTATT + | DM_5 -1484 AATTGGATT + | DM_5 -1168 AATGGTAAT - | DM_1 -649 AATTC…
FBgn0039098	Dmel\GILT3	3R	+	23677358	[ DM_5 -1158 AATTGAAAT + | DM_1 -610 AATTGAAT - | DM_5 -673 AATTCTATT - | DM_1 -1417 AATTACAT + | DM_5 -615 AATTAAAAT - | DM_1 -584 AATTAAAT - | DM_1 +54 AATAAAAT + | DM_2 -818 CGAAAATG + | DM_5 -611 AATTCAATT + | DM_5 -610 AATTGAATT - | DM_5 -601 AATTGAACT - | DM_1 -444 AAATAAAT - | DM_6 -639 TTAGCTATTA - | DM_1 -525 AATAAAAT - ]
FBgn0011822	Dmel\pcl	X	-	437448	[ DM_6 -444 TTTGCAATTG + | DM_6 -261 ATACCTTTTA - | DM_1 -381 AATCAAAT - | DM_1 +400 AAATAAAT + | DM_1 -476 AACTAAAT + | DM_6 -439 ATTGCAATTG - | DM_6 -165 ATACCCATTA - | DM_3 -320 TAAGCTT + | DM_6 -817 TTTGCATTTG + | DM_2 -865 GGGAAATG - | DM_6 -868 ATACCATTTC + | DM_2 -1083 GGAAAATG - ]
FBgn0017581	Dmel\Lk6	3R	-	11764457	[ DM_1 -1064 AATTACAT - | DM_5 -1156 AATTGAATT + | DM_1 +204 AATAAAAT + | DM_5 -1165 AATTCAATT - | DM_3 -218 TAAGCTT + | DM_1 -1462 AGTTAAAT + | DM_1 -1160 AATTCAAT - | DM_5 -1160 AATTCAATT - | DM_6 -1173 TTTGCATTTA - | DM_1 -495 AATAAAAT - | DM_1 -1155 AATTCAAT - | DM_1 -1165 AATTCAAT - | DM_1 -1319 AATTCAAT - | DM_5 -1161 AATTGAATT + | DM_1 +214 AACTAAAT + | DM_5 -1155 AATTCAATT - | DM_5 -1166 …
FBgn0034592	Dmel\CG9406	2R	+	21142368	[ DM_3 -1166 TAACCTA + | DM_6 -198 TTTCCCATTA - | DM_1 +79 TATTAAAT + | DM_6 -711 TTTCCATTTT + | DM_1 +46 AAATAAAT + | DM_6 -209 TTTGCAATTA - | DM_1 -1195 ACTTAAAT - | DM_2 -988 TGCAAATG - | DM_6 -453 ATTGCAATTC + | DM_2 -850 TGAAAATG - | DM_6 -454 ATTGCAATTG - | DM_6 -475 TTTCCATTTA + | DM_2 -1318 TGAAATTG - | DM_1 -1183 AATCAAAT - ]
FBgn0035610	Dmel\Lkr	3L	-	5529341	[ DM_1 -809 AAATAAAT - | DM_5 +293 AATGCAATT - | DM_1 +353 ATTTAAAT + | DM_1 -984 AATTCAAT + | DM_5 -933 AATGGTATT - | DM_1 -1331 AATTTAAT + | DM_5 -983 AATTCAATT + | DM_1 -1358 GATTAAAT + | DM_2 -1183 GGAAAATG - | DM_5 -982 AATTGAATT - | DM_1 +313 AAATAAAT + | DM_6 -1139 GTTCCATTTC + | DM_6 -650 ATAGCAATTA - | DM_1 -982 AATTGAAT - | DM_5 +445 AATGGTAAT - | DM_1 +488 TATTAAAT + | DM_6 -1150 TTAGC…
FBgn0032286	Dmel\CG7300	2L	-	10698043	[ DM_2 -985 TGCAAATG - | DM_1 -1349 AAATAAAT - | DM_6 -174 ATTGCATTTT + | DM_5 -1362 AATTTAAAT + | DM_6 -1287 ATAGCATTTG + | DM_1 -130 AATGAAAT + | DM_1 -1362 ATTTAAAT + | DM_6 -1126 TTTCCATTTT + | DM_2 -1123 GGAAAATG - | DM_1 -1345 AAATAAAT - | DM_6 -129 ATTTCATTTC - | DM_6 -192 TTTCCATTTC + | DM_6 -315 TTAGCATTTA - | DM_1 -102 AAATAAAT - | DM_1 -1361 ATTTAAAT - | DM_2 -1064 GGGAAATG - | DM_5 -9…
FBgn0004380	Dmel\Klp64D	3L	-	5359392	[ DM_1 -1272 AACTAAAT - | DM_1 -687 AAATAAAT - | DM_5 -655 AATTTAAAT + | DM_1 -159 AATAAAAT - | DM_1 +371 AATCAAAT + | DM_5 -306 AATTAAAAT - | DM_3 -198 TAACCTT + | DM_5 -1218 AATTGGATT + | DM_1 -654 ATTTAAAT - | DM_1 -292 AATTCAAT - | DM_1 -725 AATAAAAT - | DM_5 -1183 AATGGGATT - | DM_1 -720 AATAAAAT - | DM_1 -350 AATTACAT - | DM_1 -1188 GATTAAAT - | DM_5 -730 AATTAAAAT - | DM_1 -488 AATTAGAT - ]
FBgn0031037	Dmel\CG14207	X	+	19605199	[ DM_2 -1018 GGAAATTG - | DM_6 -383 ATTGCATTTA + | DM_6 -1265 ATTCCTTTTA - | DM_5 -987 AATTTAAAT - | DM_1 -989 ATTTAAAT + | DM_6 -167 ATTCCCTTTG + | DM_1 -1261 AATTGAAT + | DM_5 -1293 AATTAAAAT - | DM_1 -1301 ATTTAAAT + | DM_6 -14 TTTGCTTTTA - | DM_6 -554 ATTCCAATTG - | DM_1 -988 ATTTAAAT - | DM_1 -352 AAATAAAT + | DM_2 -170 GGGAATTG - | DM_5 -1301 AATTTAAAT + | DM_1 -119 AATCAAAT + | DM_6 -134 A…
FBgn0037069	Dmel\Cpr78Cc	3L	+	21300580	[ DM_5 -651 AATTCAAAT - | DM_1 -1202 AATAAAAT - | DM_6 -634 TTTGCATTTC - | DM_5 -1450 AATGCAAAT + | DM_1 -113 AACTAAAT - | DM_5 -1163 AATTGTATT - | DM_1 -988 AATTAAAT + | DM_5 -1002 AATTGGATT + | DM_1 -1025 AATGAAAT + | DM_5 -1344 AATTCAAAT - | DM_1 -986 AATTTAAT - | DM_6 -850 TTAGCTTTTG - | DM_1 -174 AATTGAAT - | DM_1 -1477 ACTTAAAT - | DM_1 -179 AATAAAAT - | DM_3 -301 TAAGCTA + | DM_1 -532 AATT…
FBgn0039395	Dmel\CG14546	3R	-	25922634	[ DM_6 -160 ATACCAATTA - | DM_6 -274 TTTGCAATTA + | DM_1 -1459 AATTAAAT - | DM_1 -238 AATTGAAT + | DM_1 -1242 AATGAAAT + | DM_1 -1053 ATTTAAAT - | DM_1 -1387 TATTAAAT + | DM_1 -1261 ACTTAAAT - | DM_1 -1415 AATTGAAT + | DM_1 -236 AATTCAAT - | DM_2 -838 GGAAAATG - | DM_5 -237 AATTGAATT + | DM_3 -918 TAAGCTA + | DM_1 -257 AATTTAAT + | DM_6 -231 ATAGCAATTC - | DM_1 -1054 ATTTAAAT + | DM_1 --2 AAATAAA…
FBgn0030511	Dmel\CG11158	X	+	13682952	[ DM_1 -605 GATTAAAT + | DM_1 -1118 AATAAAAT + | DM_1 -1255 AATAAAAT + | DM_1 -1299 AATGAAAT + | DM_6 -210 TTTTCATTTC - | DM_5 -1420 AATTAAAAT + | DM_1 -220 AACTAAAT - | DM_1 -935 AATTAAAT - | DM_6 -121 TTTCCATTTC - | DM_1 -615 AAATAAAT + | DM_5 -947 AATTGAATT - | DM_1 -949 AATTCAAT + | DM_1 -514 AATCAAAT + | DM_1 -76 AACTAAAT - | DM_1 -360 AACTAAAT - | DM_1 -581 AATTAAAT - | DM_1 -583 AATTTAAT +…
FBgn0033635	Dmel\CG7777	2R	+	11436243	[ DM_5 -1435 AATTGTAAT - | DM_1 +302 AATCAAAT + | DM_1 -134 AACTAAAT - | DM_1 -1132 AATTATAT - | DM_1 -160 AACTAAAT - | DM_1 +437 AATTTAAT + | DM_1 -331 AATTTAAT - | DM_1 -1333 AGTTAAAT - | DM_1 -723 AATCAAAT - | DM_1 +64 AATTGAAT + | DM_1 +400 AATGAAAT + | DM_1 -119 AATTAAAT - | DM_5 +65 AATTCAATT - | DM_1 -478 TATTAAAT - | DM_1 +69 AATTAAAT + | DM_5 -1449 AATGCGAAT + ]
FBgn0032740	Dmel\CG15172	2L	+	19022417	[ DM_1 -1405 AATTCAAT - | DM_1 +160 ACTTAAAT + | DM_5 -1406 AATTGAATT + | DM_1 -1172 AATAAAAT + | DM_1 -1177 AATAAAAT + | DM_1 -1407 AATTGAAT + | DM_2 -860 GGGAATTG + | DM_5 -1405 AATTCAATT - | DM_1 +90 AATTGAAT + | DM_6 -903 TTTGCACTTC - | DM_5 +86 AATTCAAAT - | DM_3 -1331 TAAGCTA + | DM_1 +213 AATAAAAT + | DM_1 +29 ACTTAAAT + | DM_5 +91 AATTCAATT - | DM_1 -1271 AATTAAAT - | DM_1 +79 AATCAAAT + ]
FBgn0037546	Dmel\mAChR-B	3R	+	8059284	[ DM_6 -608 TTTACATTTC + | DM_1 +378 AATTAGAT + | DM_2 -1296 TGAAAATG - | DM_6 -911 TTTGCAATTA + | DM_6 -602 TTTCCCATTA + | DM_6 -341 ATTCCATTTC - | DM_6 -249 CTTGCATTTC - | DM_5 +252 AATTGCAAT - | DM_2 -605 GGGAAATG - | DM_6 -647 ATTCCATTTT + | DM_2 -611 TGTAAATG - ]
FBgn0023506	Dmel\Es2	X	+	8461479	[ DM_5 -1326 AATTCAAAT + | DM_5 -144 AATTTAAAT - | DM_1 -139 ATTTAAAT - | DM_5 -265 AATTGAAAT - | DM_5 -476 AATTCTATT + | DM_1 -145 ATTTAAAT - | DM_5 -1320 AATTCAAAT + | DM_5 -1139 AATTGGAAT - | DM_5 -261 AATTCAAAT + | DM_1 -300 AATGAAAT - | DM_5 -277 AATGCGATT - | DM_1 -877 AAATAAAT - ]
FBgn0038716	Dmel\CG7342	3R	+	19603375	[ DM_5 +6 AATTGCAAT - | DM_1 +177 AATAAAAT + | DM_6 -240 TTACCATTTG - | DM_1 -407 AATTTAAT + | DM_1 -626 AATTATAT + | DM_1 -682 GATTAAAT + | DM_6 -119 TTACCTATTA - | DM_1 +172 ATTTAAAT + | DM_1 +108 AATTTAAT + | DM_1 +389 AATTTAAT + | DM_1 +161 ACTTAAAT + | DM_1 +166 AATAAAAT + ]
FBgn0025837	Dmel\CG17636	X	-	126714	[ DM_1 -1133 AATTGAAT - | DM_6 -918 TTTGCTTTTC + | DM_1 -834 AAATAAAT - | DM_6 -639 TTTCCATTTA - | DM_5 -1134 AATTCAATT + | DM_1 -645 ACTTAAAT + | DM_6 -574 ATACCAATTA + | DM_1 -1047 AATTAAAT + | DM_1 -1135 AATTCAAT + | DM_2 -870 CGAAAATG - | DM_6 -511 TTTCCATTTA - | DM_1 -517 ACTTAAAT + | DM_1 -1006 AATTAAAT - | DM_2 -974 TGCAAATG - | DM_5 -1133 AATTGAATT - | DM_1 -1001 AAGTAAAT - | DM_1 +374 AA…
FBgn0033936	Dmel\CG17386	2R	+	14420324	[ DM_6 -1008 ATTGCAATTG + | DM_6 -1015 ATTGCAATTG - | DM_2 -824 TGCAAATG + | DM_6 -1033 ATTGCTATTG - | DM_6 -1009 ATTGCAATTG - | DM_6 -1014 ATTGCAATTG + | DM_6 -1003 ATTGCAATTG - | DM_6 -825 TTTGCATTTG - | DM_2 -1233 GGAAATTG - | DM_6 -1126 ATTGCAATTT + ]
FBgn0016126	Dmel\CaMKI	4	+	445504	[ DM_5 -661 AATTTAAAT + | DM_5 -456 AATTTAAAT + | DM_1 -660 ATTTAAAT - | DM_1 -661 ATTTAAAT + | DM_1 -455 ATTTAAAT - | DM_1 -667 ATTTAAAT + | DM_1 -615 TATTAAAT - | DM_5 -909 AATGCAATT + | DM_1 -449 AATTAAAT - | DM_6 -909 ATTGCATTTC - | DM_3 -106 TAAGCTT + | DM_5 -689 AATTAAAAT - | DM_1 -381 CATTAAAT - | DM_1 -654 AATTTAAT - | DM_1 -1444 AATAAAAT - | DM_5 -667 AATTTAAAT + | DM_5 -306 AATTAAAAT - …
FBgn0052365	Dmel\CG32365	3L	+	7869042	[ DM_6 -735 TTTCCATTTC + | DM_3 -1001 TAAGCTA + | DM_1 -449 AATTTAAT + | DM_1 -1188 ATTTAAAT + | DM_1 -1119 TATTAAAT - | DM_1 -1206 AAATAAAT + | DM_1 -1170 ATTTAAAT - | DM_5 -736 AATGGAAAT - | DM_1 -589 AGTTAAAT - | DM_5 -775 AATGCTAAT + | DM_2 -739 GGAAATTG - | DM_1 -315 AATTAAAT - | DM_3 -378 TAAGCTA + | DM_6 -383 ATAGCATTTA - | DM_3 -901 TAAGCTA + | DM_1 -1210 AAATAAAT + | DM_1 -124 AAATAAAT -…
FBgn0031033	Dmel\CG14219	X	-	19590170	[ DM_1 -1051 TATTAAAT - | DM_5 -1238 AATTGAATT - | DM_5 -1239 AATTCAATT + | DM_5 -1248 AATTGAAAT - | DM_5 -1286 AATTGAACT + | DM_1 -1290 AATTTAAT - | DM_3 -1071 TAAGCTA + | DM_1 -1015 AATTAAAT - | DM_1 -1243 AATTGAAT - | DM_3 -1059 TAAGCTA + | DM_5 -1244 AATTCAATT + | DM_1 -1238 AATTGAAT - | DM_5 -1243 AATTGAATT - ]
FBgn0035099	Dmel\CG6845	3L	+	146433	[ DM_5 -766 AATTAAAAT + | DM_1 +35 AAATAAAT + | DM_6 -756 TTTGCAATTA - | DM_1 -1367 AAGTAAAT + | DM_1 -1390 AAGTAAAT + | DM_5 -1361 AATTAAAAT + | DM_1 -525 AAATAAAT - | DM_5 -1010 AATTGTAAT - | DM_1 -374 AATAAAAT - | DM_1 -407 AATAAAAT - | DM_1 -1412 AATTTAAT + | DM_1 -422 AACTAAAT - | DM_5 -582 AATTGGAAT - | DM_1 -1316 AATTAAAT + | DM_1 -33 ATTTAAAT - | DM_1 -412 AATTATAT - | DM_1 -534 TATTAAAT …
FBgn0036436	Dmel\CG4914	3L	-	14678147	[ DM_5 -1457 AATGGAATT + | DM_1 -181 AATTCAAT - | DM_5 -1339 AATTTAAAT - | DM_5 -671 AATTTAAAT - | DM_6 -1312 TTTGCATTTG - | DM_1 -295 AATTACAT - | DM_1 -306 ATTTAAAT - | DM_5 -1341 AATTTAAAT + | DM_1 -1341 ATTTAAAT + | DM_1 -676 AAATAAAT - | DM_5 -1077 AATTCAAAT + | DM_1 -290 TATTAAAT - | DM_1 -672 ATTTAAAT - | DM_1 -224 AATGAAAT - ]
FBgn0038753	Dmel\CG4459	3R	-	19928644	[ DM_5 -813 AATGCAATT - | DM_1 -466 ATTTAAAT - | DM_5 -691 AATGGGAAT + | DM_1 -1059 AATGAAAT + | DM_1 -1074 AATTGAAT + | DM_5 -1053 AATGCAATT + | DM_6 -1053 ATTGCATTTC - | DM_5 -673 AATTGTATT - | DM_6 -690 ATTCCCATTG - | DM_5 -1072 AATTCAATT - | DM_1 -1263 AATTAGAT + | DM_1 -306 AATTATAT - | DM_5 -1073 AATTGAATT + | DM_1 -653 TATTAAAT - | DM_1 -247 AAATAAAT - ]
FBgn0039907	Dmel\lgs	4	-	443911	[ DM_5 -921 AATTTAAAT + | DM_5 -897 AATTAAAAT + | DM_1 -931 AATTAAAT - | DM_1 -936 AATTTAAT - | DM_5 -1108 AATTAAAAT + | DM_1 -926 ATTTAAAT - | DM_5 -1280 AATTAAAAT + | DM_1 -672 AATGAAAT - | DM_5 -927 AATTTAAAT + | DM_5 -677 AATGCAATT - | DM_5 -1132 AATTTAAAT + | DM_5 -919 AATTTAAAT - | DM_1 +46 AATTACAT + | DM_1 -920 ATTTAAAT - | DM_5 -1130 AATTTAAAT - | DM_5 -925 AATTTAAAT - ]
FBgn0064227	Dmel\-	3L	+	3825449	[ DM_6 -1377 ATTGCATTTG - | DM_1 -992 AATCAAAT - | DM_5 -914 AATTCAATT - | DM_1 -1247 AATTGAAT + | DM_1 -1383 AATCAAAT + | DM_5 -1028 AATGCAAAT - | DM_6 -1240 TTTCCAATTC - | DM_5 -921 AATTAAAAT + | DM_3 -1138 TAAGCTA + | DM_1 -1411 AATAAAAT + | DM_5 -1246 AATTGAATT + | DM_1 -925 AATTGAAT - | DM_5 -1377 AATGCAATT + | DM_5 -915 AATTGAATT + | DM_1 -1245 AATTCAAT - | DM_1 -347 AATTAAAT - | DM_5 -1245…
FBgn0261597	Dmel\RpS26	2L	-	18443277	[ DM_1 -607 AATTGAAT - | DM_1 -1133 ATTTAAAT + | DM_5 -607 AATTGAATT - | DM_5 -608 AATTCAATT + | DM_5 -1234 AATGCAAAT + | DM_6 -1234 TTTGCATTTG - | DM_6 -982 TTACCAATTC - | DM_1 -1248 AAATAAAT + | DM_6 -1142 TTAGCAATTG - | DM_1 -450 AATTACAT - | DM_1 -1132 ATTTAAAT - | DM_3 -178 TAACCTT + | DM_5 -1086 AATTCTATT + | DM_1 -689 AAATAAAT - | DM_5 -721 AATGGAATT - | DM_1 -347 AATTTAAT - ]
FBgn0021795	Dmel\Tapdelta	2R	-	11371335	[ DM_5 -284 AATTGAAAT + | DM_1 -162 AATAAAAT + | DM_6 -53 ATAGCAATTA - | DM_1 -463 AATTTAAT + | DM_1 -738 AATTAAAT + | DM_6 -676 ATTCCTTTTG - | DM_5 -808 AATTAAAAT - | DM_6 -894 ATTGCAATTG - | DM_5 -397 AATTCTATT + | DM_1 -461 TATTAAAT - | DM_5 -482 AATTGTAAT - | DM_1 -334 AATTATAT - | DM_1 -345 AGTTAAAT - | DM_5 -268 AATTGAATT + | DM_1 -1057 AATAAAAT + | DM_1 -365 AATTAAAT - | DM_5 -267 AATTCAAT…
FBgn0001970	Dmel\Pgant35A	2L	+	14359252	[ DM_5 -354 AATTTAAAT - | DM_1 +40 AATTTAAT + | DM_6 -519 TTTCCTATTG - | DM_5 -948 AATTCGATT + | DM_5 -454 AATTTAAAT + | DM_5 -452 AATTTAAAT - | DM_1 -323 AAGTAAAT - | DM_1 -355 ATTTAAAT - | DM_5 -369 AATGGAAAT - | DM_1 -957 AGTTAAAT + | DM_1 -415 AATTAAAT - | DM_5 -446 AATTAAAAT - | DM_1 +35 AATTAAAT + | DM_1 -364 TATTAAAT - | DM_5 -504 AATGGTATT + ]
FBgn0025740	Dmel\PlexB	4	-	43778	[ DM_5 +211 AATGCGAAT - | DM_1 +345 AAATAAAT + | DM_3 -92 TAAGCTT + | DM_1 -599 AATTATAT - | DM_1 -768 AGTTAAAT - | DM_5 +156 AATTAAAAT - | DM_2 -892 TGAAATTG + | DM_1 +220 AATTCAAT + | DM_1 -255 AATGAAAT - | DM_1 -918 AGTTAAAT - | DM_1 +65 AAATAAAT + | DM_1 +215 CATTAAAT + ]
FBgn0037149	Dmel\CG14561	3L	+	22065907	[ DM_5 -1201 AATTGTATT - | DM_1 -1208 AATTTAAT + | DM_1 -1213 AATTGAAT + | DM_5 -1457 AATTAAAAT + | DM_3 -1077 TAAGCTA + | DM_6 -815 GTTGCATTTC - | DM_1 -1211 AATTCAAT - | DM_5 -636 AATTCGAAT - | DM_1 -250 AATAAAAT - | DM_1 -335 AATTTAAT - | DM_5 -1211 AATTCAATT - | DM_1 -1283 AATTACAT + | DM_1 -1206 TATTAAAT - | DM_1 -1198 AATTAAAT + | DM_1 -1196 AATTTAAT - | DM_1 -1442 AACTAAAT - | DM_1 -1193 A…
FBgn0004396	Dmel\CrebA	3L	+	15535395	[ DM_1 +299 AATTATAT + | DM_5 -469 AATTCAATT + | DM_5 -468 AATTGAATT - | DM_1 -468 AATTGAAT - | DM_5 +397 AATTGAATT - | DM_5 +225 AATTGAATT - | DM_1 -225 ATTTAAAT - | DM_1 +284 AATCAAAT + | DM_1 +142 TATTAAAT + | DM_1 +450 AGTTAAAT + | DM_1 +396 AATTCAAT + | DM_1 +224 AATTCAAT + | DM_1 +229 AATTAAAT + ]
FBgn0259143	Dmel\CG42258	X	+	12463528	[ DM_6 -1175 TTTGCATTTT + | DM_1 -159 AAATAAAT - | DM_6 -450 ATTGCAATTT - | DM_5 -451 AATTGCAAT + | DM_1 -537 AGTTAAAT + | DM_5 -449 AATTGCAAT - | DM_5 -1246 AATTGAAAT + | DM_6 -740 TTTCCAATTG - | DM_3 -222 TAAGCTA + | DM_6 -657 TTACCATTTA + | DM_6 -1025 TTTTCATTTC + | DM_1 -1241 AATTAAAT + | DM_6 -758 ATTGCTTTTC + | DM_2 -1442 AGAAAATG - | DM_2 -1172 AGAAAATG - | DM_1 -299 AATAAAAT - | DM_1 +139…
FBgn0032382	Dmel\Mal-B2	2L	+	11849958	[ DM_5 -659 AATTGAATT + | DM_1 +317 AATTATAT + | DM_5 -443 AATTAAAAT - | DM_5 -889 AATTCAATT - | DM_1 -889 AATTCAAT - | DM_5 -287 AATTAAAAT - | DM_5 -658 AATTCAATT - | DM_5 -663 AATTAAAAT - | DM_5 -890 AATTGAATT + | DM_1 -715 AATGAAAT - | DM_5 +74 AATTAAAAT - | DM_1 -134 AATAAAAT - | DM_1 -491 AATTTAAT - | DM_1 -658 AATTCAAT - | DM_5 +313 AATTAAAAT - | DM_5 -692 AATGGAAAT - | DM_1 -496 AATTAAAT -…
FBgn0016131	Dmel\Cdk4	2R	+	16579470	[ DM_5 -542 AATTCAATT - | DM_1 -466 ACTTAAAT - | DM_1 -544 AATTGAAT + | DM_1 -1117 AATTGAAT + | DM_5 -1390 AATGCAAAT + | DM_6 -143 ATTCCAATTC - | DM_5 -995 AATGCGATT - | DM_1 -864 AATCAAAT - | DM_5 -983 AATGCGAAT - | DM_1 -1385 AATTAAAT + | DM_5 -989 AATGCGAAT - | DM_1 -296 AAATAAAT - | DM_1 -234 AAATAAAT + | DM_1 -542 AATTCAAT - | DM_1 -508 AATAAAAT - | DM_5 -543 AATTGAATT + | DM_1 -292 AAATAAAT…
FBgn0037001	Dmel\ND-39	3L	+	20492082	[ DM_5 +196 AATTAAAAT - | DM_1 +451 AATTAAAT + | DM_6 -1079 TTTGCAATTG - | DM_5 -1085 AATTCAATT + | DM_1 -1136 AATGAAAT + | DM_1 -1285 AATTGAAT + | DM_5 +402 AATTGAAGT - | DM_5 -1084 AATTGAATT - | DM_1 -485 AATAAAAT - | DM_5 +164 AATGGGAAT - | DM_1 -1359 AATTAAAT + | DM_1 +446 AATTGAAT + | DM_1 -1086 AATTCAAT + | DM_1 -1024 AATCAAAT - | DM_5 +447 AATTCAATT - | DM_1 +155 AATGAAAT + ]
FBgn0040236	Dmel\c11.1	X	-	9283117	[ DM_1 -823 AATAAAAT - | DM_5 -1148 AATTTAAAT + | DM_1 -854 AAATAAAT + | DM_1 -1136 AATCAAAT + | DM_5 -982 AATTGGAAT + | DM_6 -189 TTAGCAATTA - | DM_6 -981 ATTCCAATTG - | DM_5 -513 AATTAAAAT + | DM_5 -975 AATGCGATT - | DM_5 -127 AATTCAAAT - | DM_1 -1148 ATTTAAAT + | DM_5 -298 AATTGAAAT - | DM_1 -339 AATTAAAT - | DM_1 -357 AATCAAAT + | DM_1 -122 AATGAAAT - | DM_5 -775 AATTGTATT + | DM_1 -198 AAGTA…
FBgn0020392	Dmel\Nmt	3L	-	8178429	[ DM_5 -140 AATTCAATT - | DM_5 +52 AATTGCAAT - | DM_5 -146 AATTGAATT + | DM_5 +428 AATTGAAAT - | DM_5 -141 AATTGAATT + | DM_5 -225 AATTCTAAT + | DM_1 -1402 AATTGAAT - | DM_5 -730 AATGCGATT + | DM_1 -145 AATTCAAT - | DM_5 +58 AATTAAAAT - | DM_5 -1402 AATTGAATT - | DM_1 -176 AATAAAAT - | DM_5 -1403 AATTCAATT + | DM_1 -1089 ATTTAAAT - | DM_1 -140 AATTCAAT - | DM_1 -229 AATTATAT - | DM_1 -135 AATAAAA…
FBgn0039639	Dmel\CG14512	3R	-	29138573	[ DM_5 -479 AATTGAATT + | DM_1 -178 AATTGAAT + | DM_5 -478 AATTCAATT - | DM_1 -1441 ATTTAAAT + | DM_1 -1447 CATTAAAT + | DM_6 -421 ATTGCATTTT - | DM_5 -176 AATTCAATT - | DM_5 -1213 AATTCAATT - | DM_6 -13 TTTGCCATTC - | DM_5 -1214 AATTGAATT + | DM_1 -478 AATTCAAT - | DM_1 -626 AATTAAAT - | DM_5 -421 AATGCAATT + | DM_1 -1484 AAGTAAAT + | DM_5 -177 AATTGAATT + | DM_6 -290 ATTCCATTTC - | DM_1 -475 AA…
FBgn0052767	Dmel\CG32767	X	-	5084768	[ DM_1 -946 AATTCAAT - | DM_5 -946 AATTCAATT - | DM_1 -1140 AATTGAAT + | DM_1 -1180 AATTTAAT + | DM_3 -705 TAAGCTA + | DM_6 -952 ATTCCAATTC - | DM_5 -1138 AATTCAATT - | DM_5 -947 AATTGAATT + | DM_1 -1178 AATTAAAT - | DM_1 -1183 AATTAAAT - | DM_5 -1139 AATTGAATT + | DM_1 -1185 AATTTAAT + | DM_5 -953 AATTGGAAT + | DM_1 -1199 AATAAAAT - | DM_1 -236 AATTAAAT - | DM_1 -1143 AATTAAAT - | DM_1 -1194 AAT…
FBgn0031575	Dmel\Cep97	2L	+	3867697	[ DM_5 -688 AATTCAATT + | DM_1 -201 AATAAAAT - | DM_5 -687 AATTGAATT - | DM_1 -684 AATTGAAT + | DM_3 -103 TAAGCTT + | DM_1 -689 AATTCAAT + | DM_6 -423 ATTGCCATTG + | DM_2 -736 TGTAAATG - | DM_5 -682 AATTCAATT - | DM_5 -692 AATTGAATT - | DM_5 -693 AATTCAATT + | DM_5 -411 AATGGAAAT - | DM_1 -692 AATTGAAT - | DM_6 -52 ATTGCACTTC - | DM_5 -683 AATTGAATT + | DM_1 -694 AATTCAAT + | DM_5 -195 AATTTAAAT …
FBgn0052221	Dmel\CG32221	3L	+	19834670	[ DM_5 -159 AATTTAAAT - | DM_1 -160 ATTTAAAT - | DM_5 -176 AATTAAAAT + | DM_5 -161 AATTTAAAT + | DM_5 -1425 AATTGTAAT + | DM_5 -1456 AATGCAATT + | DM_5 -149 AATTTAAAT - | DM_3 -65 TAACCTT + | DM_5 -365 AATGCGAAT - | DM_1 -154 AAATAAAT - | DM_1 +3 AAATAAAT + | DM_5 -1451 AATTGTATT + | DM_1 -165 AATTTAAT - | DM_1 -144 AAGTAAAT - | DM_1 -150 ATTTAAAT - ]
FBgn0004647	Dmel\N	X	+	3134870	[ DM_6 -526 ATTTCATTTC - | DM_5 -1492 AATTGAAAT + | DM_1 -516 AATGAAAT + | DM_5 -1443 AATTGCAAT - | DM_1 -1361 AATAAAAT + | DM_1 -1440 AATTTAAT + | DM_5 -1485 AATTCAATT - | DM_1 -802 AATAAAAT - | DM_1 +186 AATGAAAT + | DM_6 -359 TTTCCTTTTG - | DM_5 -1486 AATTGAATT + | DM_1 -1487 AATTGAAT + | DM_1 -691 AATTAGAT - | DM_1 -527 AATGAAAT + | DM_1 -1201 ACTTAAAT + | DM_1 -570 AATTGAAT - | DM_1 -1438 GA…
FBgn0038774	Dmel\CG5023	3R	+	20169435	[ DM_6 -328 TTTCCCTTTC - | DM_6 -553 TTTGCAATTA - | DM_1 +227 AATTGAAT + | DM_1 -1057 AAATAAAT + | DM_1 -1061 AAATAAAT + | DM_3 -65 TAACCTA + | DM_1 -679 AATTTAAT - | DM_5 +40 AATGCAAAT - | DM_6 -18 TTTCCATTTG - | DM_5 +228 AATTCAATT - | DM_1 -1311 AAATAAAT + | DM_1 -558 AATTACAT - | DM_5 +46 AATGCAAAT - | DM_1 +135 AATTAAAT + | DM_1 -681 AATTAAAT + | DM_1 +351 AATAAAAT + | DM_1 -506 AATGAAAT + |…
FBgn0031646	Dmel\CG2837	2L	-	4906762	[ DM_1 +76 AATTGAAT + | DM_1 -758 AATAAAAT + | DM_6 -458 TTTCCATTTC - | DM_5 +72 AATTCGATT - | DM_6 -828 ATTGCATTTT - | DM_1 -1416 AATAAAAT - | DM_5 +77 AATTCAATT - | DM_1 -373 ATTTAAAT - | DM_1 -1429 AAGTAAAT + | DM_1 -1411 AATAAAAT - | DM_6 -906 TTACCTTTTG - | DM_1 +400 AAATAAAT + | DM_1 -418 AAGTAAAT - | DM_1 +396 AAATAAAT + | DM_3 -158 TAACCTT + ]
FBgn0040736	Dmel\-	2R	+	18387895	[ DM_1 +364 AACTAAAT + | DM_1 -877 AATAAAAT + | DM_1 -783 AATCAAAT - | DM_1 -1278 AATTCAAT + | DM_1 -1112 AAATAAAT - | DM_6 -79 ATTCCATTTG - | DM_1 -601 AAATAAAT - | DM_5 -764 AATGCAAAT + | DM_5 +389 AATTAAAAT - | DM_1 -517 AATTATAT - | DM_1 -1451 ATTTAAAT - | DM_3 -214 TAACCTT + | DM_6 -1433 ATAGCATTTG - | DM_1 -313 AATGAAAT - | DM_1 -1452 ATTTAAAT + | DM_3 -616 TAACCTT + | DM_1 -480 TATTAAAT - …
FBgn0266050	Dmel\-	X	-	9446212	[ DM_1 +397 AATAAAAT + | DM_5 +85 AATGGGAAT - | DM_2 -885 GGAAAATG + | DM_5 -561 AATTGAATT + | DM_5 -560 AATTCAATT - | DM_5 -617 AATTGAATT - | DM_5 -618 AATTCAATT + | DM_1 -421 AATTAAAT - | DM_1 -560 AATTCAAT - | DM_5 -1429 AATTCGATT + | DM_1 +392 AATGAAAT + | DM_1 -617 AATTGAAT - | DM_1 +402 AATAAAAT + | DM_1 +387 AATAAAAT + ]
FBgn0035696	Dmel\Best2	3L	-	6256665	[ DM_1 -555 ATTTAAAT - | DM_5 -1223 AATGGTATT + | DM_5 -824 AATTCTAAT - | DM_3 -245 TAAGCTT + | DM_1 -786 AAATAAAT - | DM_1 -790 AAATAAAT - | DM_2 -818 TGTAAATG + | DM_1 -293 AATTATAT - | DM_1 -708 AATTGAAT - | DM_1 -1098 AATTAAAT - | DM_1 -622 AATTTAAT - | DM_5 -1103 AATTGAAAT - | DM_1 -206 AATAAAAT - ]
FBgn0264075	Dmel\tgo	3R	-	9020022	[ DM_6 -1225 TTTGCCTTTC - | DM_3 -1186 TAAGCTT + | DM_5 -1366 AATTGGAAT + | DM_1 -929 AGTTAAAT + | DM_1 -1371 ATTTAAAT - | DM_1 -1219 AATAAAAT + | DM_6 -560 ATTCCATTTC - | DM_1 -1338 AAGTAAAT - | DM_5 -1372 AATTTAAAT + | DM_5 -351 AATGGTATT - | DM_1 -407 ATTTAAAT - | DM_1 -152 AATAAAAT - | DM_6 -728 ATTCCATTTT - | DM_1 -163 AATTTAAT - | DM_3 -868 TAAGCTA + | DM_1 -1372 ATTTAAAT + | DM_1 -306 AAAT…
FBgn0003071	Dmel\Pfk	2R	+	10109740	[ DM_5 -378 AATTGAATT + | DM_5 +319 AATTCGATT - | DM_1 -377 AATTCAAT - | DM_1 -868 AATGAAAT + | DM_1 -1459 AATGAAAT + | DM_1 -481 ATTTAAAT - | DM_5 -562 AATGGAATT + | DM_1 -314 ATTTAAAT - | DM_6 -977 ATTGCAATTG - | DM_1 +109 AATAAAAT + | DM_5 -482 AATTTAAAT + | DM_5 -976 AATTGCAAT - | DM_1 +323 AATTTAAT + | DM_1 -1492 AACTAAAT + | DM_5 -978 AATTGCAAT + | DM_6 -867 ATTTCATTTC - | DM_6 -1458 ATTTCA…
FBgn0013681	Dmel\-	mt	+	5608	[ DM_5 +288 AATTAAAAT - | DM_1 -1157 AACTAAAT - | DM_1 +318 AATGAAAT + | DM_1 -608 AAATAAAT - | DM_1 -613 AATAAAAT - | DM_1 -535 AATTCAAT - | DM_1 -1395 AATAAAAT - | DM_1 -457 AATAAAAT - | DM_1 -1049 AATTATAT - | DM_1 -1302 AATAAAAT - | DM_5 +149 AATGGTAAT - | DM_1 -1247 AGTTAAAT - | DM_1 -1297 TATTAAAT - | DM_1 -198 ATTTAAAT - | DM_5 -1401 AATTCAATT + | DM_5 -1400 AATTGAATT - | DM_1 +380 AGTTAAA…
FBgn0035756	Dmel\unc-13-4A	3L	-	7312896	[ DM_1 +252 AATTAAAT + | DM_3 -986 TAACCTT + | DM_1 -1367 AACTAAAT - | DM_5 +248 AATTCAATT - | DM_5 +243 AATTCAATT - | DM_1 +247 AATTGAAT + | DM_1 +481 AAATAAAT + | DM_1 -1372 AATTTAAT - | DM_1 +427 AATAAAAT + | DM_1 +242 AATTGAAT + ]
FBgn0031277	Dmel\-	2L	+	779173	[ DM_1 -1027 AATTCAAT - | DM_5 -763 AATGCAATT - | DM_5 -1133 AATGCAAAT - | DM_5 -676 AATTTAAAT - | DM_5 -1146 AATGCAAAT + | DM_5 -1184 AATTGCAAT + | DM_1 -677 ATTTAAAT - | DM_1 +478 AAGTAAAT + | DM_5 -1331 AATTAAAAT + | DM_1 -460 AAATAAAT - | DM_5 -1182 AATTGCAAT - | DM_1 -471 AATTTAAT - ]
FBgn0038752	Dmel\CG4462	3R	-	19925371	[ DM_1 +180 AAATAAAT + | DM_6 -420 TTTGCCATTC - | DM_1 -626 AATAAAAT + | DM_1 -732 AATTAAAT - | DM_1 -734 AATTTAAT + | DM_1 -720 AATAAAAT - | DM_5 +126 AATTTAAAT - | DM_1 -254 TATTAAAT - | DM_5 +186 AATTCAATT - | DM_1 +406 TATTAAAT + | DM_1 -964 AAATAAAT + | DM_1 +125 ATTTAAAT + | DM_1 +399 CATTAAAT + | DM_1 -642 AAGTAAAT - | DM_1 +185 AATTGAAT + | DM_3 -223 TAAGCTA + ]
FBgn0036772	Dmel\CG5290	3L	-	17912565	[ DM_5 -1481 AATTCAAAT + | DM_5 -1076 AATGGAATT - | DM_5 -718 AATTTAAAT - | DM_5 -720 AATTTAAAT + | DM_1 -122 AACTAAAT - | DM_1 -458 CATTAAAT - | DM_5 -1389 AATTGAAAT + | DM_5 -1083 AATTAAAAT + | DM_1 +83 AATTAAAT + | DM_1 -108 AATTAAAT - | DM_1 -719 ATTTAAAT - ]
FBgn0051089	Dmel\CG31089	3R	+	25902643	[ DM_1 +217 AATTTAAT + | DM_1 +206 ATTTAAAT + | DM_3 -295 TAAGCTA + | DM_5 +207 AATTTAAAT - | DM_1 -511 AATGAAAT - | DM_1 -1064 AAATAAAT - | DM_1 +222 AATGAAAT + | DM_1 -515 AAATAAAT - | DM_1 +227 AATTTAAT + | DM_5 +213 AATTCTAAT - | DM_1 +243 AATTATAT + ]
FBgn0026713	Dmel\l(1)G0007	X	+	14201362	[ DM_6 -565 ATTGCCATTC - | DM_1 -373 AATTACAT - | DM_5 -912 AATTCGAAT - | DM_1 -499 AATTCAAT + | DM_1 -1407 AACTAAAT + | DM_5 -920 AATTCGAAT + | DM_5 -906 AATTGGAAT - | DM_5 -918 AATTCGAAT - | DM_5 -498 AATTCAATT + | DM_5 -497 AATTGAATT - | DM_1 -497 AATTGAAT - | DM_6 -350 TTTCCATTTT - | DM_1 -1458 ATTTAAAT + | DM_1 -368 ATTTAAAT - | DM_1 -369 ATTTAAAT + | DM_1 -481 CATTAAAT - | DM_1 -446 AAATAAA…
FBgn0032022	Dmel\CG14275	2L	+	8327456	[ DM_1 +141 AATTAAAT + | DM_5 -1069 AATTCAATT - | DM_1 -1069 AATTCAAT - | DM_5 -681 AATTGAAGT - | DM_1 -704 AATAAAAT - | DM_3 -441 TAAGCTA + | DM_1 -313 AAGTAAAT - | DM_1 -493 ATTTAAAT - | DM_5 -1070 AATTGAATT + | DM_1 -676 AAATAAAT - | DM_1 +136 AATTTAAT + | DM_1 -672 ATTTAAAT - | DM_1 -708 AAATAAAT - | DM_1 +145 AAATAAAT + | DM_3 -449 TAAGCTT + ]
FBgn0259700	Dmel\CG42354	X	-	16104946	[ DM_5 -511 AATTCAAAT - | DM_1 -543 AATGAAAT - | DM_5 -1396 AATTGGAAT + | DM_5 -1384 AATGGAATT + | DM_5 -600 AATGGAAAT - | DM_5 -609 AATGGTAAT - | DM_1 -266 AATTAAAT - | DM_1 -567 AAATAAAT - | DM_5 -1390 AATTGTAAT + | DM_1 -207 AATTGAAT - ]
FBgn0016697	Dmel\Prosalpha5	2R	+	17412767	[ DM_1 -578 AAGTAAAT + | DM_1 -1129 AATCAAAT + | DM_6 -714 ATTCCATTTC + | DM_6 -314 CTTGCATTTC - | DM_6 -349 ATTGCCATTA - | DM_2 -1153 TGTAAATG - | DM_6 -1005 ATTGCAATTC + | DM_6 -1156 ATAGCATTTA + | DM_1 -1368 CATTAAAT + | DM_6 -1011 TTTGCTATTG + | DM_2 -1254 AGAAAATG - | DM_1 +124 AACTAAAT + ]
FBgn0010453	Dmel\Wnt4	2L	-	7277171	[ DM_1 -979 AATGAAAT + | DM_1 -1145 AATTAGAT + | DM_6 -583 ATTGCAATTG - | DM_6 -1235 ATTCCCATTC + | DM_1 -1150 AAGTAAAT + | DM_6 -205 TTACCAATTG - | DM_2 -1386 GGGAATTG - | DM_6 -660 ATTGCATTTT + | DM_6 -695 ATTGCTTTTC - | DM_2 -1267 TGGAATTG - ]
FBgn0030798	Dmel\CG13003	X	-	16876544	[ DM_1 -591 AATAAAAT - | DM_5 -1197 AATGCAAAT + | DM_5 -1136 AATTCGAAT + | DM_5 -1404 AATTGGATT + | DM_5 -1140 AATTCGATT - | DM_5 -1134 AATTCGAAT - | DM_1 -770 AATTATAT - | DM_6 -681 TTTGCTATTG - | DM_1 -790 AATCAAAT - | DM_1 -1068 AAATAAAT + | DM_1 -841 AATTAAAT - | DM_5 -825 AATTAAAAT - | DM_1 -523 CATTAAAT - | DM_1 -617 AATAAAAT - | DM_1 -795 AATCAAAT - | DM_1 -605 ATTTAAAT - | DM_1 +394 AATGA…
FBgn0029853	Dmel\CG3781	X	+	6261169	[ DM_5 -168 AATTGTAAT - | DM_1 -182 AATTGAAT - | DM_5 -635 AATTCGAAT + | DM_5 -183 AATTCAATT + | DM_5 -633 AATTCGAAT - | DM_1 -578 AATTCAAT - | DM_5 -182 AATTGAATT - | DM_5 -578 AATTCAATT - | DM_1 -144 AATTAAAT - | DM_1 -555 AATTAAAT - | DM_1 -424 ACTTAAAT - | DM_5 -579 AATTGAATT + | DM_1 -139 AATAAAAT - ]
FBgn0038281	Dmel\RpL10Aa	3R	+	15037366	[ DM_6 -1376 ATTCCAATTG - | DM_5 -1377 AATTGGAAT + | DM_1 -1028 AAGTAAAT - | DM_5 -185 AATTGAAGT - | DM_1 -1139 AATAAAAT + | DM_6 -731 ATTGCAATTC - | DM_5 -730 AATTGCAAT - | DM_5 -1381 AATTGAATT - | DM_2 -894 GGGAATTG + | DM_5 -1382 AATTCAATT + | DM_1 -1132 AATTACAT - | DM_6 -895 ATTCCCATTC - | DM_1 -1381 AATTGAAT - | DM_5 -896 AATGGGAAT + | DM_1 -1383 AATTCAAT + | DM_5 -732 AATTGCAAT + | DM_1 -1…
FBgn0259740	Dmel\CG42394	3R	+	10849825	[ DM_5 -699 AATTCAATT + | DM_1 +206 AATTAGAT + | DM_5 -345 AATTGAATT - | DM_2 -837 TGCAAATG + | DM_1 -713 AATTTAAT - | DM_5 -698 AATTGAATT - | DM_5 -709 AATTTAAAT + | DM_1 -698 AATTGAAT - | DM_5 +33 AATTAAAAT - | DM_5 -682 AATTGTATT + | DM_5 -346 AATTCAATT + | DM_1 -345 AATTGAAT - | DM_1 -190 AATTGAAT - | DM_1 -708 ATTTAAAT - | DM_1 +401 ACTTAAAT + | DM_3 -296 TAAGCTT + ]
FBgn0026753	Dmel\Vha13	3R	-	19644386	[ DM_3 -126 TAAGCTA + | DM_1 +376 AATTAAAT + | DM_1 -439 TATTAAAT - | DM_1 -492 AATTAAAT - | DM_1 -386 GATTAAAT - | DM_5 +205 AATTGGATT - | DM_1 -169 TATTAAAT - | DM_1 +371 AATTAAAT + | DM_1 +318 AAGTAAAT + | DM_1 +386 AATTAAAT + | DM_1 -267 ATTTAAAT - | DM_1 +381 AATTAAAT + | DM_1 +356 AATCAAAT + | DM_1 +366 AACTAAAT + ]
FBgn0012036	Dmel\Aldh	2L	+	9387389	[ DM_3 -415 TAAGCTA + | DM_5 -1017 AATGCGATT - | DM_1 -995 AAATAAAT + | DM_1 -1426 AAATAAAT - | DM_1 -1054 AAATAAAT + | DM_1 -1465 ACTTAAAT - | DM_1 -1160 AATTCAAT - | DM_5 +49 AATTAAAAT - | DM_6 -307 ATTGCATTTG - | DM_1 -624 AATTATAT - | DM_3 -1076 TAAGCTT + | DM_1 -1393 TATTAAAT + | DM_5 -1432 AATGCAATT + | DM_1 -301 AATAAAAT - | DM_6 -404 ATTGCTTTTG - | DM_1 -327 AATGAAAT + | DM_1 -769 AATTCAA…
FBgn0004852	Dmel\Ac76E	3L	+	19939287	[ DM_1 -1148 AATTAAAT - | DM_1 +335 AACTAAAT + | DM_1 -1019 AATTGAAT + | DM_1 -788 TATTAAAT - | DM_1 -1213 AATTTAAT + | DM_1 -800 ATTTAAAT - | DM_3 -776 TAAGCTT + | DM_1 -625 AAATAAAT - | DM_6 -792 TTTGCATTTA + | DM_2 -273 TGGAATTG - | DM_5 -271 AATGGAATT - | DM_1 -470 AAATAAAT - | DM_1 -1017 AATTCAAT - | DM_6 -1012 ATTGCAATTC - | DM_1 -206 AATTAAAT - | DM_3 -361 TAAGCTT + | DM_5 -1018 AATTGAATT …
FBgn0003714	Dmel\tko	X	-	2443976	[ DM_5 +44 AATTCAATT - | DM_1 +54 AATTAGAT + | DM_1 +43 AATTGAAT + | DM_6 -561 TTACCAATTC - | DM_5 +39 AATTCTAAT - | DM_1 -606 AGTTAAAT + | DM_1 +62 TATTAAAT + | DM_1 +260 AGTTAAAT + ]
FBgn0035293	Dmel\CG5687	3L	-	1939103	[ DM_1 -37 TATTAAAT - | DM_5 -749 AATTGAAAT - | DM_1 -30 TATTAAAT - | DM_5 -772 AATTTAAAT - | DM_5 -743 AATTCTAAT - | DM_5 -774 AATTTAAAT + | DM_6 -483 TTTCCATTTG - | DM_3 -81 TAACCTT + | DM_1 -774 ATTTAAAT + | DM_5 -1154 AATTGGAAT + | DM_1 -139 AAGTAAAT - | DM_5 -1159 AATGGAATT + | DM_1 -773 ATTTAAAT - | DM_1 -1010 AATTAAAT - ]
FBgn0011244	Dmel\Hsp60B	2L	+	728362	[ DM_2 -536 TGGAAATG - | DM_6 -96 ATTGCTTTTC - | DM_6 -313 TTTGCAGTTC - | DM_6 -527 TTTCCATTTG + | DM_2 -773 GGGAATTG - | DM_1 -732 AACTAAAT + | DM_2 -530 TGGAAATG - | DM_2 -579 TGAAAATG - | DM_6 -533 TTTCCATTTC + | DM_2 -562 TGGAAATG - ]
