# Supplementary material for: Modeling the cis-regulatory modules of genes expressed in developmental stages of Drosophila melanogaster
Source: PeerJ. 2017 May 30;5:e3389. doi: 10.7717/peerj.3389 (PMC5452948; doi:10.7717/peerj.3389)
Supplement: Data S2 [file peerj-05-3389-s011.zip › Supplemental Data S2/Embryo_0_2h.txt]

##FlyBase_ID	Gene_Symbol	Chromosome	Strand	TSS	Detected_Motifs
FBgn0052537	Dmel\CG32537	X	-	19276539	[ DM_2 -173 CGGATCC + | DM_4 -1047 TCCTCAT + | DM_4 -970 TCCTCAT + | DM_9 -1110 CTTGGGCAAGT - | DM_11 -848 TGATCGTCAAGT + | DM_2 -171 CGGATCC - ]
FBgn0039141	Dmel\spas	3R	+	24038215	[ DM_2 -324 CGGATCC + | DM_2 -322 CGGATCC - | DM_9 -1125 CATGGACAGCG - | DM_2 -883 GGCATCC + ]
FBgn0027296	Dmel\temp	X	-	2262515	[ DM_24 -356 GATTTAG - | DM_1 -46 CCTGCTTTCAAT + | DM_24 -207 GATTAAG - | DM_8 -1115 ACGAAAATA + | DM_3 +472 AATTCCATGGAG + ]
FBgn0037354	Dmel\CG12171	3R	+	5633627	[ DM_2 -268 GGGATCC + | DM_2 -950 GGCATCC + | DM_2 -452 CGCATCC - | DM_2 -266 GGGATCC - | DM_9 -1031 CTTGGTCATGT - ]
FBgn0031535	Dmel\CG12795	2L	+	3452466	[ DM_4 -14 TCCTCAT + | DM_17 -239 TTACTTT - | DM_17 -1057 TTACTTT - | DM_24 -800 GATTAAG - | DM_1 -460 CCTGTTTACTGT + | DM_3 +299 TGCGACAAGGTC + | DM_8 -811 ACCAAATTC + | DM_9 -1301 CTTGGACAACT - ]
FBgn0031655	Dmel\Marcal1	2L	+	4955509	[ DM_2 -1153 CGGATCC + | DM_2 -889 CGGATCC - | DM_2 -891 GGGATCC + | DM_2 -977 GGCATCC - | DM_9 -1381 CTTGGCAATCG - ]
FBgn0036913	Dmel\Usp32	3L	+	19871139	[ DM_24 -520 GATTAAG - | DM_3 +266 GAGTCCAAGCAC + | DM_8 -1483 ACGAAAATA + | DM_1 -301 TGTGTTTTCGAT + ]
FBgn0033846	Dmel\mip120	2R	+	13506430	[ DM_2 -491 GGCATCC - | DM_9 -1166 CTTGGCCTTCG - | DM_2 -684 CGGATCC + | DM_9 -1202 CTTGGGCTTGG - | DM_2 -682 GGGATCC - | DM_9 -1208 CTTGGGCTTCG - ]
FBgn0000330	Dmel\cm	X	-	7011145	[ DM_9 -1334 CATGGGCTTCG - | DM_17 -853 TTACTAT - | DM_9 -1437 CTTGGCCATCC - | DM_17 -282 TTACTTT - | DM_2 -917 GGGATCC + | DM_2 -817 GGCATCC - | DM_2 -472 CGGATCC - | DM_2 -474 CGGATCC + | DM_17 -635 TTACTTT - ]
FBgn0034753	Dmel\CG2852	2R	-	22646344	[ DM_9 -1333 CTTGGCCTTGG - | DM_3 +167 TGCTCCTTGGAC + | DM_2 -1204 CGGATCC - | DM_2 -777 CGGATCC - | DM_2 -1206 CGGATCC + ]
FBgn0032787	Dmel\CG10195	2L	-	19484705	[ DM_2 -655 GGCATCC + | DM_3 +184 GATTACAAGGAA + | DM_9 -918 CTTGGACATCC - | DM_2 -313 GGCATCC - | DM_9 -208 CTTGGACAACA - ]
FBgn0025117	Dmel\-	2L	+	9763369	[ DM_2 -312 CGGATCC + | DM_9 -1360 CATGGGCATGT - | DM_2 -802 GGCATCC + | DM_2 -310 CGGATCC - | DM_2 -345 CGCATCC + ]
FBgn0260655	Dmel\l(3)76BDm	3L	-	19618521	[ DM_2 -884 CGGATCC - | DM_2 -919 CGCATCC + | DM_9 -657 CATGGCCAAGG - | DM_9 -1373 CATGGGCAACA - | DM_2 -886 CGGATCC + ]
FBgn0028743	Dmel\Dhit	2R	+	17792870	[ DM_17 -414 TTACTTT - | DM_2 -349 GGGATCC + | DM_9 -761 CCTGGTCATCG - | DM_17 -446 TTACTAT - | DM_2 -347 GGGATCC - | DM_9 -700 CTTGGGCAATG - | DM_9 -1173 CTTGGACAACT - | DM_2 -572 GGCATCC + ]
FBgn0027903	Dmel\CG12018	3L	+	1775633	[ DM_9 -1027 CCTGGCCATGC - | DM_17 -410 TTACTTT - | DM_3 +423 AGCTAAATGGAC + | DM_2 -876 CGGATCC + | DM_2 -874 CGGATCC - | DM_17 -5 TTACTTT - ]
FBgn0051805	Dmel\CG31805	2L	-	16900473	[ DM_9 -115 CTTGGTCAACA - | DM_9 -1457 CTTGGCCTTCT - | DM_2 -842 GGCATCC - | DM_2 -1175 CGGATCC + | DM_17 -1365 TTACTTT - | DM_3 +185 GATTCCAAGGAT + | DM_2 -1173 CGGATCC - ]
FBgn0036843	Dmel\CG6812	3L	+	19063165	[ DM_9 -971 CATGGGCATGA - | DM_2 -1075 CGGATCC - | DM_11 -111 TGAATTTCTAGA + | DM_9 -1230 CTTGGCCTTCT - | DM_2 -1077 GGGATCC + ]
FBgn0035264	Dmel\Oseg4	3L	-	1735767	[ DM_2 -740 CGGATCC - | DM_9 -1309 CATGGGCATCC - | DM_2 -672 CGGATCC + | DM_2 -742 GGGATCC + | DM_9 -1439 CATGGCCATGG - | DM_3 +230 GTCTACAAGGTC + | DM_2 -670 CGGATCC - ]
FBgn0031021	Dmel\ND-18	X	+	19492421	[ DM_2 -1135 CGGATCC + | DM_2 -1133 CGGATCC - | DM_9 -765 CTTGGACATGA - | DM_9 -1206 CATGGACTACA - | DM_2 -797 CGCATCC - ]
FBgn0001133	Dmel\grau	2R	-	21011921	[ DM_2 -163 CGCATCC - | DM_2 -1107 CGCATCC + | DM_2 -499 GGGATCC + | DM_9 -1148 CATGGGCTACG - | DM_9 -950 CCTGGGCAACC - | DM_11 -1195 AGAACTTCAATA + ]
FBgn0029095	Dmel\aru	2L	-	868354	[ DM_9 -1357 CATGGACCACG - | DM_2 -1149 GGGATCC + | DM_2 -781 CGGATCC - | DM_2 -1147 GGGATCC - ]
FBgn0013987	Dmel\MAPk-Ak2	X	-	5764203	[ DM_2 -468 CGCATCC - | DM_9 -1308 CATGGACATGG - | DM_2 -1235 CGCATCC + | DM_2 -757 CGCATCC + ]
FBgn0036486	Dmel\Msh6	3L	-	15158562	[ DM_2 -930 GGGATCC - | DM_9 -1325 AATGGCCATCG - | DM_2 -932 CGGATCC + | DM_17 -300 TTACTTT - | DM_9 -1442 CTTGGGCATTG - | DM_9 -993 CATTGACAACG - ]
FBgn0028473	Dmel\Non1	2R	-	9398734	[ DM_17 -1210 TTACTTT - | DM_2 -448 CGGATCC + | DM_3 +485 TACGACAAGGAT + | DM_9 -495 CGTGGACATCG - | DM_2 -446 CGGATCC - | DM_17 -214 TTACTAT - ]
FBgn0039680	Dmel\Cap-D2	3R	+	29675651	[ DM_9 -1265 CCTGGCCATCG - | DM_2 -1153 CGGATCC + | DM_2 -1151 CGGATCC - | DM_9 -614 CCTGGACAACC - | DM_2 -720 GGCATCC - ]
FBgn0032031	Dmel\CG13390	2L	-	8376797	[ DM_2 -1050 GGCATCC + | DM_3 +449 AGCTCCAAGGAT + | DM_17 -130 TTACTTT - | DM_9 -1082 CATGGGCATGC - | DM_2 -965 GGGATCC - ]
FBgn0031768	Dmel\CG12393	2L	+	6048002	[ DM_9 -1061 CATGGACAGCA - | DM_2 -636 CGCATCC - | DM_2 -647 GGCATCC + | DM_9 -1055 GATGGACATGG - ]
FBgn0028684	Dmel\Rpt5	3R	+	23752876	[ DM_4 -962 TCCTCAT + | DM_9 -1280 CCTGGCCATGG - | DM_2 -574 CGGATCC - | DM_4 -1457 TCCTCAT + | DM_2 -576 CGGATCC + | DM_23 +98 ATTACATTCAG + ]
FBgn0013676	Dmel\-	mt	+	4736	[ DM_23 +412 ATTAGCTTCAG + | DM_23 +127 ATTTGTATTAG + | DM_11 -980 TGAATTTCTAGA + | DM_1 -35 TGTGTTTGCTGT + | DM_8 -727 ACCAAATTC + | DM_17 -919 TTACTAT - | DM_24 -717 GATTTAG - ]
FBgn0038741	Dmel\CG17186	3R	-	19877514	[ DM_2 -976 CGGATCC + | DM_3 +320 TACTCCACGGAC + | DM_2 -974 CGGATCC - | DM_3 +150 ATCTACGAGGAC + | DM_9 -1451 GTTGGCCATGG - ]
FBgn0036428	Dmel\Gbs-70E	3L	-	14550975	[ DM_11 -1176 GGAATTTTAAGC + | DM_1 -181 TCTGTTTTCTGT + | DM_8 -1000 ACCAAAATC + | DM_24 -439 GATTTAG - ]
FBgn0038302	Dmel\CG4210	3R	+	15213974	[ DM_9 -1071 CCTGGCCATCT - | DM_11 -1432 TGATATTTGAGC + | DM_2 -459 CGGATCC + | DM_2 -457 CGGATCC - | DM_9 -882 CCTGGACTACG - ]
FBgn0031157	Dmel\CG1503	X	-	21106369	[ DM_3 +486 CGCTTCATGGAC + | DM_9 -1244 ATTGGCCATCG - | DM_17 -246 TTACTTT - | DM_2 -328 CGGATCC - | DM_2 -330 CGGATCC + ]
FBgn0000566	Dmel\Eip55E	2R	+	18627918	[ DM_9 -1317 CTTGGTCATCC - | DM_2 -378 GGCATCC - | DM_2 -912 CGGATCC + | DM_2 -910 CGGATCC - | DM_17 -148 TTACTTT - ]
FBgn0030873	Dmel\CG15814	X	-	17850342	[ DM_2 -713 CGGATCC + | DM_3 +395 GAGCACATGGAC + | DM_9 -1186 CATGGCCATGG - | DM_9 -1144 CCTGGACAACA - | DM_2 -711 GGGATCC - ]
FBgn0034401	Dmel\MetRS	2R	-	18850599	[ DM_9 -972 CTTGGACATTG - | DM_2 -638 CGGATCC - | DM_2 -700 GGGATCC + | DM_2 -698 GGGATCC - | DM_23 +80 ATTAGAATTAG + | DM_3 +303 AAGTACAAGGAC + | DM_2 -640 GGGATCC + ]
FBgn0024814	Dmel\Clc	3L	+	20241053	[ DM_2 -101 GGGATCC + | DM_2 -99 GGGATCC - | DM_9 -1067 CCTGGCCATGC - | DM_2 -561 GGGATCC + ]
FBgn0036959	Dmel\CG6951	3L	+	20241267	[ DM_2 -313 GGGATCC - | DM_9 -1281 CCTGGCCATGC - | DM_2 -775 GGGATCC + | DM_2 -315 GGGATCC + ]
FBgn0030834	Dmel\CG8675	X	-	17249502	[ DM_2 -742 CGGATCC + | DM_11 -30 AGACCTTTGAGA + | DM_9 -876 CATGGACACCA - | DM_3 +451 GTCTGCAGGGAC + | DM_2 -740 GGGATCC - ]
FBgn0037656	Dmel\CG11986	3R	+	9015446	[ DM_24 -434 GATTAAG - | DM_8 -884 ACGCAATTG + | DM_1 -205 CCAGCTGGCTGT + | DM_8 -615 ACGAAAATA + ]
FBgn0004908	Dmel\Arl2	3R	+	8341100	[ DM_9 -535 CATGGGCAAGC - | DM_9 -478 CGTGGACAACG - | DM_2 -471 CGGATCC + | DM_2 -469 GGGATCC - | DM_9 -1027 CCTGGACAACA - ]
FBgn0030137	Dmel\CG15317	X	-	9556544	[ DM_8 -1318 ACCCAATTC + | DM_1 -890 TGTGTTTGATGT + | DM_24 -944 GATTAAG - ]
FBgn0027620	Dmel\Acf	3R	+	31793981	[ DM_24 -886 GATTAAG - | DM_1 -582 CCTGCATGCGAT + | DM_1 -607 CCAGCTTGCGTG + | DM_8 -1347 ACGCAAATC + ]
FBgn0260468	Dmel\CG7950	3R	+	30056859	[ DM_3 +485 TACTACCAGGAG + | DM_2 -595 CGGATCC - | DM_9 -1444 CATGTACATCG - | DM_2 -597 GGGATCC + | DM_17 -608 TTACTAT - ]
FBgn0034304	Dmel\CG5742	2R	-	18151410	[ DM_2 -764 GGGATCC - | DM_3 +126 TGCGACAAGCAC + | DM_2 -766 CGGATCC + | DM_2 -737 CGGATCC + | DM_17 -81 TTACTAT - | DM_9 -963 CTTGGCCACCG - | DM_2 -735 CGGATCC - ]
FBgn0052425	Dmel\CG32425	3L	+	20497323	[ DM_2 -832 CGGATCC - | DM_11 -889 AGACCGTCAAGC + | DM_2 -978 CGGATCC - | DM_9 -1273 CATGGACATCC - | DM_11 -1289 AGAACTTCAAGT + | DM_2 -980 CGGATCC + ]
FBgn0031659	Dmel\CG14043	2L	+	4971702	[ DM_8 -1481 ACGAAGATC + | DM_9 -1382 CATGGACCTGG - | DM_24 -923 GATTAAG - | DM_4 -429 TCCTCAT + | DM_1 -49 TTAGTTTGAGAT + ]
FBgn0000228	Dmel\Bsg25D	2L	-	5278548	[ DM_2 -1149 CGGATCC - | DM_2 -1259 CGCATCC + | DM_23 +139 AGTAGTATTAG + | DM_9 -471 CATAGCCATCG - | DM_9 -1279 CTTGGCCTTCC - ]
FBgn0014869	Dmel\Pglym78	3R	+	29148248	[ DM_2 -429 CGGATCC + | DM_2 -73 GGCATCC - | DM_4 -581 TCCTCAT + | DM_2 -427 CGGATCC - | DM_9 -374 CTTGGACGACG - | DM_11 -1080 AGAAATTACAGA + | DM_9 -620 CATGGAAATCG - ]
FBgn0038271	Dmel\UQCR-C1	3R	+	14890231	[ DM_3 +385 CACTACAAGCAC + | DM_1 -335 TCAGCTTTAGCT + | DM_8 -1300 ACCAAGTTC + | DM_24 -903 GATTTAG - ]
FBgn0030648	Dmel\CG6340	X	+	15482374	[ DM_11 -1463 AGACATTTAAGA + | DM_1 -419 TCTCCTTTCGAT + | DM_4 -266 ACCTCAT + | DM_8 -936 ACGAAATTG + | DM_24 -711 GCTTTAG - | DM_17 -794 TTACTTT - ]
FBgn0052672	Dmel\Atg8a	X	-	10768338	[ DM_2 -1187 GGCATCC - | DM_11 -857 AGATTGTATAGA + | DM_9 -1366 CATGGAGAACG - | DM_2 -1196 GGGATCC + | DM_9 -820 CTTGGACAATG - ]
FBgn0051357	Dmel\CG31357	3R	-	24829959	[ DM_24 -599 GATTAAG - | DM_17 -1130 TTACTTT - | DM_11 -1247 AGAAATTAGAGT + | DM_8 -1399 ACGAAAGTC + | DM_1 -519 CCAGCTTTCGTT + ]
FBgn0014868	Dmel\Ost48	X	-	9158515	[ DM_11 -725 AGAACTTTAAGT + | DM_24 -1023 GCTTTAG - | DM_1 -329 TCTGTTTGGGAT + | DM_8 -1323 ACCAAGATG + ]
FBgn0031263	Dmel\Tspo	2L	+	559612	[ DM_2 -1293 GGCATCC + | DM_2 -917 GGCATCC - | DM_9 -1298 CATGGGCTTGG - | DM_2 -1135 GGCATCC - ]
FBgn0033465	Dmel\Etf-QO	2R	+	9910893	[ DM_2 -1274 GGGATCC + | DM_2 -1208 GGGATCC + | DM_2 -1206 GGGATCC - | DM_2 -1272 CGGATCC - | DM_2 -1241 GGGATCC + | DM_9 -1338 CTTGGCCATGC - ]
