# Supplementary material for: Modeling the cis-regulatory modules of genes expressed in developmental stages of Drosophila melanogaster
Source: PeerJ. 2017 May 30;5:e3389. doi: 10.7717/peerj.3389 (PMC5452948; doi:10.7717/peerj.3389)
Supplement: Data S2 [file peerj-05-3389-s011.zip › Supplemental Data S2/Embryo_10_12h.txt]

##FlyBase_ID	Gene_Symbol	Chromosome	Strand	TSS	Detected_Motifs
FBgn0040793	Dmel\CG7630	3L	+	17425477	[ DM_6 -87 TATCTATT - ]
FBgn0043458	Dmel\CG12084	3L	-	1496643	[ DM_6 +42 TTTCTATT - ]
FBgn0001404	Dmel\egh	X	+	2588503	[ DM_6 +47 TTTCGATT - | DM_6 +64 TTTCGATT - ]
FBgn0083968	Dmel\CG34132	2L	+	7885503	[ DM_6 +5 TTACCATT - ]
FBgn0261053	Dmel\Cad86C	3R	+	10827079	[ DM_6 +50 TTTCGATT - | DM_6 +56 TTTCGATT - ]
FBgn0261437	Dmel\CSN8	2L	+	8364855	[ DM_6 -91 TTTCTATT - ]
FBgn0265575	Dmel\yin	X	-	3871939	[ DM_6 +79 TTTCGATT - ]
FBgn0083952	Dmel\CG34116	3L	-	19806036	[ DM_6 +65 TTTCAATT - ]
FBgn0035435	Dmel\PIG-C	3L	-	3319232	[ DM_6 +56 TTTCGATT - | DM_6 +39 TTACCATT - ]
FBgn0086695	Dmel\hd	3R	-	5374634	[ DM_6 +3 TTTCGATT - ]
FBgn0264816	Dmel\koko	3R	+	18403026	[ DM_6 +54 TTTCTATT - ]
FBgn0044030	Dmel\mRpS14	X	-	19480238	[ DM_6 +4 TTACCATT - ]
FBgn0085245	Dmel\CG34216	2R	-	7705095	[ DM_6 +92 TTTCAATT - ]
FBgn0052280	Dmel\CG32280	3L	+	3165181	[ DM_6 -48 TTTCGATT - ]
FBgn0051849	Dmel\CG31849	2L	-	13182596	[ DM_6 +95 TTTCGATT - ]
FBgn0085400	Dmel\CG34371	2R	-	23203973	[ DM_6 +37 TTTCAATT - ]
FBgn0029936	Dmel\CG4617	X	-	7104491	[ DM_6 -84 TAACCATT - | DM_6 -48 TAACCATT - ]
FBgn0051658	Dmel\Nnf1b	2L	+	810577	[ DM_6 -68 TTTCAATT - ]
FBgn0058191	Dmel\CG40191	2R	+	1264140	[ DM_6 +23 TTTCGATT - ]
FBgn0050344	Dmel\CG30344	2R	+	9145260	[ DM_6 -34 TTTCGATT - | DM_6 -27 TTTCGATT - ]
FBgn0266464	Dmel\Nsf2	3R	-	13837991	[ DM_6 +84 TTTCAATT - ]
FBgn0085229	Dmel\CG34200	2R	+	5757662	[ DM_6 -36 TTTCTATT - ]
FBgn0085257	Dmel\CG34228	2R	+	11651857	[ DM_6 -61 TTTCCATT - ]
FBgn0259678	Dmel\sqa	2R	-	9748121	[ DM_6 -20 TTTCAATT - ]
FBgn0261396	Dmel\Rpn3	2L	+	19051790	[ DM_6 +84 TTTCAATT - | DM_6 -0 TATCTATT - ]
FBgn0250816	Dmel\AGO3	3L	+	23554593	[ DM_6 +75 TTTCAATT - ]
FBgn0263048	Dmel\CG43343	3R	+	22382035	[ DM_6 -45 TATCCATT - ]
FBgn0053964	Dmel\CG33964	2R	+	12182639	[ DM_6 +22 TTTCAATT - ]
FBgn0053062	Dmel\-	3L	-	19446444	[ DM_6 -14 TTTCGATT - ]
FBgn0037920	Dmel\CG14710	3R	+	11620090	[ DM_6 +68 TTTCAATT - | DM_6 -28 TTACCATT - ]
FBgn0266284	Dmel\Ns3	X	-	1464220	[ DM_6 -56 TTTCAATT - ]
FBgn0052221	Dmel\CG32221	3L	+	19834670	[ DM_6 -85 TAACTATT - ]
FBgn0051855	Dmel\CG31855	2L	+	13369204	[ DM_6 -74 TAACTATT - ]
FBgn0036036	Dmel\CG14174	3L	+	9719328	[ DM_6 +11 TTTCCATT - | DM_6 +43 TTTCAATT - ]
FBgn0263456	Dmel\nwk	3L	+	9137860	[ DM_6 +15 TTTCGATT - ]
FBgn0039126	Dmel\CG13601	3R	-	23927634	[ DM_6 +31 TAACTATT - | DM_6 +65 TAACCATT - ]
FBgn0261086	Dmel\Syt14	3R	-	4319069	[ DM_6 +98 TTTCGATT - ]
FBgn0025864	Dmel\Crag	X	+	8592031	[ DM_6 +48 TAACTATT - | DM_6 +61 TTACTATT - ]
FBgn0038326	Dmel\CG5044	3R	+	15357229	[ DM_6 +88 TTACCATT - | DM_6 -91 TTACTATT - ]
FBgn0053191	Dmel\CG33191	3R	-	8779923	[ DM_6 -85 TTTCGATT - ]
FBgn0066304	Dmel\Rpp20	X	+	19744431	[ DM_6 +65 TTTCCATT - ]
FBgn0051139	Dmel\CG31139	3R	-	22749056	[ DM_6 -8 TTTCGATT - ]
FBgn0085192	Dmel\CG34163	2L	+	11988270	[ DM_6 +47 TTTCCATT - ]
FBgn0085360	Dmel\-	X	+	20122453	[ DM_6 -15 TTTCGATT - ]
FBgn0087008	Dmel\e(y)3	X	-	19638369	[ DM_6 +35 TTTCGATT - ]
FBgn0028836	Dmel\CSN7	2R	+	8421033	[ DM_6 -81 TAACTATT - | DM_6 -45 TTTCAATT - ]
FBgn0030343	Dmel\ATP7	X	+	11855022	[ DM_6 +63 TTTCAATT - | DM_6 -72 TTTCGATT - ]
FBgn0260798	Dmel\Gprk1	2R	-	4471060	[ DM_6 -75 TAACCATT - ]
FBgn0261283	Dmel\SREBP	3L	+	19793935	[ DM_6 +40 TTTCGATT - ]
FBgn0264324	Dmel\spg	3R	+	28845270	[ DM_6 -68 TTACTATT - ]
FBgn0054057	Dmel\CG34057	3L	+	897380	[ DM_6 +59 TTTCGATT - | DM_6 -30 TTTCTATT - ]
FBgn0264492	Dmel\CkIIalpha	3L	+	23097072	[ DM_6 +30 TTTCAATT - ]
FBgn0051040	Dmel\Cog7	3R	-	29933057	[ DM_6 +72 TATCCATT - ]
FBgn0044871	Dmel\Gos28	3R	+	18663738	[ DM_6 +96 TAACCATT - ]
FBgn0063491	Dmel\GstE9	2R	+	18409048	[ DM_6 -53 TTTCAATT - ]
FBgn0024806	Dmel\DIP2	3L	-	257954	[ DM_6 -27 TTTCAATT - | DM_6 +1 TAACTATT - ]
FBgn0040284	Dmel\-	3R	-	16341988	[ DM_6 +57 TTTCGATT - ]
FBgn0061492	Dmel\loj	3L	+	6094987	[ DM_6 +80 TTTCTATT - ]
FBgn0085290	Dmel\CG34261	3L	+	21196831	[ DM_6 +6 TTTCAATT - ]
FBgn0260400	Dmel\elav	X	-	523226	[ DM_6 -36 TTTCCATT - ]
FBgn0264561	Dmel\Glg1	3L	-	21507538	[ DM_6 +49 TTTCTATT - ]
FBgn0051721	Dmel\Trim9	2L	+	10544883	[ DM_6 +48 TTTCGATT - | DM_6 -32 TTTCAATT - ]
FBgn0031630	Dmel\CG15629	2L	+	4813009	[ DM_6 -74 TTTCCATT - | DM_6 -56 TTTCTATT - ]
FBgn0261274	Dmel\Ero1L	3L	+	4170404	[ DM_6 +34 TTTCGATT - ]
