# Supplementary material for: Modeling the cis-regulatory modules of genes expressed in developmental stages of Drosophila melanogaster
Source: PeerJ. 2017 May 30;5:e3389. doi: 10.7717/peerj.3389 (PMC5452948; doi:10.7717/peerj.3389)
Supplement: Data S2 [file peerj-05-3389-s011.zip › Supplemental Data S2/Embryo_12_14h.txt]

##FlyBase_ID	Gene_Symbol	Chromosome	Strand	TSS	Detected_Motifs
FBgn0030608	Dmel\Lsd-2	X	-	15076220	[ M00266 -824 ATGTGTAAAGAGTTTC + | M00266 -969 TTAATTAAATATAAAA + | M00266 +483 AAAGGAAAACAGAAGA + | M00266 -981 TAAATTATATTTAATT - | M00266 -758 TATATTTAATATTTTA + | M00266 -1364 AATTATAAACAATTCT - | M00266 -1006 ATTTATAAGTAAAATA - | M00266 +61 AAAATAAAACAGAGTG + | M00266 -1077 AAAGCTAAAAATTAAG + | M00266 -1010 ATAAGTAAAATAAATA - | M00266 -1023 AAAATTAAACAGTATT + | M00266 -989 AAAAATAAATTAAATA +…
FBgn0035434	Dmel\Drsl5	3L	+	3316781	[ M00266 -1224 ATCGGTTAATATACAA + | M00266 -1218 TAATATACAAATTCTG + | M00266 +459 TAATATTAACATTTTT - | M00266 -1399 CATATTAAATCAAATC - | M00266 +336 TATATTTAATATTTAT - | M00266 +341 AATAATATATTTAATA - | M00266 +412 ACATTTAAATACCTTA - | DM_8 -1228 TATTAACCGATT - | M00266 -1373 TATATTAAACAAAAAG + | M00266 -726 AATGATAAATAATCAG + | M00266 -1468 AATAATAAATATACTG + | DM_8 -737 CATTTAATTATT - | M00266 …
FBgn0036897	Dmel\CG8786	3L	-	19642816	[ M00266 -510 ATACATACATACATAC + | M00266 -1018 TTCTGTAAATACACAT + | M00266 -498 ATACATAAATATTATG + | M00266 -424 TGAATTTAATATAGCA + | M00266 -506 ATACATACATACATAA + | M00266 -225 TTTATTAAATGTTGGT + | M00266 -366 ATTTAGAAATATTTTC + | M00266 -1279 AAATAAATATATATAT + | M00266 -1202 TAGTTTAAATAATATA + | M00266 -185 ATAAATAAGTTTATTA + | M00266 -296 ATAAAATAATAAACTG + | M00266 -94 AAGACTGAAAATAATA + |…
FBgn0028855	Dmel\-	2L	+	14712471	[ M00266 -281 TTCAATAATTATATAT + | M00266 -277 ATAATTATATATACAC + | DM_8 -74 TATTTAAATAGT - | M00266 -894 CACACTAAACAGCTTA + | M00266 -1442 ATAGGTAAACAACAAA - | M00266 -794 CCAAATAAATTCATTT + | M00266 -1273 TTCAATAATTTTGTTC - | M00266 -1235 TTGAACAAATTTCAGT + | M00266 -827 TGAAATAAAAATAAAT + | M00266 -825 AAATAAAAATAAATTA + | M00266 -1318 CAAAAAAAAAACACTT - | M00266 +94 TGAAATAAAAACTTGT - | M0026…
FBgn0036668	Dmel\CG9715	3L	+	16845386	[ M00266 -856 AAAAATTGAAATTATA + | M00266 -1237 GACAGTAAGTTGAATG + | M00266 -1195 CTAGATAATTAATGGT + | M00266 -1349 ATAAGTATATTAAAGG + | M00266 -828 CTAAATAAAACAAAGG + | M00266 -1475 GTTAATCAGTATCAGG + | M00266 -862 AATCTTAAAAATTGAA + | M00266 -832 AATCCTAAATAAAACA + | M00266 +70 CAGGAAAAATAAATCA + | M00266 -853 AATTGAAATTATAATA + | M00266 -844 TATAATAACAATAATC + | DM_8 -749 TATTTACGTATG - | M002…
FBgn0033127	Dmel\Tsp42Ef	2R	+	7025010	[ M00266 -1373 CACACCAAATATCCAT - | DM_12 -339 GATACTTA - | M00266 -785 CTGAATAAAAAGATTA + | M00266 -309 ATTCATAAATTTTAAT + | M00266 -1230 TTCCATAATTATTAAT + | M00266 -634 TACACTAAATCATATT + | DM_8 -150 TTTTAAACTAGT - | M00266 -1481 ATTAATAAAAGTTTCC + | M00266 -420 TTCGGTAAATTTTTTC + | M00266 -1408 ATGCAAAATTATCATG - | M00266 -663 ATTATTAAACCTATTG + | M00266 -921 AAGAATAAACACGTTT + | M00266 -771 …
FBgn0043362	Dmel\bchs	2L	+	5907169	[ M00266 -538 CAGAATCAATAAAGAA + | M00266 -534 ATCAATAAAGAATCTC + | M00266 -901 CTAACTAAATATTTAG + | M00266 -1375 AAAAAAAAAACTCGTG - | M00266 -1373 TAAAAAAAAAAACTCG - | M00266 -644 TTCAATCAATATGCAA + | DM_8 -203 TATTAATCTACT - | M00266 -564 AAACACAAATATTAAT + | M00266 -217 TAAAAATAATAAAATG + | M00266 +470 AAATGTAAATATTTCC + | M00266 -636 ATATGCAAATAAATTT + | M00266 -695 GTCAGCAAATAGCATC + | M0026…
FBgn0026630	Dmel\nes	3L	-	19260679	[ M00266 -440 CTAAAAAAAAATTTGT + | M00266 -503 ACTAAAAAATAAATAA + | M00266 -195 AACAATGCATAAAATA + | M00266 -391 TACAGTTATTATTACA + | M00266 -384 ATTATTACACATATTA + | M00266 -438 AAAAAAAAATTTGTAT + | M00266 -280 ATTTGTAATTATTTCA + | M00266 -243 TCATAAAAATATGGGA + | M00266 -1438 TATAAAATATATACCC - | M00266 -382 TATTACACATATTATG + | DM_8 -209 TATTAAATAATT - | M00266 -610 CTATATATATATATAT + | M00266…
FBgn0040367	Dmel\CG11382	X	+	1209970	[ M00266 -685 AAATATCACTATTTCA + | M00266 -635 TTAAGTAAATGCTTTT + | M00266 -1330 GAGGAGAAAGATACGG + | DM_12 -587 GCAACTTA - | M00266 -1076 TAATATAAGGATATAT + | M00266 -1472 CCAAATTAAGATCCCG + | DM_8 -422 TATTACAGCATT - | M00266 -1072 ATAAGGATATATAATA + | M00266 -1422 AAAAAAAAATCGCGCA + | M00266 -691 ATTCGTAAATATCACT + | M00266 -446 AAATCTAAATCGTTTT + | M00266 -1035 TATATCGAATATATTG + | M00266 -14…
FBgn0035624	Dmel\Eaf6	3L	-	5608300	[ M00266 -1220 ATAAATAAGTTTTTCC + | M00266 -1174 TTGTTTAAATAAAATG + | M00266 +25 CAAAATATAAATTTGT + | M00266 -1407 ATTAATATACATATAT - | M00266 -1414 TAAAAAATATATGTAT + | M00266 -1360 AGAAGTAACTAACTAA + | M00266 -1431 CAAACTAAAAACTAAG + | DM_8 -83 TCTTAACCTAAT - | M00266 -425 TTAAATAAAATCTAAG + | M00266 -176 TATAAAACATATACAC + | M00266 -1326 CACAATAAACTTCTAA + | M00266 -1181 TTAAACAAACACACAA - | M…
FBgn0031698	Dmel\Ncoa6	2L	-	5326683	[ M00266 -617 TTAAAGAAAAACCTTG + | M00266 -784 AAAATCAATTATATTG + | M00266 +479 AGAGAAAAAAATAATA + | M00266 -1356 ACACAAAACTATAAGG - | DM_8 -308 CTTTAAACTATT - | M00266 -381 CAGAATTAAGAGAAAA + | M00266 -1315 GTTTGTAAATACGAGT + | M00266 +451 AAAAAAAAGTAAAAAG + | M00266 -1346 CAAAACAAACACACAA - | DM_12 -1325 CAAACTTA - | M00266 -785 AAAAATCAATTATATT + | M00266 -477 GAAAATAAATAATAAA + | M00266 -272 …
FBgn0038454	Dmel\CG10324	3R	-	16647004	[ M00266 -608 AAGAATCGATATCGAG + | M00266 -598 ATCGAGAAACAGTATA + | M00266 -214 AAAAGTGATTACTTGG + | DM_12 -660 TAAACTTA - | M00266 -1102 TTTAATCAACAGATGG + | M00266 -447 AATAAATAATATTTTC + | M00266 -91 ATATATAAATGGAAAA + | M00266 -75 ACAAATAAGTTTTGCA + | M00266 -350 CATAATTAAAATGTGG + | M00266 -288 TAAAATATAATTTATG + | M00266 -189 TTACATAAACAGCGTC + | DM_8 -62 TTTTAAAGTATT - | M00266 -292 AAGTTA…
FBgn0265629	Dmel\-	X	-	13202262	[ M00266 -1325 AAAAAAAAATGTGCGA + | M00266 -1306 TATGTTAACTATATTC + | M00266 -1080 ATCATTAATTATTGTG - | M00266 -402 AACAATAATAATATGT + | M00266 +38 AAAAAAAAAAAATTTA + | DM_8 -199 TATTGAACTAAT - | M00266 +39 AAAAAAAAAAATTTAT + | M00266 -1052 AGAAATAAAGAAAGAG - | M00266 -1007 ATATATATATATATAT + | M00266 -931 ATATATAAAAATATAT + | M00266 +41 AAAAAAAAATTTATAA + | M00266 +44 ATTTATAAATTTTTTT - | M00266…
FBgn0038593	Dmel\Vps39	3R	-	18274446	[ M00266 -1211 TTAAGTAGACAGTAAA + | M00266 -1170 AATAGTACTTATTTTA + | M00266 -1325 GACTATATATATCATA + | DM_12 -1116 GATACTTA - | M00266 -1292 ATATATACTTATATGA + | DM_8 -780 TCTTAAGCCATT - | M00266 -1255 AAAATGATATATATTG + | M00266 -1327 CTGACTATATATATCA + | M00266 -1232 AAAATTAAATTTCATA + | M00266 -1114 AGAATTAAGTATCGGC + | M00266 -1242 TTGTATCAATAAAATT + | M00266 -1401 ATGAAAAAATTGAAAA + | M0026…
FBgn0038627	Dmel\CG7694	3R	+	18573091	[ M00266 -1285 ATTATTACATATATAC + | M00266 -1283 TATTACATATATACTA + | M00266 -1210 TATGATAAATCTACAA - | M00266 -327 CAAAATATATAAAATA + | M00266 -231 AACTTTAAATATACTT + | M00266 -1138 AAATATAACTAAATAT - | M00266 -1199 ATAAACAAATTTATGA - | M00266 -1309 TATAATACGTATTTTT + | M00266 -1147 TAGCATATATATTTAG + | DM_12 -1091 GAAACTTA - | M00266 -316 AAATATATATAAATCC + | M00266 -1146 CTAAATATATATGCTA - | M…
FBgn0019644	Dmel\ATPsynB	3L	+	9729999	[ M00266 -769 AAAGATATCTATCTGT + | M00266 -746 TGCTGTAAATAGTCTT + | M00266 -1027 GAGCATAAACAGAAAC + | M00266 -151 TATCATAAAAATAAGT + | M00266 -1021 AAACAGAAACAGAAAC + | DM_12 -824 TCAACTTA - | M00266 -940 CATTATAAATGTTAGG + | M00266 -544 GCACGTAAATAGCTTT + | M00266 -117 ACAAATAAAAGTTATA + | M00266 -1005 ACAAACAAACACAAAC + | M00266 -214 ATATGTAAACAGTTTG + | M00266 -171 TCGATTAAATATAAAA + | M00266 …
FBgn0029996	Dmel\UbcE2H	X	-	8094064	[ M00266 -1396 TCAAGAAAAAATAACA + | M00266 -1394 AAGAAAAAATAACAAC + | M00266 -151 TCAAGTATACATTCAA + | M00266 -1199 AGAGATAGATATAACT - | M00266 +273 AAATCAAAATAAAAAG + | M00266 +75 CAAAATTAATTAAGTA + | M00266 -961 TAGTATAGAAATCTTG + | M00266 -428 AAAAATAAAAGAAATA + | M00266 +346 TTTAAAATATATCCCG + | M00266 +80 TTAATTAAGTAATTAG + | M00266 -419 AGAAATAAATAAAAAC + | M00266 -379 TGCAATAAAAACAATT + | …
FBgn0019932	Dmel\SamDC	2L	+	10339457	[ M00266 -1048 CAAAGTTAACATAAAA + | M00266 -430 ATATACAATTATAAGA + | M00266 -904 ATTAATAAAATTTTCA + | M00266 +300 AAAGATAATTATCAGT - | M00266 -181 TAAACTAATGATGAGA + | M00266 -721 AAAAATAAAATTTATT + | M00266 +282 AGAAATACATTTCATT - | M00266 -882 AAAACTAAATTTTATT + | M00266 -573 CTAAAAAATAATAATG + | M00266 -841 CAAAATACTTATTAGT + | M00266 -1448 ATAAATATACACTTTC + | M00266 -372 CTAAATAAAATAAGGA + |…
FBgn0023083	Dmel\fray	3R	+	18573091	[ M00266 -1285 ATTATTACATATATAC + | M00266 -1283 TATTACATATATACTA + | M00266 -1210 TATGATAAATCTACAA - | M00266 -327 CAAAATATATAAAATA + | M00266 -231 AACTTTAAATATACTT + | M00266 -1138 AAATATAACTAAATAT - | M00266 -1199 ATAAACAAATTTATGA - | M00266 -1309 TATAATACGTATTTTT + | M00266 -1147 TAGCATATATATTTAG + | DM_12 -1091 GAAACTTA - | M00266 -316 AAATATATATAAATCC + | M00266 -1146 CTAAATATATATGCTA - | M…
FBgn0037683	Dmel\CG18473	3R	+	9363305	[ M00266 -1445 TTAATTAAACTTAAAC + | M00266 -1439 AAACTTAAACAAATGT + | M00266 -1379 TAATGCAGATATCTTG - | M00266 -1239 CTGTATAAACAAATAC + | M00266 -802 GTAAATAATAATAATA + | M00266 -793 AATAATACATTTGTGT + | M00266 -1351 TTGTGTGAATAGAAAA + | M00266 -1144 AAAAATTTATATAGCA + | M00266 +75 AAGAGCAAATATTCAA + | DM_8 -600 TATTTTACCATT - | M00266 -1362 ACAAAAAAATGGAAAA - | M00266 -1101 TAATATAATTTTTAAA + | …
FBgn0025806	Dmel\Rap2l	2R	+	24063051	[ M00266 -1106 TGGAATCAACAGCTTA + | M00266 -1023 TGAAGTTAATATTAGA + | M00266 +306 GGTGTTAAATATAAAC + | M00266 +43 TAGAAGAAATGAAATA - | M00266 -1361 AGAAGTAAACAATTCG + | M00266 -1399 ATATATAATTGTTTTA - | M00266 -432 TTACATAAAAACTAAG + | M00266 -77 CATTTTAAAAATTAAG + | M00266 -1213 CAAGATACAAATAAAA + | M00266 -1169 AATAATAAATTCGTCT - | M00266 +287 TGAAATACATACACAC + | DM_8 -61 TATTTAACTAGG - | M002…
FBgn0032401	Dmel\Plzf	2L	-	12048918	[ M00266 -192 TAAAATAACTAAAAAT + | M00266 -188 ATAACTAAAAATGTGT + | M00266 -882 TAAGCTAAATTTCTAT + | M00266 -567 ACTAATAAATTAATGC + | DM_8 -56 TATTAAAATACT - | M00266 -389 AAACATAAATAAACAA + | M00266 -1087 TAATATAAACACGACA + | M00266 -207 AAAAATATCTAATCTT + | M00266 -150 CATAATAATTAAATAA + | M00266 -220 AACAATAAGTTTTAAA + | M00266 +6 TAAACAAAATAATCAA - | DM_8 -150 TATTTAATTATT - | DM_12 -136 AAAA…
FBgn0015295	Dmel\Shark	2R	-	16202884	[ M00266 -1357 ATCAACAAAAATCAAC + | M00266 -1351 AAAAATCAACAAAGGA + | DM_12 -812 GCAACTTA - | M00266 -1376 ATATATATATATATTA - | M00266 -1377 TAATATATATATATAT + | M00266 -1222 AAAAGTAACTAAATTG - | M00266 +12 AATTATTAACAAAACG + | M00266 -900 GATTTTAAATATGCTG + | M00266 -1375 ATATATATATATATAA + | M00266 -1378 ATATATATATATTATG - | M00266 -1367 ATATATAAATATCAAC + | M00266 -1317 CCGAATGAATATTAAC + | M0…
FBgn0013684	Dmel\-	mt	-	8124	[ M00266 -330 AACATTAAATTTATTA + | M00266 -1304 ATTTATTAATAAAAAA - | M00266 -890 ATAAATAATTTTATGT + | M00266 -1295 ATAAATAATTTTATAA + | M00266 -417 ATTAATTAATAAAGGT + | M00266 +237 ATCGATTAATATGATT - | M00266 -1267 AAAAATAAGAAATTTC - | M00266 -1407 AATGTTAAAAATTATT + | M00266 -1133 TAAAATAATAATATTT - | M00266 -984 TAAAATAATAAATATA - | M00266 -1166 AAACATAATAATTATA + | M00266 +450 TTCAAGCAATAGAAAG…
FBgn0001078	Dmel\ftz-f1	3L	-	18801309	[ M00266 +453 ATACATATATACACAC - | M00266 -664 AAAACAAAATAAATGC + | M00266 -1313 TATAGTATATAAATCT - | M00266 -1307 TATACTATACATATGT + | M00266 -917 CTAAATAATAATTATT + | M00266 +140 GAAAGTAAACAAAAGC + | M00266 -844 AATTATTAACATAATA + | M00266 +457 GCACATACATATATAC - | M00266 -470 AAATATACTTAGAGGG + | M00266 +197 TTAAATATATACGTAT - | M00266 -690 AACAAAAAAAAAAAAA + | M00266 -837 AACATAATATATAAAG + |…
FBgn0250836	Dmel\CG8628	3L	+	7130874	[ DM_8 -617 CATTTAACGATT - | M00266 -1385 AAACGAAAATAAAAAA - | M00266 -1109 ATTAATATATTTTATA + | M00266 -913 TTTAATAATCATAGTT + | M00266 -865 CACATTAAAGAATAAG + | DM_8 -594 CATTTAACGATT - | M00266 -1251 CTGTACAAATATGGCA + | DM_12 -860 AAAACTTA - | M00266 +225 ATAAGTACAAAGTTTC + | M00266 -621 AAAAATTAATCGTTAA + | M00266 -1180 TAAACTAAAACTTTGA - | M00266 -858 AAGAATAAGTTTTTTT + | M00266 -779 CGCAAT…
FBgn0014342	Dmel\mia	3R	-	5551168	[ M00266 -1432 TTAAATACTTATACTT + | M00266 +270 TAATATAATTAACTTT + | M00266 -1021 CTTAGGAACTATAAGA + | M00266 +74 ATATAAAAATAAAACT - | M00266 -187 CAAAACAAATTTTAAA + | M00266 -1201 AAACGTAATTTTTTTA - | M00266 -1436 TTAATTAAATACTTAT + | M00266 -1326 AACTATAGATGTCCGG + | M00266 +262 TATATTATATATCATA - | M00266 -135 ATATATATATATACCA + | M00266 -1431 AAGTATAAGTATTTAA - | M00266 -167 AATCGCAAATATAGTA …
FBgn0028997	Dmel\nmdyn-D7	3R	+	9679939	[ M00266 -114 AAAAGAAATTATAGGT + | M00266 -492 CACATTTAATATACCT + | M00266 -578 GAAAAGAAAAAGAAGA + | M00266 -272 AAAAACTTATATTCGG + | M00266 -442 AAAAAGCAACACAAGG + | M00266 -115 AAAAAGAAATTATAGG + | M00266 -222 TTCTATAAATGTTCTA + | M00266 -1396 TTGGATAAACATAAAT - | M00266 -875 AAAAGACAACAGCATG + | M00266 -569 AAGAAGAAACACTCAA + | DM_8 -101 TTTTTAACCATT - | M00266 -285 AATAAAAAAAATGAAA + | M00266…
FBgn0262508	Dmel\CG43078	3L	+	8576808	[ M00266 -616 AATATTAAAAAAAAAA + | M00266 -1257 ATATGTGAATATGCAC + | M00266 -1298 ACTAGAAAATAGGGTT + | M00266 -480 CTAAATAAATCGAATC + | M00266 +227 CAAAAACAATACAGTG + | M00266 -650 TTCAATCAATATCAAT + | M00266 -1070 CCTAAAAAATAATATT + | M00266 -623 ACAATCAAATATTAAA + | M00266 -608 AAAAAAAAACAAATAT + | M00266 -1269 TATTACATATATTACG - | M00266 -638 CAATATCAATAAAATA + | DM_8 -402 TATTTAAATATC - | M00…
FBgn0031781	Dmel\Arpc4	2L	+	6125132	[ M00266 -1277 GAAAAAATACATAAGA + | M00266 -1371 ATGTATATGTATCATG - | M00266 -1022 AAAAAAAAAAAAAAGT + | M00266 -730 CGAACAAAATATAAAC + | M00266 -1359 CATGCTGAATATAGTT + | M00266 -724 AAATATAAACGCAAAG + | DM_8 -706 TATCAAAGCATT - | M00266 -1279 CAGAAAAAATACATAA + | M00266 -1242 AAAATCAAATACCATG + | M00266 -169 CATAAGAAATGTTTTA + | M00266 -1295 TAAAATAAATGTCTAA + | M00266 -1333 AAGAACAAATTATTTG - |…
FBgn0052056	Dmel\scramb1	3L	-	10225240	[ M00266 -1338 TTTAAGGAATATATTT + | M00266 -649 TTAAAAACATAAATTA + | M00266 -641 ATAAATTAATAATCAA + | M00266 -154 TAAAATATATTTAATA + | M00266 -551 TTGAATAAGTAACTTT + | M00266 -637 ATTAATAATCAAAGGA + | M00266 +73 CAAAACAAATACAACA + | M00266 -594 AAACATAAATTTTAAT + | M00266 -191 TTTGTTAAAAAGATTG + | M00266 -569 AACAATAATAATAACT + | M00266 -1179 ATGGGTAATTACCGTG + | M00266 -149 TATATTTAATATTTGT + | …
FBgn0032167	Dmel\CG5853	2L	-	9947648	[ M00266 -1297 AAAATTAAGTATATTA + | M00266 -328 TAAACTAAAAAACTGG + | M00266 -1320 TAAAATACATTCTAGT + | M00266 -1182 TTTTATATATATGATT + | M00266 -1416 GAAAACATACAGATTG + | M00266 -1381 ATTATTAAATAATACT - | M00266 -1393 TACTATAACAATACTA - | M00266 -113 ATTGATAATCAAAAGA + | M00266 -1341 TACAATAAACTTCAAC - | M00266 -188 ATTTATAAATGGATTA + | M00266 -552 AATGCGAAATATACGC + | M00266 -333 AATGATAAACTAAAA…
FBgn0260748	Dmel\CG5004	X	+	17107582	[ M00266 -1353 ATTAATATATATATTA - | M00266 -933 GTGAATAAAAATACTT + | M00266 -1028 TTCTATCGATATTATG - | M00266 +369 AATAACAAAAATAATG - | M00266 -1336 TATTATATATATTGTA - | M00266 -1430 AATGGGAAAGATATAG + | M00266 -1348 ATATATTAATATACAA + | M00266 -523 AAAAATAAAGCCCTTT + | M00266 -1337 TACAATATATATAATA + | M00266 +110 AAAAAAAAACAAAACA - | M00266 -1095 ATAGATAAGAAGTTTG + | M00266 -1335 CAATATATATAATA…
FBgn0005536	Dmel\Mbs	3L	+	16051959	[ M00266 -1000 ATTAATAACTATTTTG + | M00266 -1338 TTGTGTAAACATTTTA - | M00266 -486 TTTAATAAACTTTCGA + | M00266 -246 ATCGATAGATATGGCC + | M00266 -999 CAAAATAGTTATTAAT - | M00266 -213 AAATGTAAAGAATTGG + | M00266 -1004 TTTAATTAATAACTAT + | M00266 -917 AGTTTTAAATAAATGC + | DM_12 -1360 AAAACTTA - | M00266 +417 CAAATTACATAAAATC + | DM_8 -129 AATTAAACTATC - | M00266 -121 TTTAATTAACATCGTT + | M00266 -965 …
FBgn0033017	Dmel\CG10465	2R	-	5340995	[ M00266 -1309 ATTATTAAATTTAATT + | M00266 -1384 ATTAAAAAATGTACAA - | M00266 -1023 AAAAATAAAAAAATCA - | M00266 -273 TAAAATAAATAAAATA + | M00266 +7 AAATATAAATTGAAAT + | M00266 +77 ATAAATACATACATTA + | M00266 -1183 TAAAAGAAATTAATAA - | DM_8 -220 TATTAAAGTAAT - | M00266 -1162 TAATATTAATTTCTGG + | DM_12 -854 AAAACTTA - | M00266 +458 TAATATTAATATACAA + | M00266 +86 TACATTAAATATACCT + | M00266 +235 GAG…
FBgn0036436	Dmel\CG4914	3L	-	14678147	[ M00266 -1282 AACAAAAAAGAAAATC - | M00266 +342 GCATGTAAACTTAATG - | M00266 -780 TTATATAAGTATAATG + | M00266 -413 AAGAATCGATATAAAG + | M00266 -378 CCAATTAAAAAAAATG + | M00266 -1033 ATCGGCAAATATGGGC - | M00266 -1428 CACAATAATAATATTT + | M00266 -373 TAAAAAAAATGCATTT + | M00266 -296 TAAATAAAATGTAATT + | M00266 +192 TAAATTAAACACGGTT - | M00266 -543 AAAAAAGAATAAAAAA + | M00266 -548 CAAAAAAAAAAGAATA + …
FBgn0000046	Dmel\Act87E	3R	+	13425983	[ M00266 -1228 AAAAATAATAACAAAC - | M00266 -1468 AGATTTAAATATACAA + | M00266 -669 ACAAATACATATAAAG + | M00266 +301 AACAACTAATATTTTT - | M00266 -657 AAAGATAACGATTCGG + | M00266 +394 TAAAATTAATAAAAAA - | M00266 +151 AAAGAAAGATACTTTG + | M00266 +345 TTTAATAAAAGTTTTA - | M00266 -379 TAATATAATAATAATA + | M00266 -632 GAGAGCAAACATTACG + | M00266 +183 AACAAACAACATATTT + | M00266 -429 TAAACCAAATAATTAA + |…
FBgn0260964	Dmel\Vmat	2R	-	13534251	[ M00266 -538 CTAAAAAAATATTAAT + | M00266 -1138 AAAAGGAAATTAAACA + | DM_8 -272 CCTTTAAGTAGT - | M00266 -540 ATCTAAAAAAATATTA + | M00266 -527 TTAATTAAATGGAAGT + | M00266 -978 CCCCATACATATAGAG + | M00266 -1291 ATCGGAAAATATATCT + | M00266 -506 ATGAATATATTCATTG + | M00266 -532 AAATATTAATTAAATG + | DM_8 -431 TATTAAAATATC - | M00266 -1203 TTAAATAGATTTCGCA + | DM_12 -565 TATACTTA - | M00266 -324 ATAAATT…
FBgn0264343	Dmel\-	2L	+	7227734	[ M00266 -1088 AAACGTATATAACAGG + | M00266 -266 ACAAAAAGATATACTA + | M00266 +482 AAATATAAAAATTCAC - | M00266 -1366 GTAGGTATATATAGTA + | M00266 -1398 AAATGTAAATGAAATT - | M00266 -1180 ATATAAAAACAAAATG + | M00266 -1045 CTAGTTCAATAAAATG + | M00266 -1188 AATCGTACATATAAAA + | M00266 -1363 TATACTATATATACCT - | M00266 -179 TGAAAAAGATATAATG + | M00266 -1484 ATAAAATAACATAACA + | DM_8 -1049 TATTGAACTAGT - …
FBgn0014391	Dmel\sun	X	-	15849258	[ M00266 -1262 AAAAAAAAAAAAAAAA + | M00266 -1399 CTTGATAAATTAAGCG - | M00266 +410 GTTAATTTATATAATG - | M00266 -539 ATATATACACATTTAA + | M00266 -1071 TAGTTTAAATATTACG - | M00266 -1152 AAGACAAAATAGTAAA + | M00266 -1012 CGAAATAAAAACAAAT + | M00266 +60 TAGCGTGAATATATTT + | M00266 -1000 AAATATGAATGTATAA + | M00266 +41 AAAAATATATAAGATA - | M00266 +411 TTATATAAATTAACTC + | M00266 -1263 AAAAAAAAAAAAAAAA …
FBgn0033292	Dmel\Cyp4ad1	2R	-	8442806	[ M00266 -483 AAATATAAACACCAAT + | M00266 -1020 TCGTAAAAATATGCTT + | M00266 -802 GCAAATAAATTACTTT + | M00266 +416 TGTAGCAAATATTACA - | M00266 -725 GTACATATATATATAC + | DM_12 -503 TATACTTA - | M00266 -531 ATGCATTAATAAATTG + | M00266 -1335 ATCGAAAAATAAACGC - | M00266 -723 ACATATATATATACAC + | M00266 +117 TCAACTACATAGACCA + | M00266 -1173 AAGTATATATATTCTT - | M00266 -709 ACAATTAAATGATAAG + | M00266 …
FBgn0259878	Dmel\Fs	2R	-	15241589	[ M00266 -665 CTAAGAACATATATCA + | M00266 -1144 AAAAATCAAGACATTC + | DM_12 -1041 TAAACTTA - | M00266 -754 TAAACAAAATAAATTT + | M00266 -368 ACAACTATATATTTTC + | M00266 +469 CAAAATATCCAGATGA - | M00266 -685 TTTTTTAAATATTACT + | M00266 -1324 TATAGAAAACATATCT - | M00266 -1045 CTTAATAACTAGCAAC - | M00266 -891 TAAAACAAATAATTTG + | M00266 -627 AAAACTATATTTATGG + | M00266 +363 CAAAACAAAAACGAGG + | M00266…
FBgn0031010	Dmel\CG8028	X	-	19280349	[ M00266 -1389 TTGTATATATATATAT - | M00266 -871 TATAATAATAATATAT + | M00266 -1394 ATATATATATATATAT + | M00266 -1053 TTAAGTATATTTTGGG + | M00266 +280 AGAAAAAAAAAGTTTA - | M00266 -1016 ATACATATATATATAT + | M00266 -722 AGAAATAAAAAAAGGC + | M00266 +315 ATAAATAAAGAACGCA + | M00266 -990 ATAAATATATATATTT + | M00266 -1438 GAATAGAAACAGAGTC - | M00266 -1014 ACATATATATATATGT + | M00266 -680 ATAAATAAATGGGTAT…
FBgn0023096	Dmel\btv	2L	-	17982472	[ M00266 -219 TTAAAAATACATTTAG + | M00266 -1090 GAGGATAAAGAAAATA + | M00266 -1464 CAAAGAAAAGAGAGTC + | M00266 -632 TGATATAAACCTACTG + | M00266 -1081 GAAAATAAATGGCCGA + | M00266 -240 AAATGCAAATATAGTT + | M00266 -367 AAAACTAGACACTAGA + | DM_8 -1000 TGTTAAAGCATT - | M00266 -1123 TAGAATCTATAGAACT + | DM_8 -176 TATTAAAATACT - | M00266 -990 TAACAGAAATATTATC + | M00266 -1051 ATAAATTGATATACAA + | DM_12 -…
FBgn0035473	Dmel\mge	3L	-	3909931	[ M00266 -487 GAAAGCAAATAAAAAA + | M00266 +99 AAATATATACAATATT - | M00266 -979 TAATGAAAATATAATT + | M00266 +42 ACTTGTAAATTTGTGC + | M00266 -1378 AAATAAAAATTTAATT + | M00266 -594 AAATATATATATATTT + | M00266 -1432 CATCCTAAACACAATA - | M00266 -1369 TTTAATTAAAATATAT + | M00266 -190 ATATGTATAGATACTG + | M00266 +397 TTACATAAATTTTAAG + | M00266 -1102 TTATGTAAATAATATT - | M00266 -502 TTGGGTAAACACAAGG + |…
FBgn0038197	Dmel\foxo	3R	+	14056945	[ M00266 -1225 ATCCATAAACTGTTGG + | M00266 -634 GAAAAGAAACAATTTA + | DM_8 -234 TATTTGAGTATT - | M00266 -1394 ACAAATTAACAAAAAA + | M00266 -1060 TTAAAAAAAAAAAAAA + | M00266 +462 GCGAATAAAAAGCGAA + | M00266 -1419 AGCAATAAAAATATTC + | M00266 -928 GCATATGAATATGGGA - | M00266 -423 TATTAAAAATAAATAG + | M00266 -542 AATAGTGAATAACATG + | DM_12 -1244 CAAACTTA - | M00266 -1058 AAAAAAAAAAAAAAAA + | M00266 -89…
FBgn0029514	Dmel\312	3L	+	1351116	[ M00266 -127 TATTTTAAATAAAAAT + | DM_8 -44 TTTTAAAGTATT - | M00266 -81 AAAGTAAAATAGAAAA + | M00266 -192 TATAATTTATATAAAA + | M00266 -1181 CAGAATAACAAGCATA + | M00266 -136 GAAATAAAATATTTTA + | M00266 -117 AAAAATAAAATAAAAA + | M00266 -1331 AAAACAAAATACAATT - | M00266 -168 TTAACTAAAGACATAA + | DM_8 -176 TAGTTAAGTATT - | M00266 -376 CAAACACAATATATTG + | M00266 -427 CGCATTACATATTATA + | M00266 -112 T…
FBgn0004587	Dmel\B52	3R	+	13661311	[ DM_8 -274 TATTAATTTATT - | DM_12 -1404 GCAACTTA - | M00266 -1414 TAAATTTAATAAAAAA + | M00266 -642 TCATATAAATTTGTAT + | M00266 +356 ATATATATATATCAGC - | M00266 -591 TATTGTATATATTTCT + | M00266 -1485 AAAAAAAAAAATCATA + | M00266 +361 ATATATATATATACTT + | M00266 -335 GTCAATCAATATTACA + | M00266 -550 CTTTATAAATGGATTA + | DM_12 -1382 TAAACTTA - | M00266 +362 AAGTATATATATATAT - | M00266 -513 CCCAAGAAA…
FBgn0035603	Dmel\CG10635	3L	-	5368008	[ M00266 -110 AACAATAAATTGCTAA + | M00266 -1404 TGCAACGAATATAATA + | M00266 -454 TTAAAAAAAAATTAAA + | M00266 -452 AAAAAAAAATTAAAGG + | M00266 +33 TTTATTAAATTAATTA + | M00266 -189 TATTTTATATATTTTA + | M00266 -451 AAAAAAAATTAAAGGA + | DM_12 -559 AAAACTTA - | M00266 -399 AAATGTAAGCATAGGA + | M00266 +12 TTTGTAAAATATCATA + | M00266 -309 CATTTTAAATGTACTC + | M00266 -155 AAAATTAAACATAACT + | M00266 -141…
FBgn0259482	Dmel\Mob3	2L	+	10265336	[ M00266 -1375 ATATTTAAATAGTTAA - | M00266 +66 GTTTATAAATAATGTT - | M00266 -246 TATAATAAATGTACGA + | M00266 -1180 TTTCGTAAATACTCAA - | M00266 -1314 ATAAATAAAGTTTAAA - | DM_8 -664 TGTTTAAGTATT - | M00266 -1363 TATAATGACTATTATC + | M00266 -1293 GTTCTTAAATATAAAA + | M00266 +86 TTGAATAACTATTAAT - | M00266 +58 AAATGTAAACATTATT + | M00266 -931 GTATATACATATGTGA + | M00266 -1443 CAATATAATTATTCAT - | M002…
FBgn0001139	Dmel\gro	3R	+	26041736	[ M00266 -449 TTAAATATATTTCACT + | M00266 -730 CAAAACAAATATAAAC + | M00266 -710 TTAAACAAATATCAAA + | M00266 -144 GTTTGTAAATAAATAA + | M00266 -503 ATTTATAAATATAAAT + | M00266 -620 ATTGGTAATTAAATTA + | DM_12 -397 AAAACTTA - | M00266 -591 AATATCAAATAATATA + | M00266 -429 TAAAATAAAAGTGTTT + | M00266 -324 AATAATAAACTGAATA + | M00266 -584 AATAATATATCTCTGC + | M00266 -497 AAATATAAATAAATTA + | DM_12 -258…
FBgn0038256	Dmel\CG7530	3R	-	14731509	[ M00266 -1044 TTAAATAGATATCTTG + | M00266 +470 TATAAGATATATTGAC - | DM_8 -350 TATTTAATTATT - | M00266 -1294 AAGTTTAAATACAAAG + | M00266 -416 AAAATAAAATATTCCG + | M00266 +318 CAAACTATATATTTTG + | M00266 -1282 AAAGAAAAACAAAACT + | M00266 -1371 TTCAGTAATTATTATT - | M00266 -703 TTAATTAACTATCATC + | M00266 +110 CAAAATCAATTGAAGG + | M00266 +407 TCAGATAAAAATAGTT - | M00266 -1188 AAAATTCAATTTAACA + | M0…
FBgn0032797	Dmel\CG10186	2L	-	19517204	[ M00266 +171 TATAATAATGATAGCT - | M00266 -1442 TAACGTTAATACATCG + | M00266 -793 AGCAATATATAGGTAT + | M00266 -711 AAAAATACATTTCCAT + | M00266 +271 AGGAATCGATATAAGA - | M00266 +97 TCATAAACATATATTG - | M00266 +333 AAACTTGAATATAAAG - | M00266 +116 AACAATAATCAAGATT - | M00266 -221 ATATATTAATAGTAAT + | M00266 -1114 AAATATATATATATGT - | M00266 -615 AAATACGAATATATGA + | M00266 -1112 GGAAATATATATATAT - |…
FBgn0260857	Dmel\Bet1	3L	+	19261394	[ M00266 -353 TGCATTATATATAATA + | M00266 -1415 AAACATATGTATAACG + | M00266 -90 ATATATATATATAGTA + | M00266 -1357 CGGAGAAAATATCTTA + | M00266 -104 TTAAAACAATATATAT + | M00266 -447 ATGAATATATTTTATT + | M00266 -1159 CATGCTAAATCTAGAA + | DM_12 -734 GTAACTTA - | M00266 -96 ATATATATATATATAT + | M00266 -835 GAACTTGAATATTTTA + | M00266 -344 TATAATAAACTAATAA + | M00266 -81 TATAGTAAGTTTTGGA + | M00266 -26…
FBgn0029893	Dmel\CG14442	X	-	6695007	[ M00266 -576 TAAAATATAAATAATT + | M00266 -1154 ATGTATATATATATAT + | M00266 -141 CCAAATAATAATATAA + | M00266 -1455 TAATATACACACACTC + | M00266 -1397 ATATATATATATATAT + | M00266 -791 AAAAAAAAGTAAAAGC + | M00266 -1393 ATATATATATATATAC + | M00266 -455 TTATATAAATAGTTTA + | M00266 +60 TAAATTAAAGATACAG + | M00266 -1396 ATATATATATATATAT - | M00266 -580 AATATAAAATATAAAT + | M00266 -1390 ATGTATATATATATAT …
FBgn0031979	Dmel\CCDC53	2L	+	8041106	[ M00266 +10 TAAAATAAAAGACGGC + | M00266 -578 ATAAATAAAACGCGGA + | M00266 -1101 ACATATATATATATAT + | M00266 -1071 ATACATAAAACTATTG + | M00266 -1006 TATTTTAAATAAAGTT + | M00266 -397 ATATATAAATAATAAT + | M00266 -601 CCAAACAAATACAAAT + | M00266 -1002 TTAAATAAAGTTTTAC + | M00266 -641 CAAAAAAAAAAAAATT + | M00266 -488 CTAAGTCAAAATAAAA + | M00266 -401 ATACATATATAAATAA + | M00266 -639 AAAAAAAAAAAATTGC + …
FBgn0029131	Dmel\Debcl	2R	+	6648654	[ M00266 -1219 AATCCTAAATGTGGGG + | M00266 -1452 TTATCAAAATAGTCGG + | M00266 -1270 CAAAAAAATTATCTTT + | M00266 -1143 AAGGATAACTAACCGA + | M00266 -1367 TTTAAAAAATCTTACA + | M00266 -1263 TAACAAAAAGATAATT - | M00266 +188 TGAAAAAAAAATGAAG + | DM_8 -409 TATTTAAGCAAT - | DM_8 -390 TCTTAAAGTACT - | M00266 -733 TATAATATATCTTGAG + | M00266 -1186 CATTATAAAGAATATT + | M00266 -1454 AATTATCAAAATAGTC + | M0026…
FBgn0266465	Dmel\GckIII	3R	+	17085513	[ M00266 -708 AAAGAAAAATGTAACA + | M00266 -261 ATATTTATATATTGTA + | DM_8 -231 TATTTTCCTATT - | M00266 -710 AAAAAGAAAAATGTAA + | M00266 -544 AAAGAAAATTATTTTG + | M00266 -718 CAAAAGAAAAAAAGAA + | M00266 -219 ATAAATGAATAAGTTA + | M00266 -422 TAAACTAAAAATGAGG + | M00266 -263 TAATATTTATATATTG + | M00266 -690 TTTCATAAATAAAGTA + | DM_8 -178 TATTTAACTCGT - | M00266 -211 ATAAGTTAATCTTATT + | M00266 -288 G…
FBgn0033029	Dmel\Not3	2R	-	5663222	[ M00266 +78 ATACATCAATAAATAC - | M00266 -179 ATATATATATATAAAT + | M00266 -1452 AATAGTAAAGCTGTTT - | M00266 -1164 AACGATAATGATATTG + | M00266 -771 ATTGGTTAATACTATC + | M00266 +129 CACAGTAAATGGCAAT + | M00266 -580 CATTATGATTATATTG + | M00266 +98 ATACATAGATTTACGC - | M00266 -30 GAAAATAGATAACGTA + | M00266 +-13 TACCATATATACCATA - | M00266 -201 AATAATATATGTAGTA + | M00266 -358 TAAAACAATTAAATTA + | M0…
FBgn0031764	Dmel\CG9107	2L	-	6024539	[ M00266 -1328 AAAGAGAAATATAAAA + | M00266 -572 CATAATTTATATAGTT + | M00266 -1410 AACTGCAAATAAAAAA - | M00266 -282 TGGTATAAATAAAAAA + | M00266 -1356 TTTTACAAATAAATTT - | M00266 -278 ATAAATAAAAAAGTGT + | M00266 -107 GCAAATAAAGAATGTT + | M00266 +45 TTTAGTTAATTTACCG + | M00266 -1227 AAAGGTAAGAATCGTG + | M00266 -1414 GCAAATAAAAAAAATA - | M00266 -1316 AAAAAAAATCATCCTA + | M00266 -1417 AATAAAAAAAATATGT…
FBgn0034870	Dmel\CG13559	2R	+	23502946	[ M00266 -995 TTATATACATACATAC + | M00266 +370 ATAAATAAATAGGATG + | M00266 -1332 AAAAGTTAATTAAAAG + | M00266 -1095 AAATTAAAATAGCTGC + | M00266 -423 TTGAATACATTTCGGC + | M00266 -1293 ATAAAAAAACATTACA + | M00266 -1240 AAGAATTAATAAAAAC - | M00266 -1459 CAGAACAAATACAGAA + | DM_8 -522 CATTTAGCTATT - | M00266 -386 TAAAATTAAGAATTTA + | M00266 -991 ATACATACATACATCT + | M00266 -1422 AATTTTAAATATCGCC + | M…
FBgn0027279	Dmel\l(1)G0196	X	+	22487180	[ M00266 -1014 AAACTTAAACTTAATA - | M00266 +56 AATAATCAAAAGCGAG + | M00266 -874 AAAAGTATATATATTC + | M00266 +338 TGTTAAAAATATAAGT - | M00266 -1458 GAAATTAATTATTATC + | DM_12 -1019 TAAACTTA - | M00266 +89 ACAATTAATTATTAGT + | M00266 +232 AAAAAATAATAATACA + | M00266 +90 ACTAATAATTAATTGT - | M00266 -1023 CTTAATAAAAATGTGT - | M00266 +388 AAATGTAAAAACAGAA + | M00266 -1388 CAAAGTCAATGTAAGC - | M00266 +…
FBgn0002914	Dmel\Myb	X	-	15857823	[ M00266 -254 CAATGGAAATATCTTA + | DM_8 -224 TATAAAACTATT - | M00266 -415 ACGTATTAATATTAAT + | M00266 -1293 ACGATTAAGTATCAGC + | M00266 -292 CTAAAGAAACATAGCA + | M00266 -228 TGAAGTTAATAGTTTT + | M00266 -322 CAAAATAAAAAACTGC + | DM_8 -107 TATTTAGCTATC - | M00266 -1104 CAATTTAAATGAAAGG + | M00266 -1110 TATAGTCAATTTAAAT + | M00266 -212 ATAAATATATTTTTCA + | M00266 -245 TATCTTAAATGTATAG + | M00266 -12…
FBgn0035471	Dmel\Sc2	3L	+	3903492	[ M00266 -902 ACAATTAAGTATAAAT + | M00266 -1285 TTAACTAAACAACTAA + | M00266 -1056 AAAAAAAAATGGCCGA + | M00266 -771 ACTAAAAAATACCGTA + | M00266 -1062 TTGAATAAAAAAAAAT + | M00266 -1414 CACACAAAATAATGTG - | M00266 -1373 AATAAGAAATTTTCAG + | M00266 -1422 ATGCATACACATTATT + | DM_12 -904 TATACTTA - | M00266 -733 GAGAAAAAAAATTGTG + | M00266 -177 TTAAGTAAAATTTGTT + | M00266 -898 TTAAGTATAAATTTTT + | M002…
FBgn0011207	Dmel\pelo	2L	+	9700810	[ M00266 -1241 TTTAATAAAAATAGAG + | M00266 -1320 CGAATTATATATTATT - | M00266 -205 GCAAATAAATAAGCTA + | M00266 -1377 AAATCTAAATGATCGG + | M00266 -1257 CATGAAAGATATAATT + | M00266 -1105 AAAAGTATATTTAAGC + | M00266 -1225 TTCATTAAACAAGTGC - | M00266 -1333 ATAAATAATTATAATA + | M00266 -1332 TATTATAATTATTTAT - | M00266 -1106 TTAAATATACTTTTGA - | M00266 -1250 ATTAAAAATTATATCT - | M00266 -96 TCATAGAAATAGA…
FBgn0036727	Dmel\CG7589	3L	+	17470127	[ M00266 -1390 TTAAATATCTATCTGC + | M00266 -1070 AATAATAATGAGCTGA - | M00266 -1474 TATAAAAAAAATATTT + | M00266 -1394 AAGTTTAAATATCTAT + | M00266 -1241 AAACATAACCAGCGTC + | M00266 -1470 AAAAAAATATTTATTA + | DM_8 -477 TCTTAAACTATC - | M00266 -659 CTTCATAAATGTTGGC + | M00266 -481 ATGTATAGATAGTTTA + | M00266 -1350 GCTAACAAATAAAGTA + | M00266 -1477 GCATATAAAAAAAATA + | M00266 -498 AGAAACAAATGTAACA + |…
FBgn0031505	Dmel\ND-B14.5B	2L	-	3145848	[ DM_8 -599 TATTTAAGAAGT - | M00266 -369 AAAATTTAATAATGTC + | M00266 -816 CTGAATCAATACGTTT + | M00266 -619 AAAAAAAAACAAACGA + | M00266 +14 TTTAAATAATATAAAC - | M00266 -595 CTTCTTAAATAAAACC + | DM_8 -76 TATTCAACTAGC - | M00266 -1113 TGCTTTAAATATAAAA + | M00266 -460 TAAAAAAAATTAATAA + | M00266 -530 AATAAGATATAAAAAG + | M00266 +47 TTAAATAATCGTTACG + | M00266 -524 ATATAAAAAGATATAA + | M00266 -313 AAA…
FBgn0030710	Dmel\CG8924	X	+	15941077	[ M00266 -1272 CAACATAAAATTAATT + | M00266 +319 AAATGTACATATTTTT + | M00266 -681 AAAAATAAAAGCACTC + | M00266 -129 TAAAAAAAATTTTATC + | DM_8 -544 CTTTAACCTATT - | M00266 -1429 CCCAGTAAATCTTTAT - | M00266 -1329 AAATGCAAATATTAGG + | M00266 -1100 TACAATACATTTGGGA + | M00266 +153 GACTATAAACAAATAA - | M00266 -1269 AAAATTAATTTTATGT - | M00266 +185 GTACATAAAAAAAGGA + | M00266 -1438 GCCAATAAATAAAGAT + | M…
FBgn0036291	Dmel\CG10681	3L	+	12501513	[ M00266 -1333 GCCAATAAATATCTTT + | M00266 -1146 CTCTGTAAATTTCACA - | M00266 +242 ATAAACAAATAAATTC + | M00266 -1424 GAAATCAAATATATCC + | M00266 -657 AACTATATATAACCCA + | DM_8 -229 TATTAAGCGATT - | M00266 +246 ACAAATAAATTCTAGG + | M00266 +460 TATAATAAACATCCAA + | M00266 -1330 ATAAAGATATTTATTG - | M00266 -926 AAGCTTAAAGAAACTG - | M00266 +80 TAAAATAGATGGAAAC + | M00266 +53 TTTAAGAAATCTAAAC + | DM_12…
FBgn0020633	Dmel\Mcm7	3L	+	8891596	[ M00266 -179 ATAAATATTTAAAAGT + | M00266 -793 ATACATACATATATCG + | M00266 -1082 AAAAAAAAACAAGTAA + | M00266 -988 ATACATATATATATAT + | M00266 -322 TCGAATACACATGTGT + | M00266 -984 ATATATATATATATAA + | M00266 -60 TTATGTAAAAATATAA + | M00266 -183 GGTAATAAATATTTAA + | M00266 -546 AAAAACCAATAAATAA + | M00266 -117 ATCTATAATTACAATT + | M00266 +194 CAAGATAAAGACTTCT - | M00266 -944 AATCGTAATTATATGC + | M…
