# Supplementary material for: Modeling the cis-regulatory modules of genes expressed in developmental stages of Drosophila melanogaster
Source: PeerJ. 2017 May 30;5:e3389. doi: 10.7717/peerj.3389 (PMC5452948; doi:10.7717/peerj.3389)
Supplement: Data S2 [file peerj-05-3389-s011.zip › Supplemental Data S2/Embryo_14_16h.txt]

##FlyBase_ID	Gene_Symbol	Chromosome	Strand	TSS	Detected_Motifs
FBgn0034822	Dmel\RpL37b	2R	-	23100478	[ DM_3 +76 ATTTTGGCCA + | DM_1 -1218 GGGTTACGT - | DM_1 +112 TGGTTCCCT - | DM_3 +81 ATTCTGGCCA - | DM_3 +67 CATTTGGCCA + ]
FBgn0031413	Dmel\CG9967	2L	-	2357356	[ DM_3 +87 CATTTGGCCA - | DM_2 -776 TTACGTTCATT + | DM_1 +155 TGGTTCGGT - | DM_2 -972 TCACTTACGTA + | DM_1 -36 TGGTTCGAT - | DM_3 +82 GCTTTGGCCA + ]
FBgn0029821	Dmel\CG4020	X	+	5905746	[ DM_3 +66 CCCTTGGCCA - | DM_1 +200 TGGTTCGGT - | DM_2 -1047 TTGCATGCGTA + | DM_3 +61 CTTTTGGCCA + ]
FBgn0033667	Dmel\reb	2R	-	11912779	[ DM_3 -38 TTGTTGGCCA - | DM_1 -728 TGGTTCGCT - | DM_3 -43 GTTTTGGCCA + | DM_1 -308 TGGTTCAAT - | DM_1 -982 TGGTTCCAT - ]
FBgn0036512	Dmel\CG16979	3L	+	15576570	[ DM_4 -791 TGGATATGGA + | DM_1 -132 TGGTTTAAT - | DM_1 +152 TGGTTAAAT - | DM_4 -716 AGGAAATGGA + | DM_2 -58 TTGAATTCATT + ]
FBgn0035428	Dmel\CG14960	3L	+	3271036	[ DM_3 +68 TCCTTGGCCA + | DM_3 -90 GTCTTGGCCA - | DM_4 -910 GGGAAATGGG + | DM_4 -1008 GGGAATGTGA + | DM_1 -1431 AGGTTCAGT - | DM_4 -760 GGGAAATTGT + | DM_4 -212 GGGAAATTGT + ]
FBgn0030352	Dmel\sicily	X	+	11891732	[ DM_3 -49 CTTTTGGCAA + | DM_3 +43 TTTTTTGCCA - | DM_3 -16 TTTTTGGCTA + | DM_3 -44 TTTTTTGCCA - ]
FBgn0026630	Dmel\nes	3L	-	19260679	[ DM_3 +41 ATTATGGCCA - | DM_1 -1465 TGGTTTAGT - | DM_2 -160 TTGTTTGCATA - | DM_3 +36 ATTTTGGCCA + ]
FBgn0261634	Dmel\CG42717	3L	-	16033190	[ DM_3 +25 ATTTTGGCCA - | DM_3 +20 TTTGTGGCCA + | DM_2 -191 TTACTTACGTA + | DM_2 -185 TCATTTACGTA - ]
FBgn0051950	Dmel\CG31950	2L	+	2878344	[ DM_1 +106 TGGTTCGGT - | DM_2 -884 TAACTTCCATT + | DM_1 +101 CGGTTCACT - ]
FBgn0000376	Dmel\crm	X	-	2738773	[ DM_2 -164 TTATTTACATA - | DM_3 +17 CTGTTGGCCA + | DM_2 -1323 TTAATTACATT + | DM_3 +22 ATGTTGGCCA - ]
FBgn0013972	Dmel\Gycalpha99B	3R	+	29682503	[ DM_4 -1030 GGGAAATCGA + | DM_2 -432 TCATATACATT + | DM_3 -23 TTTTTCGCCA + | DM_1 -1025 CGGTTCGAT - | DM_3 -4 CTTTGGGCCA - ]
FBgn0030158	Dmel\CG9686	X	+	9879870	[ DM_1 -923 GGGTTCAGT - | DM_4 -7 TGGAAATCGA + | DM_1 -863 CGGTTCAGT - | DM_1 -899 GGGTTCAGT - | DM_1 -887 GGGTTCAGT - | DM_1 -947 GGGTTCAGT - | DM_1 -875 AGGTTCAGT - | DM_1 -911 GGGTTCAGT - ]
FBgn0051805	Dmel\CG31805	2L	-	16900473	[ DM_2 -242 TAATATACATT + | DM_1 -162 TGGTTAACT - | DM_1 -1391 TGGTTCCGT - | DM_1 -832 TGGTTCGCT - ]
FBgn0037526	Dmel\CG10092	3R	+	7887045	[ DM_3 -80 TTTTTGGGCA + | DM_1 -307 AGGTTCAGT - | DM_1 -194 CGGTTCCAT - | DM_1 -433 CGGTTCAAT - | DM_4 -204 TGGAAGTGGA + ]
FBgn0085296	Dmel\CG34267	3L	-	500451	[ DM_3 -69 TGTTTGGCCA - | DM_3 -74 ATTATGGCCA + | DM_1 -882 TGGTTAAAT - | DM_1 -693 TGGTTACAT - | DM_3 -27 TTTTTGGCTA + ]
FBgn0028360	Dmel\Cdc7	X	+	6654541	[ DM_1 +110 CGGTTCGAT - | DM_1 +125 TGGTTCAGT - | DM_4 -706 GGGATATGGA + ]
FBgn0038139	Dmel\PK2-R2	3R	-	13334166	[ DM_3 -2 TTTTTGGCCA - | DM_2 -180 TTATTTGCATT + | DM_1 -1395 TGGTTGAAT - | DM_2 -908 TCATATACATT + | DM_3 -7 ATTTTGGCCA + | DM_2 -988 TTATTTACATA + ]
FBgn0036639	Dmel\CG4229	3L	+	16556823	[ DM_3 -2 CTAATGGCCA - | DM_3 -26 CTTTTGGCTA + | DM_2 +196 TTGCATTCTTT - | DM_4 -1480 TGCAAATTGA + ]
FBgn0036057	Dmel\CG14164	3L	-	9894743	[ DM_3 +60 TCCTTGGCCA + | DM_3 +65 ATCTTGGCCA - | DM_1 -440 TGGTTAAAT - | DM_2 -93 TAGCATACATA + | DM_3 -42 TTTTTGGCGA + ]
FBgn0033484	Dmel\CG2269	2R	+	10085169	[ DM_4 -746 TGGAATTTGG + | DM_3 -63 GTTATGGCCA - | DM_3 -73 CTTTTGGCCT + | DM_4 -726 GGGAAATTGC + ]
FBgn0032281	Dmel\-	2L	+	10681902	[ DM_4 -904 TGGAAATTAA + | DM_1 -960 TGGTTAACT - | DM_1 -151 TGGTTAGCT - | DM_2 -923 TTGCTTTCTTT + ]
FBgn0035120	Dmel\wac	3L	+	258176	[ DM_1 -151 TGGTTCGAT - | DM_1 -109 TGGTTCTAT - ]
FBgn0261609	Dmel\eIF-2alpha	X	-	16446993	[ DM_4 -120 TTGAAATTGA + | DM_3 +85 TTTTTGGCCA + | DM_4 -227 TTGAAATTGA + | DM_3 +90 TCTATGGCCA - ]
FBgn0052626	Dmel\AMPdeam	X	-	13845866	[ DM_1 -142 TGGTTAAGT - | DM_1 -842 TGGTTCATT - | DM_1 -500 TGGTTTAGT - ]
FBgn0052687	Dmel\CG32687	X	-	10487205	[ DM_4 -1285 TGTAAATTGA + | DM_1 -159 TGGTTGAAT - | DM_1 +163 TGGTTCTGT - ]
FBgn0034253	Dmel\CG10936	2R	-	17639138	[ DM_3 -55 GTTTTGGCCA - | DM_4 -887 GGGAAATCGA + | DM_1 -191 TGGTTAAGT - | DM_2 -359 TAGCTTGCATT + | DM_1 -180 TGGTTCATT - | DM_3 -60 GTCTTGGCCA + | DM_2 -1154 TCATTTGCATA + | DM_2 +115 TCACTTACATA - ]
FBgn0037686	Dmel\RpL34b	3R	-	9401226	[ DM_1 -174 TGGTTAAGT - | DM_1 +174 GGGTTACAT - ]
FBgn0035497	Dmel\CG14995	3L	-	4103256	[ DM_1 -104 CGGTTCAAT - | DM_1 +173 TGGTTACGT - ]
FBgn0053054	Dmel\CG33054	3L	-	21202882	[ DM_4 -1318 TGGCAATTGA + | DM_1 -184 GGGTTACGT - | DM_1 -169 TGGTTACCT - | DM_1 -698 TGGTTTAAT - ]
FBgn0036056	Dmel\CG6709	3L	-	9894743	[ DM_3 +60 TCCTTGGCCA + | DM_3 +65 ATCTTGGCCA - | DM_1 -440 TGGTTAAAT - | DM_2 -93 TAGCATACATA + | DM_3 -42 TTTTTGGCGA + ]
FBgn0002773	Dmel\Mlc2	3R	-	30174551	[ DM_1 +102 CGGTTCAGT - | DM_1 +112 CGGTTCAGT - | DM_1 +117 CGGTTCGGT - ]
FBgn0053056	Dmel\CG33056	3L	-	21203232	[ DM_3 -6 CTTTTGTCCA - | DM_1 +173 TGGTTACCT - | DM_1 -348 TGGTTTAAT - | DM_1 +158 GGGTTACGT - | DM_4 -968 TGGCAATTGA + ]
FBgn0030088	Dmel\Arfrp1	X	+	9107069	[ DM_4 -985 TGGAAATTGA + | DM_3 +52 TTGTTGGCCA + | DM_2 -931 TTATTTCCCTT + | DM_3 +57 TTTTTGGCCA - | DM_4 -832 TGGATATTGC + ]
FBgn0085425	Dmel\CG34396	2R	+	21092222	[ DM_3 -15 ATTTTGGCCA - | DM_2 +149 TCACATACATA - | DM_3 -20 ATGTTGGCCA + ]
FBgn0040950	Dmel\Muc26B	2L	+	6151969	[ DM_1 +123 TGGTTCGGT - | DM_1 +135 TGGTTTAGT - | DM_2 -598 TCATATACATT + ]
FBgn0035470	Dmel\Ccz1	3L	-	3899156	[ DM_3 +20 ATTTTGGCCA - | DM_1 -27 GGGTTACAT - | DM_3 +15 CCTTTGGCCA + ]
FBgn0035035	Dmel\CG3570	2R	+	24603572	[ DM_2 -439 TCGCATTCCTT + | DM_1 -1245 TGGTTTAAT - | DM_2 -609 TTGCTTACATT + | DM_1 -161 TGGTTAGAT - | DM_2 -639 TAGTATTCATA + | DM_4 -130 TAGAAATTGA + ]
FBgn0062440	Dmel\CG17680	2R	-	18147997	[ DM_1 -608 TGGTTACAT - | DM_2 -401 TTGCTTGCTTT + | DM_1 -180 CGGTTCAAT - | DM_1 -799 CGGTTACGT - ]
FBgn0037941	Dmel\CG12594	3R	+	11721734	[ DM_4 -139 TGGAAATGGA + | DM_3 +34 GTTCTGGCCA + | DM_1 -1101 TGGTTAAGT - | DM_3 +39 GTTTTGGCCA - ]
FBgn0036735	Dmel\Edc3	3L	-	17529861	[ DM_1 -133 TGGTTCAAT - | DM_1 +122 GGGTTCGGT - ]
FBgn0032856	Dmel\CG16798	2L	-	20382356	[ DM_3 +6 CTGTTGGCCA - | DM_4 -282 GGGAAAGTGA + | DM_3 +1 TTTATGGCCA + | DM_2 -998 TTATATACATA + | DM_1 -250 GGGTTCCAT - ]
FBgn0052982	Dmel\CG32982	2L	+	9125737	[ DM_3 +93 TTATTGGCCA - | DM_2 -689 TTATATCCATA + | DM_3 +88 ATTTTGGCCA + | DM_1 -602 TGGTTAGGT - | DM_4 -1169 TGGAACTGGA + ]
FBgn0038606	Dmel\CG15803	3R	-	18360728	[ DM_3 -32 CTGTTGGCCA + | DM_4 -806 TGGAAATTGA + | DM_4 -563 TTGAAATTGA + | DM_2 -1052 TTGGTTGCATT + | DM_4 -569 AGGAAATTGA + | DM_1 -822 TGGTTAATT - | DM_3 -12 CATTTGGCCA + | DM_1 -420 TGGTTTAGT - | DM_3 -7 TTCTTGGCCA - ]
FBgn0028544	Dmel\CG16884	2L	-	13947476	[ DM_2 +142 TTATTTCCGTT - | DM_4 -1177 TAGAAATTGA + | DM_1 -1325 TGGTTTAGT - | DM_1 -170 TGGTTATAT - ]
FBgn0038320	Dmel\Sra-1	3R	+	15333266	[ DM_3 -15 ATTATGGCCA + | DM_3 +32 TTTTTCGCCA - | DM_1 -156 TGGTTCCGT - ]
FBgn0033341	Dmel\MrgBP	2R	-	8901375	[ DM_4 -894 GGGATAGTGG + | DM_3 +72 TCCTTGGCCA - | DM_4 -887 TGGATTTGGG + | DM_3 +67 ATGATGGCCA + ]
FBgn0038868	Dmel\CG5862	3R	+	21215079	[ DM_4 -1098 TGGATATTGA + | DM_3 +24 CTTTTGGCAA + | DM_4 -612 TTGAAATTGA + | DM_3 +29 CTTTTTGCCA - | DM_2 -1484 TTATTTGCCTT + | DM_4 -1171 TGGAAAGTGA + ]
FBgn0262617	Dmel\CG43143	3R	+	10264306	[ DM_3 -14 TTCTTGGCCA - | DM_3 -19 TGTTTGGCCA + | DM_1 -1462 TGGTTCCCT - ]
FBgn0008651	Dmel\lbl	3R	-	21434133	[ DM_4 -1404 TGGTAATTGA + | DM_3 -2 CTCGTGGCCA - | DM_4 -400 TGGAAAGCGA + | DM_3 -50 TTCTTGGCCA - | DM_3 -7 ATTCTGGCCA + ]
FBgn0051324	Dmel\CG31324	3R	+	26106868	[ DM_3 +46 TTTTTGACCA - | DM_3 -65 CATTTGGCCA + | DM_1 -122 TGGTTAGAT - ]
FBgn0039126	Dmel\CG13601	3R	-	23927634	[ DM_4 -741 GGGATTTGGA + | DM_2 -323 TTGTATTCCTA + | DM_4 -263 AGGAAATTGA + | DM_1 -271 TGGTTCTGT - | DM_1 -199 TGGTTCCGT - ]
FBgn0000037	Dmel\mAChR-A	2R	-	24390294	[ DM_3 -16 ACCTTGGCCA + | DM_3 -11 ATTCTGGCCA - | DM_2 -21 TTATATACCTT + | DM_1 -718 TGGTTCTAT - ]
FBgn0259176	Dmel\bun	2L	-	12546611	[ DM_2 -180 TCGTTTACATA - | DM_1 -589 TGGTTCGCT - | DM_1 -109 TGGTTCTGT - ]
FBgn0020257	Dmel\Ppa	2R	-	22688987	[ DM_1 -175 CGGTTCGGT - | DM_1 +136 GGGTTCACT - ]
FBgn0038701	Dmel\CG18493	3R	+	19390270	[ DM_3 +47 GTCTTGGCCA + | DM_1 -8 GGGTTCGAT - | DM_3 +52 CCTATGGCCA - ]
FBgn0050195	Dmel\CG30195	2R	-	22647245	[ DM_3 +56 ATTGTGGCCA + | DM_3 +61 ATGATGGCCA - | DM_1 -1404 GGGTTACAT - ]
FBgn0038839	Dmel\Ktl	3R	-	20897320	[ DM_3 -18 ATTTTGGCCA + | DM_1 -194 TGGTTAAAT - | DM_3 -8 CTTTTGGCCT - ]
FBgn0030460	Dmel\CG2453	X	-	13194551	[ DM_3 -16 AATTTGGCCA - | DM_1 +130 CGGTTAGAT - | DM_3 -21 TTTTTGGCCA + ]
FBgn0002632	Dmel\E(spl)m6-BFM	3R	+	26032911	[ DM_4 -665 TGGAAAGCGA + | DM_3 +95 ATTTTGGCCA - | DM_3 +90 TTATTGGCCA + | DM_1 -619 TGGTTAATT - ]
FBgn0034408	Dmel\sano	2R	+	18878391	[ DM_3 -60 TTCGTGGCCA + | DM_3 -37 ATCTTGGCCA + | DM_3 -32 CTGTTGGCCA - | DM_2 -253 TTGCCTTCATT + | DM_1 -1359 TGGTTCGAT - ]
FBgn0085474	Dmel\CG34445	2R	-	22648478	[ DM_3 -81 TTTTTGGCCA - | DM_3 -86 ATATTGGCCA + | DM_1 -171 GGGTTACAT - ]
FBgn0030148	Dmel\CG3106	X	-	9662903	[ DM_2 -1306 TCATATTCATT + | DM_1 -1403 TGGTTAGGT - | DM_1 -174 TGGTTACCT - | DM_2 +121 TCGCATGCCTT - ]
FBgn0016031	Dmel\lama	3L	-	5355923	[ DM_2 -73 TTATTTACCTT + | DM_1 -419 TGGTTCCAT - | DM_2 -103 TTGCTTTCCTT - | DM_1 +146 TGGTTTAAT - | DM_1 -470 CGGTTCGAT - | DM_1 -739 TGGTTCCAT - ]
FBgn0032295	Dmel\CG12299	2L	+	10737345	[ DM_2 -1176 TTGTTTACATA + | DM_1 +149 TGGTTAGCT - | DM_1 +197 CGGTTCCGT - | DM_2 -334 TTGCTTGCTTT + ]
FBgn0003866	Dmel\tsh	2L	+	21828593	[ DM_3 -5 CTCTTGGCGA - | DM_1 -1276 TGGTTATAT - | DM_3 -37 CTTTTGGCTA + | DM_1 -917 TGGTTACCT - | DM_1 -789 TGGTTTAAT - | DM_3 -10 CTTTTCGCCA + ]
FBgn0030798	Dmel\CG13003	X	-	16876544	[ DM_3 +57 CTTTTGGCCG - | DM_3 +12 CTTTTGGCCA + | DM_1 -689 TGGTTAAAT - ]
FBgn0039257	Dmel\tnc	3R	+	24984384	[ DM_3 +93 CTTTTGGCCA + | DM_1 -1001 TGGTTCATT - | DM_3 -56 CTTTTGGTCA - ]
FBgn0039444	Dmel\TwdlD	3R	+	26640025	[ DM_3 -75 TTTTTGGCCA - | DM_3 -80 ACCTTGGCCA + | DM_1 -653 CGGTTCAGT - ]
FBgn0033913	Dmel\CG8468	2R	+	14219898	[ DM_1 -606 TGGTTAGCT - | DM_4 -261 TGGAATTGGG + | DM_1 -174 TGGTTACAT - | DM_2 -442 TCACATCCATA + ]
FBgn0052029	Dmel\Cpr66D	3L	+	8640439	[ DM_3 -86 ATTATGGCCA + | DM_2 -160 TCACTTCCGTT - | DM_3 -81 TTATTGGCCA - ]
