# Supplementary material for: Modeling the cis-regulatory modules of genes expressed in developmental stages of Drosophila melanogaster
Source: PeerJ. 2017 May 30;5:e3389. doi: 10.7717/peerj.3389 (PMC5452948; doi:10.7717/peerj.3389)
Supplement: Data S2 [file peerj-05-3389-s011.zip › Supplemental Data S2/Embryo_16_18h.txt]

##FlyBase_ID	Gene_Symbol	Chromosome	Strand	TSS	Detected_Motifs
FBgn0036877	Dmel\CG9452	3L	-	19503870	[ DM_3 -542 CATAACT - | DM_9 -544 TAACTAGTTT - | DM_10 -904 TATCTAAAT - | DM_3 -636 CTGAACT - | DM_6 -681 TAATTAAATA - | DM_1 -153 GCCAGG + | DM_1 -406 GCCAGG + | DM_3 -679 CTTAATT - ]
FBgn0035544	Dmel\CG15021	3L	+	4436721	[ DM_3 -724 CTTAATT - | DM_3 -871 CTTAAAT - | DM_10 -1245 AATCTAAAA - | DM_3 -728 ATTAACT - | DM_1 -34 GCCAGG + | DM_1 -915 GCCAGG + | DM_3 -973 CTAAACT - | DM_6 -1069 TATTTGTTTA - ]
FBgn0031872	Dmel\ihog	2L	-	6948808	[ DM_12 -730 AAAGTATATAT - | DM_7 -1476 TTAATTAATTA + | DM_7 -1468 TTAATAAATTA + | DM_10 -738 TATCTAATG - | DM_3 -1339 GTTAACT - | DM_3 -1252 CTTTACT - | DM_9 -95 TATCTGGTAT - | DM_7 -1464 TAAATTAATTA + | DM_3 -1072 CTTAACT - | DM_9 -1322 TAAGTTGTTT - ]
FBgn0032021	Dmel\CG7781	2L	-	8325409	[ DM_6 -1299 TATTTTTTTA - | DM_6 -1331 TATTTATTTT - | DM_3 -1261 CTTTACT - | DM_3 -1282 CTTAAAT - | DM_1 -1069 GCCAGG + | DM_6 -1363 AATTTATTTA - | DM_6 +245 TATTTATATA - | DM_3 -1256 CTTCACT - | DM_6 -1367 TATTTAAATA - | DM_6 -1340 TATTTTTTTA - ]
FBgn0263076	Dmel\Klp54D	2R	+	17557031	[ DM_3 -661 CTTCACT - | DM_3 -1114 CTTAGCT - | DM_9 -952 TAACCTATTT - | DM_6 -1206 TATTTCTTTA - | DM_6 -908 TAATTAGTTA - | DM_1 -336 GCCAGG + | DM_9 -498 TAACTTTTTT - | DM_3 -496 GTTAACT - ]
FBgn0036454	Dmel\CG17839	3L	+	14805136	[ DM_6 +91 TATTTATTTT - | DM_7 -1313 TAAATAAATTA + | DM_7 -1006 TAAGTTAATTT + | DM_12 -130 TAAGTATATAT - | DM_9 -703 TAATTTGTTT - | DM_12 -483 AAATAATATAT - | DM_3 -1007 ATTAACT - | DM_10 -519 TATCTATTT - | DM_3 -1012 CTTAATT - | DM_3 -694 CCTAACT - ]
FBgn0030418	Dmel\CG4004	X	+	12744212	[ DM_12 -357 AGATTATATAC - | DM_3 -1155 CTTAAAT - | DM_3 -981 ATTAACT - | DM_6 +92 TATTTACGTA - | DM_7 -1330 TAAATACATTT + | DM_10 -1094 TATCTATTA - | DM_7 -1181 TAACTAAGTTT + | DM_7 -1227 TTGATTCATTT + | DM_3 -1041 CTTAAAT - ]
FBgn0266100	Dmel\CG44837	3L	-	11938872	[ DM_6 -1384 TATTTAAATA - | DM_6 -1210 TAATTAATTA - | DM_9 -662 TATCTAATAT - | DM_10 -662 TATCTAATA - | DM_6 -1221 TATATAATTA - | DM_1 -129 GCCAGG + | DM_10 -1307 TATCTACTA - | DM_3 -331 CTTAACA - | DM_1 -425 GCCAGG + | DM_6 +443 TCTTTATTTA - | DM_6 +468 TATTTGAGTA - | DM_3 -806 CTTAACA - ]
FBgn0011826	Dmel\Pp2B-14D	X	-	16560016	[ DM_12 -174 TAACAATATAT - | DM_3 -385 GTTAACT - | DM_3 -1080 ATTAACT - | DM_3 -259 CTAAACT - | DM_9 -1475 TAAATTGTTT - | DM_3 -512 CTTACCT - | DM_7 -403 TTAATTCATTT + | DM_3 -523 CTTAATT - | DM_3 -364 CTTAATT - | DM_7 -1353 TAAATCAATTT + ]
FBgn0037416	Dmel\Osi9	3R	+	6260211	[ DM_3 -439 CTTAAAT - | DM_3 -591 CTTACCT - | DM_6 -943 TATTTATTTG - | DM_3 -1298 ATTAACT - | DM_3 -740 CTTAGCT - | DM_11 -1138 TTTCATTT - | DM_6 -988 TATTTGATTA - | DM_1 -191 GCCAGG + | DM_9 -1300 TAACTAGTTT - | DM_3 -701 CTTAAAT - | DM_9 -1041 TAACGTATTT - | DM_6 -1357 TTTTTATTTA - ]
FBgn0030251	Dmel\CG2145	X	+	10927399	[ DM_3 -962 CTTAAAT - | DM_10 -1438 TATCTATAA - | DM_3 -1275 CTTAACT - | DM_6 -1462 TATTTATATA - | DM_6 -1146 TAATTAATTA - | DM_1 -800 GCCAGG + | DM_6 -1419 TATTTTTTTA - ]
FBgn0030367	Dmel\Cyp311a1	X	-	12031465	[ DM_10 -762 TATCTAATT - | DM_6 -1006 TATCTGATTA - | DM_6 -916 TATTTGATTA - | DM_6 -1016 TATTTCATTA - | DM_6 -812 TAATTATGTA - | DM_6 -936 TATTTGATTA - | DM_1 -292 GCCAGG + | DM_6 -996 TATTTGATTA - | DM_6 -986 TATTTGATTA - | DM_3 -445 CTTAATT - | DM_9 -527 TATCTAATCT - | DM_10 -527 TATCTAATC - ]
FBgn0262794	Dmel\-	3R	+	17630717	[ DM_9 -271 TACCTTATAT - | DM_6 +274 TATTTAATTA - | DM_6 -1129 TATTTATTTT - | DM_6 -1125 TTTTTATTTA - | DM_2 -1124 CTTTTTATTT - | DM_3 -963 CTTAACC - | DM_11 -1126 TTTTATTT - | DM_10 -904 AATCTAATT - | DM_1 -588 GCCAGG + | DM_6 +278 TTTTTATTTA - | DM_3 -936 CTTAACC - ]
FBgn0034046	Dmel\tun	2R	+	15794000	[ DM_6 -1183 TATTTATTTC - | DM_3 -828 CTTTACT - | DM_6 -1179 GATTTATTTA - | DM_3 -708 CTTAAAT - | DM_3 -875 ATTAACT - | DM_1 -622 GCCAGG + | DM_3 -820 CTTAACA - ]
FBgn0036996	Dmel\mag	3L	+	20460683	[ DM_12 -478 TAATTATATAT - | DM_12 -587 AAATTATATAC - | DM_12 -571 AAATTTGATAT - | DM_7 -967 TAAATGAATTT + | DM_12 -515 AGAGAAGATAG - | DM_3 -945 GTTAACT - | DM_7 -995 TAACTTAATTT + | DM_10 -989 AATCTAAAT - ]
FBgn0039831	Dmel\CG12054	3R	+	31220702	[ DM_3 -699 CTTATCT - | DM_6 +142 TATTTACTTA - | DM_9 -726 TATCTAATTT - | DM_10 -718 TATCTAATT - | DM_9 -60 TAACTAATTT - | DM_12 -323 TAATTATATAT - | DM_10 -710 TATCTAATT - | DM_7 -697 TAGATAAGTTT + | DM_9 -701 TATCTAATTT - | DM_10 -726 TATCTAATT - | DM_10 -701 TATCTAATT - | DM_7 -706 TAGATAAATTA + | DM_7 -731 TAGATAAATTA + | DM_3 -402 CTTAGCT - | DM_12 -619 AAAGAATAGAT - ]
FBgn0039902	Dmel\Zip102B	4	-	314087	[ DM_7 -912 TAGATTCGATT + | DM_9 -440 TAACTTGTTC - | DM_9 -977 TAAATTGTTT - | DM_12 -215 TAATAATATAT - | DM_3 -438 TTTAACT - | DM_12 -191 AGATAATATAT - | DM_10 -609 TATCTATAT - | DM_3 -607 CTTATCT - | DM_7 -660 TAAATAAATTA + ]
FBgn0034674	Dmel\CG9304	2R	+	21973122	[ DM_6 -1173 TATATATTTA - | DM_6 -666 TATTTATTTA - | DM_9 -26 TAGCTTGTTT - | DM_6 -1169 TAATTATATA - | DM_3 -97 CTTCACT - | DM_1 -68 GCCAGG + | DM_6 -308 TAATTAAATA - | DM_6 -304 TATATAATTA - ]
FBgn0037736	Dmel\CG12950	3R	-	9739979	[ DM_9 -484 TATCTAGTTT - | DM_11 -491 TTTCATTT - | DM_2 -340 CTTTTAATGT - | DM_12 -822 AAAGTATATAA - | DM_10 -290 AATCTATTT - | DM_3 -1182 CTTAATT - | DM_12 -355 AAAGTACATAT - | DM_3 -981 CTTAAGT - | DM_7 -993 TTAATTAATTA + | DM_2 +384 CTTTAACTTA + | DM_3 -1009 CCTAACT - | DM_7 -1186 TTAATTAAATT + ]
FBgn0013679	Dmel\-	mt	-	12658	[ DM_3 -338 CTTAATT - | DM_6 -1183 TATTTATTTT - | DM_11 -1410 ATTGATTT - | DM_6 -934 TATTTATTAA - | DM_6 -1190 TTTTTATTTA - | DM_1 -171 GCCAGG + | DM_6 -1012 TAATTAAATA - | DM_2 -1333 CTTTAAATTT - | DM_2 +300 CTTTTAATTT + | DM_3 -1153 ATTAACT - | DM_2 +465 CTTTTATTTT + | DM_3 -820 CTTAATT - | DM_6 -1008 TAATTAATTA - | DM_6 -464 TATATAATTA - | DM_11 -1191 TTTTATTT - | DM_7 -1380 TTTATTAATTT + | DM…
FBgn0033249	Dmel\CG11191	2R	-	8002120	[ DM_3 -680 CGTAACT - | DM_6 -1199 TATTCATTTA - | DM_3 -1229 TTTAACT - | DM_3 -1425 CTTAAGT - | DM_11 -1200 ATTCATTT - | DM_6 -1456 TATTTACTTA - | DM_1 -393 GCCAGG + | DM_3 -1306 CTTATCT - ]
FBgn0032987	Dmel\RpL21	2L	-	22247875	[ DM_7 -1364 TAAATGAATTT + | DM_6 +161 TTTTTATTTA - | DM_3 -644 CTTAAGT - | DM_10 -1207 AATCTAATT - | DM_12 -3 AAACTAAATAT - | DM_3 -364 CTTTACT - | DM_7 -842 TTAATAAAATT + | DM_7 -701 TTAATTTATTT + | DM_7 -705 TTCATTAATTT + | DM_9 -1184 TAAATTGTTT - ]
FBgn0029720	Dmel\CG3009	X	-	4666700	[ DM_3 -520 CTTAACC - | DM_7 -1029 TAGATTAAATA + | DM_7 -1024 TAAATAAATTT + | DM_1 -394 GCCAGG + | DM_6 -1024 AATTTATTTA - | DM_3 -1020 CTTAAAT - | DM_3 -1015 CTTAACT - | DM_11 -1192 TTTTATTT - | DM_12 -722 AAAATATATAT - ]
FBgn0050120	Dmel\CG30120	2R	+	18446548	[ DM_12 -190 TAATAATATAG - | DM_3 -501 CTTATCT - | DM_3 -92 CTTAATT + | DM_3 -555 CATAACT - | DM_1 -868 GCCAGG + | DM_7 -1030 TAAATAAATTT + | DM_3 -1039 ATTAACT - | DM_3 -329 GTTAACT + | DM_6 -1170 TAATTAAATA - | DM_12 -241 AAATTAGATAT - | DM_3 -463 CATAACT + | DM_3 -329 GTTAACT - | DM_1 -982 GCCAGG - | DM_3 -180 CGTAACT - | DM_12 -64 AAAGTATATAA - ]
FBgn0266615	Dmel\-	3R	+	13044157	[ DM_3 -1308 ATTAACT - | DM_1 -489 GCCAGG + | DM_6 -1433 TATTTATTTA - | DM_3 -1315 GTTAACT - | DM_9 -969 TATCTAATAT - | DM_9 -1317 TAACTGATAT - | DM_10 -37 AATCTAACA - | DM_10 -455 TATCTAAAA - | DM_6 -1437 TATTTATTTA - | DM_10 -969 TATCTAATA - ]
FBgn0086368	Dmel\tw	X	+	784746	[ DM_3 -1205 CATAACT - | DM_7 -1453 TAAATAAATTA + | DM_1 -574 GCCAGG + | DM_3 -1390 CTTATCT - | DM_6 -1453 AATTTATTTA - | DM_12 -245 AAAATATATAT - | DM_3 -1271 CTTAGCT - | DM_9 -89 TAACCAGTTT - ]
FBgn0263079	Dmel\CG43338	2L	-	18671246	[ DM_3 -63 CATAACT + | DM_9 -599 TAACTAATTT - | DM_1 -501 GCCAGG + | DM_6 -630 TATCTATATA - | DM_1 -773 GCCAGG + | DM_1 -1165 GCCAGG - | DM_3 -597 ATTAACT - | DM_1 -1491 GCCAGG - | DM_3 -390 CTTAACC + | DM_10 -630 TATCTATAT - ]
FBgn0000256	Dmel\capu	2L	-	3902860	[ DM_9 -424 TAACTATTTT - | DM_10 -639 TATCTATTT - | DM_1 -172 GCCAGG + | DM_6 -639 TATCTATTTA - | DM_6 -476 TAATTAAATA - | DM_6 +461 TAATTATATA - | DM_6 -440 TATTTTTTTA - | DM_3 -615 CTAAACT - | DM_3 -422 CTTAACT - ]
FBgn0004513	Dmel\Mdr65	3L	-	6245746	[ DM_3 -462 CTTAGCT - | DM_12 -670 AAACTCGATAT - | DM_7 -864 TAGATTAGTTA + | DM_12 -168 AAAAAAGATAG - | DM_9 -464 TAGCTTATAT - | DM_7 -661 TAACTTAAATT + | DM_3 -727 CTTGACT - | DM_7 -637 TAACTAAAATT + | DM_3 -505 ATTAACT - | DM_3 -861 CTTAACT - | DM_6 +301 TAATTAAGTA - | DM_7 -656 TAAATTCAATT + | DM_9 -863 TAACTAATCT - ]
FBgn0031653	Dmel\Jon25Biii	2L	-	4950767	[ DM_3 -1297 CTTAACA - | DM_12 -187 AGACTATATAT - | DM_10 -271 TATCTAAAT - | DM_12 -333 AAAATATATAT - | DM_3 -444 GTTAACT - | DM_11 -1067 TTTTATTT - | DM_3 -1266 CTTATCT - | DM_7 -1066 TAAATAAAATT + | DM_10 -531 AATCTATTA - | DM_11 -1279 TTTAATTT - | DM_7 -1378 TAGATTGATTT + | DM_10 -874 AATCTAGTA - | DM_3 -938 CTAAACT - | DM_2 -922 CTTTTGCTTA - | DM_10 -1478 TATCTATTA - ]
FBgn0002985	Dmel\odd	2L	-	3606756	[ DM_6 -1175 TAATTATTTA - | DM_10 -172 TATCTACTA - | DM_1 -544 GCCAGG + | DM_6 -1385 TAGTTAAATA - | DM_9 -1237 TAACATATTT - | DM_3 -1235 CTTAACA - | DM_3 -695 CTTAAAT - | DM_6 -1429 TATATAATTA - ]
FBgn0031805	Dmel\CG9505	2L	+	6367882	[ DM_7 -1464 TTAATAAATTA + | DM_3 -867 CTTAAAT - | DM_7 -1456 TTAATAAATTA + | DM_10 -238 TATCTACAA - | DM_3 -663 CTTAACC - | DM_7 -1452 TAAATTAAATT + | DM_11 -1453 TTTAATTT - | DM_12 -392 TAATAATATAT - | DM_7 -1142 TTAATCAATTT + | DM_2 -1233 CTTTAAATTT - ]
FBgn0035593	Dmel\CG4603	3L	+	5133871	[ DM_3 -1080 CTTTACT - | DM_3 -604 CTCAACT - | DM_3 -1148 CTTAAGT - | DM_1 -434 GCCAGG + | DM_3 -780 CTTTACT - | DM_1 -888 GCCAGG + | DM_6 -1407 TATTTAGTTA - | DM_6 +321 TATATAATTA - | DM_6 +210 TATTTATTTA - | DM_3 -1010 CTTAACA - | DM_3 -1005 TTTAACT - ]
FBgn0032281	Dmel\-	2L	+	10681902	[ DM_3 -973 CTTAAAT - | DM_7 -1214 TAGATTAGTTA + | DM_10 -1218 AATCTATTA - | DM_9 -946 TAACTTGTTA - | DM_3 -348 CTTCACT - | DM_7 -1107 TAGATTGATTT + | DM_3 -962 GTTAACT - | DM_12 -332 AAATTATATAT - | DM_3 -944 CTTAACT - | DM_3 -902 CTTAATT - | DM_7 -373 TTTATTAATTT + | DM_9 -1213 TAACTAATCT - ]
FBgn0034350	Dmel\CG5189	2R	+	18446548	[ DM_12 -190 TAATAATATAG - | DM_3 -501 CTTATCT - | DM_3 -92 CTTAATT + | DM_3 -555 CATAACT - | DM_1 -868 GCCAGG + | DM_7 -1030 TAAATAAATTT + | DM_3 -1039 ATTAACT - | DM_3 -329 GTTAACT + | DM_6 -1170 TAATTAAATA - | DM_12 -241 AAATTAGATAT - | DM_3 -463 CATAACT + | DM_3 -329 GTTAACT - | DM_1 -982 GCCAGG - | DM_3 -180 CGTAACT - | DM_12 -64 AAAGTATATAA - ]
FBgn0028504	Dmel\CG12182	3L	-	2599579	[ DM_9 -922 TACCTTATTT - | DM_6 -1240 TAGTTATATA - | DM_10 -1177 TATCTACAA - | DM_3 -876 GTTAACT - | DM_3 -1171 CTTATCT - | DM_1 -375 GCCAGG + | DM_3 -739 TTTAACT - | DM_6 +331 TATCTATTTA - | DM_6 -944 TAATTGTTTA - | DM_10 -1191 AATCTAGTA - | DM_3 -633 CTTAATT - | DM_3 -617 CTTAAGT - ]
FBgn0051901	Dmel\Mur29B	2L	+	8352187	[ DM_6 -907 CATTTATTTA - | DM_6 -633 TATTTATTTG - | DM_6 -629 TATCTATTTA - | DM_3 -318 CTTAAGT - | DM_1 -16 GCCAGG + | DM_10 -1405 TATCTAATC - | DM_6 -1304 TATTTATTTG - | DM_3 -994 ATTAACT - | DM_10 -405 TATCTATAA - | DM_6 -850 CATTTATTTA - | DM_9 -996 TAACTTTTCT - | DM_3 -403 CTTATCT - | DM_10 -629 TATCTATTT - ]
FBgn0050398	Dmel\CG30398	2R	+	21717804	[ DM_1 -339 GCCAGG + | DM_3 -937 CATAACT - | DM_6 -1428 TTTTTATTTA - | DM_11 -1102 TTTAATTT - | DM_6 -869 TAGTTAAATA - | DM_6 -1095 TATTTATTTT - | DM_10 -671 TATCTAAAT - | DM_2 -1427 CTTTTTATTT - | DM_3 -637 CTTAATT - | DM_3 -486 CTTGACT - | DM_11 -1429 TTTTATTT - ]
FBgn0010383	Dmel\Cyp18a1	X	-	18693042	[ DM_3 -501 CTTAAAT - | DM_6 -530 TAATTGTTTA - | DM_6 -534 TGTTTATTTA - | DM_1 -165 GCCAGG + | DM_9 -1049 TAATTTGTTT - | DM_6 -538 TATTTAAATA - | DM_3 -562 CTTAGCT - | DM_6 -1070 TATTTCATTA - | DM_3 -528 CTTAATT - | DM_3 -611 CTTAAGT - | DM_6 -965 TATATATTTA - ]
FBgn0037098	Dmel\Wnk	3L	-	21554928	[ DM_9 -475 TAACTTCTCT - | DM_6 +364 TATTTATGTA - | DM_1 -132 GCCAGG + | DM_3 -141 GTTAACT - | DM_6 -458 AATTTATTTA - | DM_3 -977 CTGAACT - | DM_3 -737 CTTTACT - | DM_3 -522 CTTAAAT - | DM_9 -1310 TAGCTTATAT - | DM_6 -1149 TATTTTTTTA - ]
FBgn0031957	Dmel\TwdlE	2L	-	7860839	[ DM_9 -557 TAGCTTATTT - | DM_3 -541 CTTAGCT - | DM_6 -678 TATTAATTTA - | DM_1 -264 GCCAGG + | DM_3 -640 CTTAATT - | DM_6 -913 TATTTATATA - | DM_3 -350 ATTAACT - | DM_3 -729 CTTAGCT - ]
FBgn0039907	Dmel\lgs	4	-	443911	[ DM_7 -1112 TTAATAAATTA + | DM_7 -1141 TAAATAAATTA + | DM_7 -1137 TAAATTAAATT + | DM_10 -624 TATCTACTA - | DM_10 -305 TATCTATAT - | DM_7 -937 TAAATTAAATT + | DM_11 -1138 TTTAATTT - | DM_3 -580 CTTAACA - | DM_12 -386 AAATAATATAG - | DM_11 -1109 TTTAATTT - | DM_7 -901 TTAATAAATTA + | DM_7 -1122 TTAATAAATTT + | DM_7 -911 TTAATAAATTT + ]
FBgn0035462	Dmel\IntS10	3L	+	3806710	[ DM_10 -1085 AATCTATAA - | DM_3 -1120 CTTAACA - | DM_6 +13 AATTTATTTA - | DM_10 -1067 TATCTAGAA - | DM_1 -389 GCCAGG + | DM_3 -539 CTTAAGT - | DM_6 -1210 TATTTTTTTA - | DM_10 -1290 TATCTATTT - | DM_2 +339 CTTTTACTGT + | DM_6 -1290 TATCTATTTA - ]
FBgn0036467	Dmel\-	3L	-	15050806	[ DM_9 -876 TATCTTGTGT - | DM_12 -915 TAACTATATAT - | DM_3 -1071 TTTAACT - | DM_10 -63 AATCTACTA - | DM_3 -874 CTTATCT - | DM_7 -1169 TAAATAAATTA + | DM_11 -1182 TTTTATTT - | DM_6 +433 TTTTTATTTA - | DM_2 -912 CTTTAACTAT - | DM_3 -999 TTTAACT - | DM_3 -913 TTTAACT - | DM_12 -550 AAAGTAAATAT - | DM_11 -1166 TTTAATTT - ]
FBgn0031562	Dmel\CG3604	2L	-	3697872	[ DM_3 -1217 CTGAACT - | DM_6 -570 TAATTAGTTA - | DM_1 -154 GCCAGG + | DM_6 -574 TAGTTAATTA - | DM_3 -526 CTTAATT - | DM_3 -518 CTTAATT - | DM_3 -348 GTTAACT - | DM_6 -1368 TAATTAAATA - ]
FBgn0010406	Dmel\RNaseX25	3L	+	7970588	[ DM_6 -1102 TATTTATTAA - | DM_3 -598 CTTAACT - | DM_3 -603 CTGAACT - | DM_1 -361 GCCAGG + | DM_6 -1098 TATCTATTTA - | DM_10 -1014 TATCTACAA - | DM_6 -845 TATTTATTAA - | DM_3 -911 ATTAACT - | DM_10 -1098 TATCTATTT - ]
FBgn0264775	Dmel\CG44013	3R	-	15509917	[ DM_3 -1173 CTTAACT - | DM_6 -1467 TATGTATTTA - | DM_6 -1471 TATTTATTTA - | DM_1 -757 GCCAGG + | DM_3 -766 CTGAACT - | DM_3 -1187 CATAACT - | DM_3 -1015 CTTATCT - | DM_6 -1475 TATTTATTTT - ]
FBgn0034802	Dmel\CG3800	2R	-	22937077	[ DM_12 -333 AAAATCGATAT - | DM_3 -1115 CTTAGCT - | DM_6 -576 TATTTATTAA - | DM_1 -34 GCCAGG + | DM_1 -320 GCCAGG + | DM_6 -589 TATTAATTTA - | DM_3 -1110 CTTATCT - | DM_7 -1272 TTGATAGATTT + | DM_3 -581 ATTAACT - | DM_3 -570 CTTTACT - | DM_12 -544 AAATTAGATAA - | DM_6 -604 TATTAATTTA - ]
FBgn0035179	Dmel\CG12038	3L	+	993983	[ DM_1 -171 GCCAGG + | DM_6 -225 TCTTTATTTA - | DM_3 -212 CTTAACG - | DM_11 -1191 TTTGATTT - | DM_3 -266 CTTAATT - | DM_3 -261 CTTTACT - | DM_6 -570 TATTTATATA - ]
FBgn0261041	Dmel\stj	2R	+	13805794	[ DM_3 -139 CTCAACT + | DM_1 -716 GCCAGG + | DM_1 -1344 GCCAGG + | DM_1 -1351 GCCAGG - | DM_3 -125 CTTATCT + | DM_1 -1372 GCCAGG - | DM_3 -227 TTTAACT + ]
FBgn0034794	Dmel\-	2R	-	22888857	[ DM_3 -1242 TTTAACT - | DM_9 -1409 TAACTACTTT - | DM_1 -9 GCCAGG + | DM_1 -986 GCCAGG + | DM_6 -1405 TAATTAACTA - | DM_3 -1014 TTTAACT - | DM_3 -71 CTTTACT - ]
FBgn0033403	Dmel\CG13739	2R	-	9351655	[ DM_3 -904 CTTAAAT - | DM_3 -1251 ATTAACT - | DM_1 -241 GCCAGG + | DM_3 -826 CTTATCT - | DM_6 +146 TATATATTTA - | DM_6 -1341 TGTTTATTTA - | DM_9 -1253 TAACTTATTT - | DM_11 -1141 GTTCATTT - | DM_2 +35 CTTTTCCTTT + | DM_3 -647 CTTTACT - | DM_11 -1190 TTTAATTT - | DM_6 -1125 TATTTATTTG - ]
FBgn0043456	Dmel\CG4747	2L	+	10003832	[ DM_3 -1025 CTTATCT - | DM_6 -1431 TATGTATTTA - | DM_6 -1435 TATTTATTTC - | DM_1 -686 GCCAGG + | DM_3 -1192 CTTAACT - | DM_9 -1194 TAACTTTTTT - | DM_3 -1187 CGTAACT - ]
FBgn0030537	Dmel\CG12480	X	+	14169592	[ DM_11 -1111 ATTGATTT - | DM_6 -1165 TAATTGTATA - | DM_3 -685 CTTAATT - | DM_3 -880 CTTATCT - | DM_1 -474 GCCAGG + | DM_7 -689 TAAATTAAATT + | DM_3 -604 CATAACT - | DM_7 -1353 TAATTTAATTT + | DM_6 -1235 TTTTTATTTA - | DM_6 -1098 TATTTGTTTA - | DM_7 -1358 TAAATTAATTT + | DM_9 -606 TAACTATTTT - | DM_12 -391 TAATAATATAT - | DM_3 -1163 CTTAATT - | DM_3 -888 ATTAACT - ]
FBgn0259482	Dmel\Mob3	2L	+	10265336	[ DM_3 -1246 CTTAACA - | DM_6 -1376 TATTTAAATA - | DM_6 -1417 TAATTAAATA - | DM_1 -551 GCCAGG + | DM_7 -1414 TTAATTAATTT + | DM_9 -614 TAACATGTAT - | DM_9 -962 TAGCTTATAT - | DM_12 -1058 TAATAATATAT - | DM_3 -698 CTTACCT - ]
FBgn0013433	Dmel\beat-Ia	2L	+	16049965	[ DM_2 -1311 CTTTTGTTTT - | DM_11 -1319 TTTAATTT - | DM_7 -1196 TAGATTAATAT + | DM_10 -1208 AATCTACTA - | DM_7 -1182 TTGCTTAATTT + | DM_10 -1200 AATCTAATA - | DM_3 -601 CTTAACT - | DM_7 -1458 TTAATTTATTT + | DM_11 -1355 ATTCATTT - | DM_3 -787 CTTAAGT - | DM_12 -531 AAAATATATAT - ]
FBgn0038028	Dmel\CG10035	3R	-	12382691	[ DM_3 -1209 CTTACCT - | DM_1 -0 GCCAGG + | DM_1 -215 GCCAGG + | DM_6 -1219 TATATATTTA - | DM_6 -1338 TATTTAAATA - | DM_3 -143 CTTACCT - | DM_6 -1227 TATTTATTTA - | DM_6 -1223 TATTTATTTA - | DM_3 -1255 CTTACCT - ]
FBgn0260027	Dmel\CG42495	3L	+	18667361	[ DM_6 -556 TATATATTTA - | DM_3 -364 CTCAACT - | DM_10 -657 AATCTATTA - | DM_3 -512 CTTTACT - | DM_1 -422 GCCAGG + | DM_7 -657 TTAATAGATTT + | DM_6 -821 TATTTGTATA - | DM_6 -560 TATTTAGTTA - | DM_6 -564 TAGTTAAATA - | DM_10 -1002 AATCTAATA - | DM_12 -88 AGAGTAGATAT - | DM_3 -531 TTTAACT - ]
FBgn0036932	Dmel\CG14184	3L	-	20029020	[ DM_1 -1350 GCCAGG - | DM_1 -920 GCCAGG + | DM_6 -1412 TATTTATTTT - | DM_1 -1069 GCCAGG + | DM_3 -1118 CTTCACT - | DM_3 -1097 CATAACT - | DM_3 -190 CTTAATT + | DM_6 -1472 TATTTATTTA - ]
FBgn0003042	Dmel\Pc	3L	-	21318020	[ DM_6 -1108 TATTTAATTA - | DM_1 -93 GCCAGG + | DM_3 -923 CTTAACG - | DM_3 -511 CTTCACT - | DM_9 -581 TAACTTGATT - | DM_3 -328 CTTAAAT - | DM_3 -595 CTGAACT - | DM_3 -579 ATTAACT - ]
FBgn0259245	Dmel\DIP-beta	X	-	21457738	[ DM_3 -265 CTTAACT - | DM_9 -881 TAACTTGTAA - | DM_6 -687 TATTTATTAA - | DM_1 -104 GCCAGG + | DM_3 -756 CTTAACT - | DM_9 -990 AAACTTGTTT - | DM_3 -529 CTTACCT - | DM_3 -970 CTTAGCT - | DM_3 -767 CTTAATT - | DM_6 -1023 TATTTATTTA - | DM_6 -1019 TATTTATTTA - ]
FBgn0052137	Dmel\CG32137	3L	+	13939250	[ DM_6 +256 TATTTGTATA - | DM_10 -467 GATCTAAAA - | DM_3 -652 CTTGACT - | DM_6 -1131 AATTTATTTA - | DM_1 -539 GCCAGG + | DM_3 -618 TTTAACT - | DM_6 -1446 AATTTATTTA - | DM_3 -581 CTTCACT - ]
FBgn0063499	Dmel\GstE10	2R	-	18398519	[ DM_6 -736 TATTTAAATA - | DM_1 -369 GCCAGG + | DM_6 -732 TATTTATTTA - | DM_6 -599 TATTTAAATA - | DM_3 -590 CTAAACT - | DM_6 -717 TTTTTATTTA - | DM_6 -713 TATTTTTTTA - ]
FBgn0085376	Dmel\CG34347	3R	+	31311157	[ DM_6 -1299 TATTTACGTA - | DM_3 -1156 TTTAACT - | DM_1 -24 GCCAGG + | DM_9 -395 TAACCAATAT - | DM_3 -1015 CTTAACT - | DM_6 +450 TATTTATTTG - | DM_9 -430 TAACTACTAT - | DM_6 -991 TATTTATCTA - | DM_3 -755 CTTAAGT - ]
FBgn0031004	Dmel\CG7992	X	-	19247250	[ DM_6 -1132 TATTTATTAA - | DM_3 -1117 CTTAAGT - | DM_1 -361 GCCAGG + | DM_3 -985 CTTAACG - | DM_11 -1144 TTTGATTT - | DM_6 -1128 TACTTATTTA - ]
FBgn0053639	Dmel\CG33639	X	-	18226076	[ DM_3 -524 CTTATCT - | DM_6 -1437 TATTTATTTA - | DM_6 -1441 TATTTATTTA - | DM_1 -30 GCCAGG + | DM_6 -1427 CATTTATTTA - | DM_6 -1449 TATTTATTTA - | DM_6 -1358 TATTTATTTA - | DM_6 -1354 TATTTATTTA - | DM_6 -1445 TATTTATTTA - ]
FBgn0028663	Dmel\VhaM9.7-b	3L	+	21539862	[ DM_3 -1115 TTTAACT - | DM_6 -910 TATTTATCTA - | DM_1 -64 GCCAGG + | DM_3 -229 TTTAACT - | DM_6 -1104 AATTTATTTA - | DM_3 -1047 TTTAACT - | DM_9 -222 TAACTAATTT - | DM_9 -269 TAACTTGATT - | DM_2 +71 CTTTTTATTT + | DM_3 -675 CTTCACT - | DM_3 -281 CTTAAAT - | DM_6 -1286 TATTTGTTTA - ]
FBgn0039149	Dmel\CG18428	3R	+	24109367	[ DM_7 -274 TTCATTAATTT + | DM_3 -213 CTTAATT - | DM_7 -265 TTCATTAATTT + | DM_10 -731 AATCTAGTA - | DM_7 -242 TAAATTGATTA + | DM_7 -494 TTGCTTATTTT + | DM_3 -248 TTTAACT - | DM_12 -25 AAATTCGATAC - | DM_7 -238 TTGATTAATTT + ]
FBgn0010452	Dmel\trn	3L	+	13114271	[ DM_3 -986 CATAACT - | DM_10 -1415 AATCTAAAT - | DM_6 -1027 AATTTATTTA - | DM_1 -593 GCCAGG + | DM_12 -532 AAAGTACATAG - | DM_7 -1027 TAAATAAATTT + | DM_6 -1333 AATTTATTTA - | DM_3 -863 CATAACT - ]
FBgn0039830	Dmel\ATPsynC	3R	-	31219630	[ DM_6 -744 TAATTAATTA - | DM_3 -456 TTTAACT - | DM_1 -77 GCCAGG + | DM_3 -661 CTTAGCT - | DM_6 -865 TATTTATTTC - | DM_6 -740 TATATAATTA - | DM_6 -861 TTTTTATTTA - ]
FBgn0013334	Dmel\Sap47	3R	+	15935100	[ DM_3 -1130 CTTAATT - | DM_1 -229 GCCAGG + | DM_1 -871 GCCAGG + | DM_3 -1008 CTTAATT - | DM_6 -1325 TATTTAAATA - | DM_3 -401 CTTAACA - | DM_3 -1116 CGTAACT - ]
FBgn0037395	Dmel\CG10280	3R	-	6011932	[ DM_3 -1180 CTTAATT - | DM_6 -458 TATTTATTAA - | DM_1 -39 GCCAGG + | DM_3 -1101 CTTATCT - | DM_6 -1304 GATTTATTTA - | DM_9 -929 CAACTTGTTT - | DM_3 -888 CTCAACT - | DM_3 -100 CTTAATT - ]
FBgn0025702	Dmel\Srpk79D	3L	+	22273985	[ DM_9 -850 TAACTCGTAT - | DM_3 -840 CTTAATT - | DM_1 -180 GCCAGG + | DM_3 -848 TTTAACT - | DM_1 -497 GCCAGG + | DM_3 -825 TTTAACT - | DM_6 -1063 TATATAATTA - | DM_6 -842 TAATTGTTTA - ]
FBgn0031716	Dmel\CG14015	2L	-	5539196	[ DM_3 -1263 CTGAACT - | DM_1 -36 GCCAGG + | DM_6 -1407 TATTTAGGTA - | DM_3 -68 CTAAACT - | DM_6 -341 TATTTAGTTA - | DM_6 -337 TTTTTATTTA - | DM_3 -444 CTCAACT - ]
FBgn0035375	Dmel\pgant6	3L	+	2782255	[ DM_6 -1114 TAATTGTTTA - | DM_1 -584 GCCAGG + | DM_1 -638 GCCAGG + | DM_1 -930 GCCAGG + | DM_1 -1102 GCCAGG - | DM_3 -343 CTCAACT + | DM_9 -1280 TAACTAATAT - | DM_3 -1112 CTTAATT - | DM_2 +63 CTTTTGTTTT + ]
FBgn0010423	Dmel\TpnC47D	2R	-	11275286	[ DM_3 -537 CTTAAAT - | DM_6 -1217 TATTTGTTTA - | DM_6 -1353 TATTAATTTA - | DM_1 -266 GCCAGG + | DM_3 -779 CTTAATT - | DM_11 -1153 ATTGATTT - | DM_3 -611 CTTAAAT - | DM_6 -549 TATTTAAATA - | DM_3 -380 CTTAACA - ]
