# Supplementary material for: Modeling the cis-regulatory modules of genes expressed in developmental stages of Drosophila melanogaster
Source: PeerJ. 2017 May 30;5:e3389. doi: 10.7717/peerj.3389 (PMC5452948; doi:10.7717/peerj.3389)
Supplement: Data S2 [file peerj-05-3389-s011.zip › Supplemental Data S2/Embryo_18_20h.txt]

##FlyBase_ID	Gene_Symbol	Chromosome	Strand	TSS	Detected_Motifs
FBgn0053631	Dmel\CG33631	3R	+	10064007	[ DM_7 -1405 TTTCATAGCTCT - | DM_7 -1196 TTTTATAGCTAC - ]
FBgn0259878	Dmel\Fs	2R	-	15241589	[ DM_7 -138 ATTTTTAGAAAT - | DM_7 -901 TTTTATAAATAT - ]
FBgn0053557	Dmel\CG33557	X	+	10009210	[ DM_7 -1022 TTTTTTGGCAAT - | DM_7 -1182 ATTTTTAGCCAA - ]
FBgn0262854	Dmel\CG43218	3L	+	21258020	[ DM_7 -175 TTTTATAACCAA - | DM_7 -26 ATTTATAGACAT - ]
FBgn0263132	Dmel\Cht6	X	+	10016845	[ DM_7 -770 AATTATAGCCAT - | DM_7 -957 CTTTATAGACAA - ]
FBgn0261065	Dmel\Cpsf73	3R	-	18663552	[ DM_7 -977 TTTTTTAGGCAA - | DM_7 -893 TTTAATAGATAA - ]
FBgn0053526	Dmel\PNUTS	2L	+	870465	[ DM_7 -26 TTGTTTAGAAAA - | DM_7 -350 TATTTTAGATAT - ]
FBgn0266375	Dmel\IP3K2	X	+	13303633	[ DM_7 -1060 TTTTATATATAT - | DM_7 -23 TTTTATAGTTAA - ]
FBgn0085396	Dmel\CG34367	2L	-	10353905	[ DM_7 -1190 ATTTATAGAAAT - | DM_7 -873 GTTTATAGATAT - ]
FBgn0267435	Dmel\chp	3R	-	31210730	[ DM_7 -399 ATTCTTAGCCAT - | DM_7 -856 AGTTATAGCTAA - ]
FBgn0261822	Dmel\Bsg	2L	+	8083420	[ DM_7 -1130 TTATATAGAAAT - | DM_7 -161 TATTCTAGCAAT - ]
FBgn0083979	Dmel\Ir10a	X	-	11311208	[ DM_7 -1342 TTTTAGAGAAAT - | DM_7 -278 TTCTTTAGCAAA - ]
FBgn0263911	Dmel\COX8	3L	-	21539447	[ DM_7 -73 TTGTTTAGAAAT - | DM_7 -1100 AATCATAGATAA - ]
FBgn0083986	Dmel\CG34150	3R	+	24814262	[ DM_7 -165 TTTTTTAGAGAT - | DM_7 -273 GTTTATAGAAAT - ]
FBgn0261613	Dmel\Oaz	2R	+	14435899	[ DM_7 -423 TTTTATAGCCGA - | DM_7 -992 TTGTTTAGAAAA - ]
FBgn0259818	Dmel\CG42399	2L	-	153300	[ DM_7 -1451 TTTTATAGGCAC - | DM_7 -27 TTTTGTAGCCAA - ]
FBgn0263980	Dmel\CG43729	2R	+	15401096	[ DM_7 -652 TTTTATTGAAAT - | DM_7 -1030 TTTGTTAGCCAA - ]
FBgn0264296	Dmel\CG43774	2L	+	4008653	[ DM_7 -1316 TTTTTTAGATAT - | DM_7 -560 TTTTAGAGATAA - ]
FBgn0261526	Dmel\NT1	3L	-	4508433	[ DM_7 -693 TATCATAGCCAA - | DM_7 -810 ATTTTTAGCTAA - ]
FBgn0263144	Dmel\bin3	2R	+	6214568	[ DM_7 -1189 ATTAATAGCAAA - | DM_7 -3 TTTTATATATAT - ]
FBgn0263873	Dmel\sick	2L	+	19796365	[ DM_7 -1172 TATCATAGCAAA - | DM_7 -263 TTATATAGAAAT - ]
FBgn0260657	Dmel\CG42540	3L	+	4556087	[ DM_7 -571 TTTTAAAGCCAA - | DM_7 -528 ATTTATAGTAAT - ]
FBgn0259722	Dmel\CG42376	X	+	254876	[ DM_7 -331 TTTTATTGCAAA - | DM_7 -719 TTGCTTAGCAAA - ]
FBgn0261933	Dmel\SmD1	3L	-	12734611	[ DM_7 -1201 TTTAATAGGAAA - | DM_7 -1103 TTTTATGGCCAA - ]
FBgn0260962	Dmel\pic	3R	+	13052245	[ DM_7 -1225 ATTTATAGCAAT - | DM_7 -1211 TTTTATATCAAT - ]
FBgn0261362	Dmel\-	2R	-	17889973	[ DM_7 -1243 TTTCCTAGAAAA - | DM_7 -23 TTTTATAGCTAA - ]
FBgn0261800	Dmel\LanB1	2L	+	7811438	[ DM_7 -874 TTTTTTAACTAT - | DM_7 -273 TTTTAGAGAAAA - ]
FBgn0250825	Dmel\CG34241	3L	+	12127979	[ DM_7 -409 TTTTGTAGAAAT - | DM_7 -341 TTTTATTGCAAA - ]
FBgn0085489	Dmel\CG34460	2R	+	16826872	[ DM_7 -1406 TTTTAAAGATAT - | DM_7 -26 TTTTATAGCCCT - ]
FBgn0085205	Dmel\CG34176	2L	+	4004080	[ DM_7 -1070 TATTATAGCCAT - | DM_7 -1302 TATTTTAGGAAA - ]
FBgn0266486	Dmel\-	2R	-	9192096	[ DM_7 -249 TTTTATAGAAAA - | DM_7 -438 TCTTATAGAAAT - ]
FBgn0262858	Dmel\CG43222	3R	-	24635165	[ DM_7 -860 ATTTATATCTAT - | DM_7 -619 ATATATAGATAT - ]
FBgn0085273	Dmel\CG34244	3L	-	14235941	[ DM_7 -1072 TTTCCTAGCCAT - | DM_7 -344 ATGTATAGATAT - ]
FBgn0262869	Dmel\Gfrl	3R	-	20484588	[ DM_7 -1125 TTTTATATCAAT - | DM_7 -1392 TTTATTAGCAAA - ]
FBgn0087002	Dmel\Rfabg	4	+	1060969	[ DM_7 -151 TTTTATAAAAAT - | DM_7 -168 TTTTATACATAT - ]
FBgn0264817	Dmel\pre-lola-G	2R	-	10485255	[ DM_7 -712 TTTTTTAGCCAT - | DM_7 -1462 ATTTTTAGAAAA - ]
FBgn0261612	Dmel\CngA	2R	-	16259805	[ DM_7 -924 ATTTCTAGAAAT - | DM_7 -945 ATTTTTAGAAAA - ]
FBgn0085482	Dmel\CG34453	3L	-	233351	[ DM_7 -88 TTTTATACCCAT - | DM_7 -812 TTTTATTGATAA - ]
FBgn0261403	Dmel\sxc	2R	+	5307288	[ DM_7 -416 ATTCATAGAAAT - | DM_7 -324 ATTAATAGAAAT - ]
FBgn0263607	Dmel\l(3)72Dp	3L	+	16234140	[ DM_7 -917 TTTTAAAGCCAT - | DM_7 -1315 TTTTATATATAT - ]
FBgn0263763	Dmel\-	3L	-	15053351	[ DM_7 -1391 TTTTAAAGATAT - | DM_7 -806 TTTTATAGCAAA - ]
FBgn0265042	Dmel\Irk1	3R	+	23168317	[ DM_7 -938 TTTTATACAAAT - | DM_7 -406 TTTCATAGAGAA - ]
FBgn0264694	Dmel\mgr	3R	-	11409875	[ DM_7 -235 ATTTTTAGCAAT - | DM_7 -1129 ATATATAGCAAT - ]
FBgn0262736	Dmel\Vha16-1	2R	-	6633090	[ DM_7 -624 AATTATAGAAAT - | DM_7 -397 TTTTTTAGAAAT - ]
FBgn0265356	Dmel\tn	2R	+	18987344	[ DM_7 -450 ATTTATAGAAAT - | DM_7 -58 TTTTATAAATAT - ]
FBgn0260397	Dmel\Su(var)3-3	3L	+	20226381	[ DM_7 -456 TTTTGTAGATAA - | DM_7 -430 TTTTATTGCAAA - ]
FBgn0261550	Dmel\CG42668	3R	+	20309344	[ DM_7 -526 TTTTTTAGAAAT - | DM_7 -646 TTTTATATATAA - ]
FBgn0262890	Dmel\-	3L	+	10771925	[ DM_7 -1484 TATTTTAGCAAT - | DM_7 -1353 ATTTATAGTTAA - ]
FBgn0053271	Dmel\-	3L	-	11577495	[ DM_7 -1155 TTTTATAGATAT - | DM_7 -690 GTTTATAGAAAA - ]
FBgn0053303	Dmel\CG33303	2L	-	10375757	[ DM_7 -262 TTTTATAGCATA - | DM_7 -1417 ATTTTTAGAAAT - ]
FBgn0266410	Dmel\CG45050	3R	+	9340216	[ DM_7 -921 AATTTTAGCAAT - | DM_7 -313 TTCTATAGAAAA - ]
FBgn0086693	Dmel\iav	X	+	6813978	[ DM_7 -498 TGTTATAGATAT - | DM_7 -1052 ATTTATAGTTAT - ]
FBgn0261119	Dmel\Prp19	2R	-	18451041	[ DM_7 -87 TTTTATTGATAA - | DM_7 -138 TTTTATAGATAA - ]
FBgn0263993	Dmel\CG43736	X	+	6863888	[ DM_7 -547 TTTCAAAGCTAT - | DM_7 -211 ATGTATAGCAAT - ]
FBgn0085353	Dmel\CG34324	X	-	13457663	[ DM_7 -507 TTTTTTGGCAAT - | DM_7 -937 TTTTATACCAAT - ]
FBgn0261597	Dmel\RpS26	2L	-	18443277	[ DM_7 -1138 ATGTTTAGCAAT - | DM_7 -401 TTTTATAGCAAT - ]
FBgn0263260	Dmel\sel	2R	-	10052167	[ DM_7 -1232 TTTTATAGTAAA - | DM_7 -16 TTTTCTAGCTAA - ]
FBgn0053653	Dmel\Cadps	4	+	1230837	[ DM_7 -809 ATTTATAACAAT - | DM_7 -1314 AATTATAGCAAT - ]
FBgn0264712	Dmel\CG1172	3R	+	5393922	[ DM_7 -1401 TCTTATAGCCAA - | DM_7 -764 TATCATAGAAAT - ]
FBgn0053985	Dmel\CG33985	3L	-	15526812	[ DM_7 -1408 TTTTATAGCTCA - | DM_7 -804 TTTTCTAGCTAT - ]
FBgn0261641	Dmel\CG42724	3R	-	6368288	[ DM_7 -368 ATGTATAGGAAT - | DM_7 -13 TTGCTTAGCAAT - ]
FBgn0263396	Dmel\sqd	3R	-	13646304	[ DM_7 -174 TTTTATAAATAT - | DM_7 -48 TTTTATACAAAT - ]
