# Supplementary material for: Modeling the cis-regulatory modules of genes expressed in developmental stages of Drosophila melanogaster
Source: PeerJ. 2017 May 30;5:e3389. doi: 10.7717/peerj.3389 (PMC5452948; doi:10.7717/peerj.3389)
Supplement: Data S2 [file peerj-05-3389-s011.zip › Supplemental Data S2/Embryo_20_22h.txt]

##FlyBase_ID	Gene_Symbol	Chromosome	Strand	TSS	Detected_Motifs
FBgn0029685	Dmel\CG2938	X	-	3936469	[ DM_5 -59 ATAATT + | DM_5 -52 ATAATT + | DM_5 +389 ATAATT - | DM_5 +468 ATAATT - ]
FBgn0032197	Dmel\CG5694	2L	-	10231692	[ DM_3 -271 AGCTAGAAA + | DM_5 +476 ATAATT + | DM_5 +430 ATAATT + | DM_5 +479 ATAATT - | DM_5 -5 ATAATT - ]
FBgn0027525	Dmel\CG7686	2R	-	10838727	[ DM_4 -317 TAAAGTTGAT - | DM_3 -538 ATCTATAGA + | DM_5 -705 ATAATT + | DM_5 -443 ATAATT + | DM_1 -753 TAATTTAGTTT - | DM_8 -1067 AAGCAAATAAA + | DM_8 -986 AATGAAATCAA + | DM_5 -649 ATAATT + | DM_4 -217 TTAATTTCAT + | DM_1 -317 TAAAGTTGATT - | DM_5 -290 ATAATT + | DM_4 -217 TGAAATTAAT - ]
FBgn0040260	Dmel\Ugt36Bc	2L	+	16799025	[ DM_5 +325 ATAATT - | DM_5 +393 ATAATT - | DM_5 +377 ATAATT - | DM_5 -88 ATAATT + ]
FBgn0037837	Dmel\CG14693	3R	-	10815047	[ DM_5 +307 ATAATT + | DM_5 +385 ATAATT - | DM_3 -308 ATCTATCAA + | DM_5 -96 ATAATT + | DM_5 -93 ATAATT - ]
FBgn0002719	Dmel\Men	3R	-	12722442	[ DM_5 +484 ATAATT - | DM_1 -1316 TAACAATGATT - | DM_5 +105 ATAATT + | DM_5 -298 ATAATT - | DM_1 -1101 TAATATTGGTA - | DM_4 -364 TAAAATTAAA + | DM_1 -1409 TAAATTCGTTT - | DM_5 +188 ATAATT + ]
FBgn0033773	Dmel\Mos	2R	-	12752936	[ DM_5 -463 ATAATT - | DM_5 +189 ATAATT + | DM_5 -262 ATAATT - | DM_3 -1026 ACCTATAAA + | DM_5 -477 ATAATT - | DM_5 -268 ATAATT - ]
FBgn0004390	Dmel\RasGAP1	3L	-	9855285	[ DM_3 -1266 TACTATAAA + | DM_4 -164 TTAACTTAAT + | DM_1 -291 TAAAATTGATT - | DM_5 -126 ATAATT - | DM_5 -96 ATAATT - | DM_1 -210 TAATTTCGATA - | DM_1 -194 TAAAAATGTTT - | DM_5 +352 ATAATT + ]
FBgn0031468	Dmel\CG2975	2L	+	2840124	[ DM_5 -287 ATAATT - | DM_5 +195 ATAATT + | DM_5 -295 ATAATT - ]
FBgn0029930	Dmel\CG12541	X	-	7066052	[ DM_5 +186 ATAATT - | DM_5 -308 ATAATT + | DM_5 +102 ATAATT - | DM_3 -1388 AGCTTTAAA + ]
FBgn0032479	Dmel\CG16974	2L	-	13191979	[ DM_5 +481 ATAATT - | DM_5 +83 ATAATT + | DM_5 -160 ATAATT - | DM_5 -313 ATAATT - | DM_5 +279 ATAATT + ]
FBgn0013679	Dmel\-	mt	-	12658	[ DM_5 +292 ATAATT - | DM_5 -108 ATAATT + | DM_4 -780 TAAAATTAAT + | DM_5 +210 ATAATT - | DM_1 -1143 TAAATATTATA - | DM_5 -467 ATAATT - | DM_3 -972 AGCTATAAA + | DM_3 -496 CCCTATAAA + | DM_4 -821 TAAAATTAAG + | DM_4 -521 TAAAATTTAT + | DM_4 -1137 TTAAGTTAAT + | DM_5 +172 ATAATT - | DM_3 -1342 AACTATAAA + | DM_4 -1051 TAAATTTAAT + | DM_5 -252 ATAATT + ]
FBgn0052267	Dmel\CG32267	3L	-	3472113	[ DM_5 +367 ATAATT - | DM_5 -97 ATAATT + | DM_5 -88 ATAATT + ]
FBgn0050018	Dmel\mthl13	2R	+	10791459	[ DM_5 +397 ATAATT + | DM_5 -64 ATAATT - | DM_5 -55 ATAATT - | DM_3 -71 AGCTATAAA + | DM_1 -415 TAATTAAGATT - | DM_5 +407 ATAATT + | DM_5 -443 ATAATT + ]
FBgn0085371	Dmel\CG34342	3L	-	5510860	[ DM_5 +36 ATAATT - | DM_5 -428 ATAATT + | DM_3 -1403 TGCTATAAA + | DM_5 -420 ATAATT + ]
FBgn0050085	Dmel\Rif1	2R	-	15869147	[ DM_8 -922 AATCGAAACAA + | DM_8 -1395 AAACAAAACAA + | DM_4 -92 TAAAAATAAT - | DM_8 -896 AAAGAAATCTA + | DM_5 -880 ATAATT + | DM_3 -167 AGCAATAAA + | DM_5 -418 ATAATT - | DM_8 -1413 AAACTAAACTA + | DM_8 -1199 AAACAAACCAA + | DM_4 -686 TAAAAATAAT - | DM_8 -1040 AATCTAAACTA + | DM_5 -446 ATAATT - | DM_8 -1195 AAACCAATAAA + ]
FBgn0262952	Dmel\-	mt	-	9544	[ DM_5 -426 ATAATT + | DM_5 -874 ATAATT + | DM_5 -830 ATAATT + | DM_1 -1175 TAATTATGGTT - | DM_4 -670 TAAAATTAAC - | DM_4 -507 TAAAGTTAAT + | DM_5 -483 ATAATT - | DM_4 -290 TAAAACTAAT + | DM_5 -1080 ATAATT + | DM_4 -886 TTAAAGTAAT + | DM_4 -670 TTAATTTTAT + | DM_5 -1177 ATAATT + | DM_4 -57 TAAAATTGAT - | DM_4 -711 TTAATTTTAT - | DM_5 -1308 ATAATT + | DM_5 -280 ATAATT + | DM_8 -1489 AATGTAAAAAA + …
FBgn0036685	Dmel\CG6664	3L	-	17016180	[ DM_5 -430 ATAATT - | DM_5 +53 ATAATT + | DM_5 -422 ATAATT - ]
FBgn0032361	Dmel\CG6488	2L	-	11498948	[ DM_5 +52 ATAATT + | DM_3 -129 TTCTATAGA + | DM_5 +38 ATAATT + | DM_3 -60 AGCAATAAA + | DM_5 -415 ATAATT - ]
FBgn0036820	Dmel\CG6852	3L	+	18869230	[ DM_5 -224 ATAATT - | DM_5 +182 ATAATT + | DM_5 -238 ATAATT - ]
FBgn0003567	Dmel\su(Hw)	3R	-	14308589	[ DM_5 -405 ATAATT - | DM_5 +169 ATAATT + | DM_5 -256 ATAATT - | DM_5 -297 ATAATT - ]
FBgn0264089	Dmel\sli	2R	-	15922118	[ DM_5 -365 ATAATT + | DM_5 -390 ATAATT + | DM_3 -239 AGTTATAAA + | DM_5 +49 ATAATT - ]
FBgn0266486	Dmel\-	2R	-	9192096	[ DM_1 -560 TAATTAGGATA - | DM_5 -239 ATAATT - | DM_5 -574 ATAATT + | DM_3 -251 TTCTATAAA + | DM_5 +228 ATAATT + | DM_5 -177 ATAATT - | DM_4 -466 TAAATTTAAT + ]
FBgn0259234	Dmel\Camta	2R	+	9446046	[ DM_5 -342 ATAATT - | DM_8 -637 AAGCAAACCAA + | DM_4 -80 TAAAATTGAT - | DM_5 -260 ATAATT + | DM_5 -345 ATAATT + | DM_5 +62 ATAATT + ]
FBgn0032596	Dmel\Prosbeta4	2L	-	16732133	[ DM_4 -187 TAAAATTAAA - | DM_5 -320 ATAATT - | DM_5 -131 ATAATT + | DM_5 -114 ATAATT + | DM_5 -197 ATAATT + | DM_5 -323 ATAATT + | DM_8 -441 AATGATAACAA + | DM_8 -260 AAAGGAAACAA + | DM_4 -106 TTAACTTAAT - | DM_5 -335 ATAATT + | DM_5 -317 ATAATT + | DM_5 -303 ATAATT + | DM_5 +88 ATAATT + | DM_4 -181 TAAAATTAAA - ]
FBgn0028996	Dmel\onecut	4	-	607649	[ DM_4 -34 TTAATTTTAT + | DM_1 -358 TAAAAATGTTA - | DM_5 -463 ATAATT - | DM_4 -241 TCAAATTAAT + | DM_1 -1037 TAAAATTGATT - | DM_5 +14 ATAATT + | DM_3 -1354 TGCTATAAA + | DM_3 -885 TTCTATAAA + ]
FBgn0028504	Dmel\CG12182	3L	-	2599579	[ DM_5 -14 ATAATT - | DM_3 -281 TTCTATAGA + | DM_5 +459 ATAATT + | DM_5 +411 ATAATT + ]
FBgn0035721	Dmel\CG9948	3L	+	6955991	[ DM_5 +54 ATAATT + | DM_5 -349 ATAATT + | DM_5 +107 ATAATT - | DM_5 -346 ATAATT - ]
FBgn0037156	Dmel\CG11523	3L	-	22266679	[ DM_8 -1445 AATCAAATAAA + | DM_5 +196 ATAATT + | DM_4 -290 TTAATTTAAT - | DM_5 -284 ATAATT - | DM_4 -404 TTAATTTAAT - | DM_5 -958 ATAATT + ]
FBgn0069969	Dmel\-	2R	-	951252	[ DM_5 -117 ATAATT - | DM_7 -444 CATTACTATT + | DM_6 +387 GTAACCATA - | DM_3 -430 AGCTATAAA + | DM_7 -432 TTTAGCTATA + | DM_3 -1147 AGCTATATA + | DM_5 -152 ATAATT - | DM_5 +339 ATAATT + | DM_5 -127 ATAATT - | DM_5 -180 ATAATT + | DM_5 +248 ATAATT - ]
FBgn0037659	Dmel\Kdm2	3R	+	9052495	[ DM_5 +237 ATAATT + | DM_5 +231 ATAATT + | DM_5 -200 ATAATT - ]
FBgn0261545	Dmel\CG42663	2R	+	12705172	[ DM_5 +172 ATAATT + | DM_8 -1196 AAGCCAACCAA + | DM_8 -1185 AAAGAAAAAAA + | DM_8 -1307 AAGCAAACAAA + | DM_5 -276 ATAATT + | DM_8 -1308 AAAGCAAACAA + | DM_5 -273 ATAATT - | DM_3 -259 TGCTATTAA + | DM_8 -568 AATCAAAAAAA + | DM_4 -253 TAAATTTAAT - ]
FBgn0033289	Dmel\CG2121	2R	-	8411767	[ DM_5 -185 ATAATT - | DM_4 -1359 TAAAATTAAA + | DM_1 -1405 TAAGTTTGATA - | DM_5 +241 ATAATT - | DM_5 -210 ATAATT + | DM_5 +238 ATAATT + ]
FBgn0053494	Dmel\CG33494	3R	-	25495161	[ DM_5 +191 ATAATT + | DM_5 +214 ATAATT + | DM_5 -247 ATAATT - ]
FBgn0035720	Dmel\CG10077	3L	-	6955904	[ DM_5 -142 ATAATT - | DM_5 -195 ATAATT + | DM_5 +258 ATAATT + | DM_5 +261 ATAATT - ]
FBgn0013678	Dmel\-	mt	+	10498	[ DM_5 -824 ATAATT + | DM_5 -1029 ATAATT + | DM_5 -963 ATAATT + | DM_8 -721 AAACAAAACAA + | DM_1 -1442 TAAAATTGGTT - | DM_4 -439 TAAAGTTAAT - | DM_8 -618 AATCAAAAATA + | DM_4 -978 TAAAAATAAT + | DM_4 -60 TTAAAGTAAT - | DM_4 -889 TAAAATTGAT + | DM_5 -1204 ATAATT + | DM_4 -1134 TAAAATTAAT + | DM_4 -1329 TAAAATTAAA + | DM_4 -235 TAAAATTAAT - | DM_5 -497 ATAATT - | DM_8 -1395 AAACTAATAAA + | DM_4 -27…
FBgn0033015	Dmel\d4	2R	+	5259004	[ DM_4 -117 TAAAAATAAT - | DM_5 -300 ATAATT + | DM_5 -398 ATAATT + | DM_8 -1399 AAACTTAACAA + | DM_5 -125 ATAATT + | DM_5 +312 ATAATT - ]
FBgn0039532	Dmel\Mtl	3R	+	27636412	[ DM_5 -213 ATAATT + | DM_5 -272 ATAATT + | DM_5 +211 ATAATT - ]
FBgn0086904	Dmel\Nacalpha	2R	-	12760999	[ DM_5 +415 ATAATT + | DM_5 +267 ATAATT - | DM_5 -144 ATAATT + | DM_5 +314 ATAATT - | DM_5 -38 ATAATT - | DM_5 -88 ATAATT + ]
FBgn0051690	Dmel\CG31690	2L	+	2677734	[ DM_5 -439 ATAATT + | DM_8 -1081 AAAAAAAACAA + | DM_4 -324 TAAAATTAAT - | DM_8 -1076 AAACAAAAAAA + | DM_5 -249 ATAATT - | DM_3 -1167 TTCTATCAA + | DM_5 -1058 ATAATT + | DM_5 +228 ATAATT + | DM_8 -1087 AAACAAAAAAA + | DM_4 -705 TTAAATTAAT - | DM_3 -401 AGCTGTAAA + | DM_5 -806 ATAATT + ]
FBgn0020429	Dmel\GluRIIB	2L	+	5559342	[ DM_5 -452 ATAATT + | DM_5 -390 ATAATT + | DM_5 +20 ATAATT - ]
FBgn0010409	Dmel\RpL18A	2R	-	17547462	[ DM_5 +266 ATAATT + | DM_5 -183 ATAATT - | DM_5 -130 ATAATT - | DM_3 -51 AGCTATCGA + ]
FBgn0038395	Dmel\CG10407	3R	-	16046130	[ DM_1 -1473 TAAATTTGTTA - | DM_5 -57 ATAATT + | DM_5 +429 ATAATT - | DM_5 +398 ATAATT - | DM_3 -621 AGCTATAAG + | DM_4 -416 TTAATTTGAT + | DM_3 -83 TGCTATATA + ]
FBgn0014028	Dmel\SdhB	2R	+	6807626	[ DM_5 -151 ATAATT + | DM_4 -82 TGAATTTAAT - | DM_3 -1243 TGCTATCAA + | DM_8 -612 AAAAAAAACAA + | DM_5 -522 ATAATT + | DM_4 -297 TAAAAATAAT - | DM_5 -135 ATAATT + | DM_4 -339 TAAAGTTGAT - | DM_5 +282 ATAATT - ]
FBgn0263400	Dmel\CG43446	3R	-	20987936	[ DM_3 -1150 AGCTATCGA + | DM_5 -281 ATAATT + | DM_5 +182 ATAATT - | DM_5 +7 ATAATT - | DM_5 -422 ATAATT + ]
FBgn0031693	Dmel\Cyp4ac1	2L	+	5264001	[ DM_5 -428 ATAATT + | DM_8 -754 AAACAAAAAAA + | DM_5 -565 ATAATT + | DM_5 -127 ATAATT + | DM_5 -149 ATAATT + | DM_4 -331 TTAATTTAAT - | DM_5 +345 ATAATT - | DM_5 -625 ATAATT + ]
FBgn0266599	Dmel\Hsc70-4	3R	+	15242687	[ DM_5 +189 ATAATT + | DM_5 -280 ATAATT - | DM_5 -262 ATAATT - ]
FBgn0037108	Dmel\CG11306	3L	+	21625806	[ DM_1 -871 TAAATTTGCTT - | DM_5 +109 ATAATT - | DM_5 -368 ATAATT + | DM_3 -61 AGCTTTAAA + | DM_4 -864 TAAAATTAAA + | DM_5 -144 ATAATT + | DM_5 +257 ATAATT - | DM_3 -1372 AGCTTTAAA + ]
FBgn0031117	Dmel\GstT3	X	+	20467455	[ DM_5 -80 ATAATT - | DM_5 -2 ATAATT + | DM_5 -88 ATAATT - | DM_5 +380 ATAATT + | DM_5 +464 ATAATT - ]
FBgn0010575	Dmel\sbb	2R	-	18357296	[ DM_5 -89 ATAATT + | DM_5 -1248 ATAATT + | DM_4 -1230 TTAATTTGAT - | DM_8 -1354 AATCAAATAAA + | DM_5 +352 ATAATT - | DM_5 -1346 ATAATT + | DM_5 -1320 ATAATT + ]
FBgn0001139	Dmel\gro	3R	+	26041736	[ DM_5 +76 ATAATT - | DM_5 -407 ATAATT + | DM_5 -495 ATAATT - | DM_5 -321 ATAATT + ]
FBgn0037093	Dmel\Cdk12	3L	+	21516306	[ DM_5 -280 ATAATT - | DM_5 +167 ATAATT + | DM_5 -302 ATAATT - ]
FBgn0013685	Dmel\-	mt	+	10494	[ DM_5 -820 ATAATT + | DM_5 -1025 ATAATT + | DM_5 -959 ATAATT + | DM_8 -717 AAACAAAACAA + | DM_1 -1438 TAAAATTGGTT - | DM_4 -435 TAAAGTTAAT - | DM_8 -614 AATCAAAAATA + | DM_4 -974 TAAAAATAAT + | DM_4 -56 TTAAAGTAAT - | DM_4 -885 TAAAATTGAT + | DM_5 -1200 ATAATT + | DM_4 -1130 TAAAATTAAT + | DM_4 -231 TAAAATTAAT - | DM_4 -1325 TAAAATTAAA + | DM_5 -493 ATAATT - | DM_8 -1391 AAACTAATAAA + | DM_4 -27…
FBgn0039152	Dmel\Rootletin	3R	+	24113286	[ DM_5 +32 ATAATT - | DM_1 -14 TAAATTGGTTT - | DM_5 -414 ATAATT + | DM_4 -8 TTAAGTTAAT + | DM_5 -417 ATAATT - | DM_5 -420 ATAATT + ]
FBgn0039465	Dmel\Tsp97E	3R	-	26964817	[ DM_3 -795 TGCTATCGA + | DM_5 -111 ATAATT - | DM_5 +311 ATAATT + | DM_5 -164 ATAATT - ]
FBgn0035355	Dmel\CG16985	3L	+	2599297	[ DM_3 -314 TGCTATAAA + | DM_5 -178 ATAATT - | DM_5 +295 ATAATT + | DM_5 -130 ATAATT - ]
FBgn0029686	Dmel\CG2941	X	+	3936517	[ DM_5 +3 ATAATT - | DM_4 -829 TAAATTTCAT + | DM_1 -964 TAAAAAAGGTT - | DM_5 -438 ATAATT + | DM_5 -517 ATAATT + | DM_5 +10 ATAATT - ]
FBgn0265974	Dmel\ttv	2R	+	14526267	[ DM_4 -322 TGAAATTAAT - | DM_5 -308 ATAATT - | DM_3 -1032 AGCTATGAA + | DM_5 -420 ATAATT + | DM_8 -622 AAACTAATAAA + | DM_5 -448 ATAATT + | DM_5 +137 ATAATT + | DM_5 +179 ATAATT + ]
FBgn0015622	Dmel\Cnx99A	3R	-	29319644	[ DM_5 -321 ATAATT - | DM_5 -347 ATAATT - | DM_5 +81 ATAATT + | DM_5 -419 ATAATT - ]
FBgn0013676	Dmel\-	mt	+	4736	[ DM_5 -583 ATAATT + | DM_3 -1215 ACCTATAAA + | DM_5 +362 ATAATT - | DM_5 -423 ATAATT + | DM_1 -660 TAAATTTGTTA - | DM_8 -666 AATGATAACAA + | DM_4 -432 TTAATTTTAT + | DM_4 -432 TAAAATTAAT - | DM_3 -56 AGCTATAAT + | DM_1 -492 TAATAAAGTTT - | DM_5 -55 ATAATT + | DM_1 -597 TAAAAATGTTC - ]
FBgn0031233	Dmel\Tbc1d15-17	2L	+	207179	[ DM_5 +-4 ATAATT - | DM_3 -496 AGCTCTAAA + | DM_5 +316 ATAATT + | DM_5 -105 ATAATT - | DM_5 -432 ATAATT + ]
FBgn0033476	Dmel\oys	2R	-	10048619	[ DM_5 +72 ATAATT - | DM_5 +85 ATAATT - | DM_5 -369 ATAATT + ]
FBgn0028965	Dmel\A16	2L	-	13021312	[ DM_8 -897 AAGCAAATCAA + | DM_4 -417 TCAATTTAAT - | DM_1 -1211 TAAATGTGTTT - | DM_8 -892 AATCAAAACCA + | DM_8 -1463 AAGGAAATCAA + | DM_8 -583 AAAGAAATCAA + | DM_8 -573 AATAAAAACAA + | DM_4 -294 TTAAATTGAT - | DM_5 -1368 ATAATT + | DM_8 -902 AAACAAAGCAA + | DM_5 -1408 ATAATT + | DM_8 -578 AATCAAATAAA + | DM_5 -500 ATAATT + | DM_8 -979 AAGCAAACAAA + | DM_4 -929 TAAACTTAAT + ]
FBgn0032640	Dmel\Sgt	2L	+	17471603	[ DM_5 +168 ATAATT - | DM_5 -271 ATAATT + | DM_5 -252 ATAATT + ]
FBgn0036537	Dmel\CG18081	3L	-	15835388	[ DM_4 -217 TAAAAATAAT + | DM_5 -372 ATAATT - | DM_5 +81 ATAATT + | DM_5 +313 ATAATT + | DM_5 -113 ATAATT - | DM_1 -326 TAAATTAGTTA - ]
FBgn0011660	Dmel\Pms2	2R	-	15371520	[ DM_5 -538 ATAATT + | DM_4 -759 TAAAATTAAA + | DM_1 -1227 AAAATATGATA - | DM_5 +72 ATAATT - | DM_5 -199 ATAATT + | DM_1 -1477 TAATATAGATT - | DM_5 -353 ATAATT + | DM_5 +213 ATAATT - ]
FBgn0038145	Dmel\Droj2	3R	+	13382106	[ DM_5 -108 ATAATT - | DM_5 -161 ATAATT - | DM_5 +301 ATAATT + ]
FBgn0052036	Dmel\CG32036	3L	-	9489233	[ DM_5 +205 ATAATT - | DM_5 +202 ATAATT + | DM_5 -231 ATAATT - | DM_5 -234 ATAATT + ]
FBgn0032480	Dmel\Edem2	2L	+	13192201	[ DM_5 -704 ATAATT + | DM_8 -1272 AATGCAAACAA + | DM_5 +90 ATAATT + | DM_4 -1024 TTAAATTAAT - | DM_5 +486 ATAATT - | DM_5 -306 ATAATT - | DM_4 -140 TAAATTTTAT - | DM_3 -112 TTCTATAAA + | DM_5 -1157 ATAATT + ]
FBgn0069923	Dmel\CG41128	3R	+	3750363	[ DM_5 -519 ATAATT + | DM_5 +39 ATAATT + | DM_5 -368 ATAATT - | DM_5 +53 ATAATT + ]
FBgn0033885	Dmel\DJ-1alpha	2R	-	13943377	[ DM_8 -358 AAACAAAACAA + | DM_5 +206 ATAATT + | DM_8 -1098 AAGGAAATAAA + | DM_3 -1355 AGCTTTAAA + | DM_8 -603 AAACAAAACAA + | DM_8 -1308 AAACAAAAAAA + | DM_5 -291 ATAATT + | DM_5 -191 ATAATT - | DM_8 -581 AAACAAAAATA + | DM_8 -1313 AAAAAAAACAA + | DM_4 -143 TAAAAATAAT - | DM_8 -586 AAGGAAAACAA + ]
FBgn0036686	Dmel\CG7728	3L	+	17016536	[ DM_6 -347 ATTAACGTA - | DM_5 -410 ATAATT - | DM_5 +65 ATAATT + | DM_7 +467 CATTACTATT + | DM_5 +73 ATAATT + ]
FBgn0030390	Dmel\CG15731	X	-	12457763	[ DM_5 -228 ATAATT - | DM_3 -24 TGCTATATA + | DM_3 -810 AGTTATAAA + | DM_5 +226 ATAATT + | DM_5 +219 ATAATT + ]
FBgn0039435	Dmel\TwdlP	3R	-	26621364	[ DM_5 -362 ATAATT - | DM_3 -935 AACTATAAA + | DM_3 -537 AGCCATAAA + | DM_5 +100 ATAATT + | DM_5 -373 ATAATT - ]
FBgn0010263	Dmel\Rbp9	2L	+	2954762	[ DM_8 -608 AAACCAAACAA + | DM_5 -888 ATAATT + | DM_8 -1241 AATCAAAGCAA + | DM_3 -871 AACTATAAA + | DM_8 -1206 AAGCAAAACAA + | DM_5 -903 ATAATT + | DM_5 -442 ATAATT + | DM_8 -623 AAACGAAACAA + | DM_5 -660 ATAATT + | DM_4 -434 TGAATTTAAT - | DM_8 -792 AAACTAAACAA + ]
