# Supplementary material for: Modeling the cis-regulatory modules of genes expressed in developmental stages of Drosophila melanogaster
Source: PeerJ. 2017 May 30;5:e3389. doi: 10.7717/peerj.3389 (PMC5452948; doi:10.7717/peerj.3389)
Supplement: Data S2 [file peerj-05-3389-s011.zip › Supplemental Data S2/Embryo_22_24h.txt]

##FlyBase_ID	Gene_Symbol	Chromosome	Strand	TSS	Detected_Motifs
FBgn0027601	Dmel\pdgy	X	-	14953532	[ DM_3 -636 TTTAACTAC + | DM_8 -322 TATTAATCATT - | DM_11 -458 TTGGTTTTTAA + | DM_1 -640 TAAATATTATTT - | DM_8 -336 TATTATTAAAT - | DM_3 -599 ATTAACAAA + | DM_8 -574 AATAATTAATT - | DM_11 -491 ATTGTTATTAA + | DM_4 -432 TTATCCTAA + | DM_3 -568 TTTAACAAA + ]
FBgn0030966	Dmel\CG7280	X	-	18848566	[ DM_11 -1121 AACATTTTTAA + | DM_2 -1287 TTATTA - | DM_2 -1205 TTATTA - | DM_8 -1014 AATTATTAATT - | DM_8 -1288 TATTAATAAAT - | DM_7 -187 TTAAATGATTAT + | DM_11 -1288 TTTATTAATAA + | DM_8 -1017 TATTAATTGTT - | DM_8 -163 CATTATTAATT - | DM_8 -1206 TATTAATAACC - | DM_1 -1011 TAATAATTATTT + | DM_8 -1010 AAATAATTATT - | DM_11 -1206 GTTATTAATAA + | DM_2 -1016 TTATTA - ]
FBgn0032124	Dmel\CG17855	2L	+	9540523	[ DM_11 -266 ATTTTTATTAA + | DM_8 -85 TATTATTTTTT - | DM_1 -177 TAATTAATTTTT + | DM_11 -1008 GATATTTTTAA - | DM_13 -286 TTTAAAGTA - | DM_7 -213 TAACATTGTTAT + | DM_1 -257 TAAAAATTTTTT + | DM_1 -416 AACGAATTTTTT + | DM_2 -1319 TTATTA - | DM_11 -485 TTTGTTTTTCA - | DM_13 -425 TTAAAAATA - | DM_2 -745 TTATTA - | DM_7 -67 TTAAATTGTTAA + | DM_8 -183 AATTATTTCTT - | DM_2 -533 TTATTA - | DM_5 -771 ATTTCT…
FBgn0011826	Dmel\Pp2B-14D	X	-	16560016	[ DM_3 -796 ATTAACAAA + | DM_3 -454 TTTACCTAT + | DM_11 -810 TATGTTAATAA - | DM_13 -409 TTAAAATTA - | DM_1 -963 AAATTAATTTGT - | DM_11 -1113 AAAATTTTTAA - | DM_1 -827 TAATCATTTTGT - | DM_11 -815 AATGTTATTAA + | DM_11 -1457 TTTGTTTATAA - | DM_5 -720 ATTTTTTTTA - | DM_1 -1380 TAATTGTTTTTT - | DM_4 -1367 TTACCTTTT + | DM_8 -1182 TATTATTTATT - | DM_8 -363 TCTTAATTATT - | DM_11 -720 ATTTTTTTTAA - | DM…
FBgn0003515	Dmel\st	3L	+	16497651	[ DM_3 -738 TTTACCCAA + | DM_3 -67 TTTATCCAA + | DM_11 -1082 TTTTTTTTTAA - | DM_13 -196 TTAAAATTA - | DM_11 -105 TTTATTTTTAT - | DM_11 -1103 TTTATTTTTTA - | DM_11 -115 TTTTTTTTTAA - | DM_11 -1285 TTTATTTATAA + | DM_4 -1090 TTATCTTAA + | DM_1 -847 AAATAATTTTTT - | DM_11 -940 ATTCTTTTTAA - | DM_8 -255 TATTATTAAGA - | DM_8 -1105 TATTTTTTATT - | DM_4 -261 TTATCTTAA + | DM_11 -190 ATTATTTTAAA - | DM_3…
FBgn0013984	Dmel\-	3R	-	21619321	[ DM_3 -870 TTTAACTAA + | DM_8 -1261 AAATAATTATT - | DM_8 -1031 TAATATTTATT - | DM_8 -1265 AATTATTTATG - | DM_3 -696 TTTACCCAT + | DM_11 -1421 AATATTATTAA + | DM_1 -993 AATTTATTTTGT - | DM_3 -1229 TTTAACTAA + | DM_11 -1436 TTGATTTTTAA + | DM_1 -1261 AAATAATTATTT - ]
FBgn0035431	Dmel\CG14968	3L	-	3303112	[ DM_3 -149 ATTATCTAA + | DM_8 -1406 AAATAATTATT - | DM_1 -1406 AAATAATTATTA - | DM_1 -1407 TAATAATTATTT + | DM_2 -1455 TTATTA - | DM_10 +344 TGACTAATTTA - | DM_7 -633 ATAAATAATTAT + | DM_2 -1412 TTATTA - | DM_1 -633 TAATTATTTATT - | DM_8 -630 AAATAATTATT - | DM_8 -634 AATTATTTATT - | DM_1 -480 AACTTATTTTTG - | DM_11 -641 ATTTTTAATAA + | DM_3 -252 TTTAACCAA + | DM_1 -630 AAATAATTATTT - ]
FBgn0036996	Dmel\mag	3L	+	20460683	[ DM_8 -930 TATTATTTATA - | DM_11 -985 TAGATTTATAA + | DM_8 -621 TATTACTTATT - | DM_8 -975 TAATATTAATT - | DM_4 -1003 TTATCTTAA + | DM_11 -981 TTTATAATTAA + | DM_1 -473 TAATTATTATTT + | DM_8 -795 AATCAATAATA - | DM_2 -617 TTATTA - | DM_2 -620 TTATTA - | DM_8 -625 ACTTATTTATT - | DM_7 -154 TAAAATTTTTAA + | DM_2 -631 TTATTA - | DM_8 -978 TATTAATTATA - | DM_8 -802 AATAATTTATT - | DM_4 -998 TTAACTTAA…
FBgn0264090	Dmel\CG43759	X	+	18930335	[ DM_3 -843 ATTACCCAT + | DM_3 -314 TTTAACAAA + | DM_1 -1350 AACTTATTTTCT - | DM_4 -277 TTATCTTTA + | DM_8 -659 TATTAATTGTT - | DM_10 -318 TAAATAATATT - | DM_11 -1331 TTTAGTTTTAA + | DM_11 -669 AATATTTATAA + | DM_8 -322 TAATATTTACT - | DM_8 -558 AATTATTAAAT - | DM_3 -272 TTTAACTAA + ]
FBgn0033121	Dmel\Cyp6u1	2R	-	6975026	[ DM_11 -879 AATATTAATAA + | DM_2 -792 TTATTA - | DM_1 -456 TACCAATTATTA + | DM_2 -878 TTATTA - | DM_7 -881 AATAATATTAAT + | DM_1 -1002 AAAGTATTTTTT + | DM_13 -767 TTATAAGTA - | DM_1 -1294 TAACAATTTTGT + | DM_11 -1298 ATTGTTATTAA - | DM_2 -887 TTATTA - | DM_11 -447 ATCGTTTTTAA - | DM_4 -1411 TTATCTTTG + | DM_7 -166 TAAAACAATTAT + | DM_8 -298 AATTATTAAAT - | DM_7 -1283 TTAAATTGTAAT + | DM_1 -164 A…
FBgn0044510	Dmel\-	3L	+	24537236	[ DM_4 -974 TTATCTTAT + | DM_4 -931 TTATCTTCT + | DM_3 -874 TTTAACAAA + | DM_1 -1343 AAACTATTATTT - | DM_3 -1171 TTTAACTAT + | DM_3 -821 TTTAACAAA + | DM_3 -750 ATTAACGAA + ]
FBgn0037293	Dmel\CG12007	3R	+	5128087	[ DM_11 -1130 AAAATTATTAA - | DM_8 -1160 AATTATTTCTT - | DM_8 -1151 TATTAATTAAA - | DM_11 -1190 ATTATTATTAA + | DM_8 -309 TATCATTCATT - | DM_1 -729 AACTTTTTTTTT + | DM_2 -1150 TTATTA - | DM_11 -123 ATTGTTTATAA - | DM_2 -1134 TTATTA - | DM_11 -1185 TTTTTTAATAA - | DM_11 -903 TTGATTTATAA - | DM_11 -1146 TTTATTATTAA - | DM_8 -1141 TATTATTTATT - | DM_11 -1181 TTTATTTTTTA - | DM_8 -1144 TATTTATTATT - …
FBgn0260750	Dmel\Mulk	2L	+	10270051	[ DM_3 -411 TTTAACTAG + | DM_8 -1330 TTTTATTTATT - | DM_1 -879 AACGTATTTTGT - | DM_4 -1279 TTAACTTAA + | DM_11 -1478 AAAATTTTTAA + | DM_8 -461 TAATATTTATA - | DM_3 -307 TTTATCTAA + | DM_4 -292 TTATCTTTC + | DM_8 -136 ATTTATTTATT - | DM_3 -688 TTTACCTAT + ]
FBgn0013679	Dmel\-	mt	-	12658	[ DM_7 -994 TATAATTTTAAT + | DM_8 -1187 TATTTTTTATT - | DM_11 -1185 TTTATTTTTTA - | DM_10 -1179 TAAATATTTAT - | DM_11 -1241 TTTATTTTAAA + | DM_11 -1118 ATTATTTATAA + | DM_13 -834 TTAAAACTA - | DM_11 -1367 ATTATTTTTTA + | DM_2 -1297 TTATTA - | DM_1 -1019 TAATTATTTATT + | DM_7 -489 ATAAATCTTTAT + | DM_1 -1119 AAATTATTTATA + | DM_11 -905 TTTTTTAATAA - | DM_11 -1083 TTCGTTTTTAA + | DM_7 -557 TAAAATTT…
FBgn0003887	Dmel\betaTub56D	2R	-	19451600	[ DM_11 -768 ATTATTTTTTA + | DM_7 -446 AAAAATAGTTGT + | DM_1 -629 TAATAATTATTA + | DM_8 -628 TAATAATTATT - | DM_1 -662 TAATTATTATAT + | DM_8 -688 TAATATTTATA - | DM_7 -615 TTATATTATTAT + | DM_7 -600 ATTAATATTAAT + | DM_7 -533 TGTAATATTTAT + | DM_7 -574 TAATATAATTAT + | DM_11 -743 TTTATTATTTA + | DM_7 -631 TATAATAATTAT + | DM_11 -761 TTTATTATTTA + | DM_11 -749 TTTATTTTTAT + | DM_7 -656 TTATATTATAA…
FBgn0031183	Dmel\CG14621	X	+	22444227	[ DM_11 -1321 TAAATTATTAA + | DM_11 -1397 ATTATTAATAA + | DM_8 -707 AATTAATTAAT - | DM_8 -1304 AATTAATTATT - | DM_8 -1397 TATTAATAATA - | DM_8 -1318 TATTAATAATT - | DM_8 -1311 TATTATATATT - | DM_11 -1400 TATATTATTAA + | DM_8 -1394 GATTATTAATA - | DM_8 -1196 CATTATTTATA - | DM_8 -1427 TATTAATTATT - | DM_8 -60 CATCAATAATT - ]
FBgn0262952	Dmel\-	mt	-	9544	[ DM_11 -782 TATATTAATAA + | DM_2 -1188 TTATTA - | DM_7 -435 TATAATATTAAT + | DM_1 -870 AAATAATTTATT + | DM_2 -1390 TTATTA - | DM_7 -794 TAAAATAAGAAT + | DM_8 -1391 TATTACTAATT - | DM_8 -448 CATTAATTATT - | DM_8 -873 AATTATTTATT - | DM_8 -865 TATTAATAAAT - | DM_8 -779 TATTATTAATA - | DM_8 -916 AATTATTTAAA - | DM_2 -1262 TTATTA - | DM_7 -709 TAAAATTAATAT + | DM_10 +335 AAAATAAATAA - | DM_7 -397 TA…
FBgn0019932	Dmel\SamDC	2L	+	10339457	[ DM_11 -727 TTTATTTTTAA - | DM_11 -912 ATTATTAATAA + | DM_11 -910 TTTATTAATAA - | DM_11 -915 TAGATTATTAA + | DM_11 -859 TTAGTTTTTAA - | DM_11 -666 TGTGTTATTAA - | DM_8 -575 TATTATTTTTT - | DM_11 -888 TTTAGTTTTAA - | DM_11 -576 ATTATTTTTTA - | DM_11 -1454 TATATTTATAA - | DM_8 -1485 AATTAATAATG - | DM_11 -501 TTTACTATTAA - | DM_11 -907 AATTTTATTAA - | DM_13 -1315 TTTAAAGTA - | DM_8 -790 TATTATTTAA…
FBgn0050157	Dmel\CG30157	2R	-	6975133	[ DM_2 -685 TTATTA - | DM_1 -349 TACCAATTATTA + | DM_1 -895 AAAGTATTTTTT + | DM_13 -660 TTATAAGTA - | DM_11 -1191 ATTGTTATTAA - | DM_7 -59 TAAAACAATTAT + | DM_8 -191 AATTATTAAAT - | DM_7 -818 ATGAATATTTAT + | DM_11 -767 TAAATTATTAA - | DM_2 -193 TTATTA - | DM_2 -1195 TTATTA - | DM_11 -772 AATATTAATAA + | DM_7 -774 AATAATATTAAT + | DM_2 -771 TTATTA - | DM_1 -1187 TAACAATTTTGT + | DM_2 -780 TTATTA …
FBgn0031850	Dmel\Tsp	2L	-	6709086	[ DM_8 -1462 TATTATTAACA - | DM_3 -355 ATTACCCAT + | DM_8 -560 AATTACTTATT - | DM_3 -523 TTTAACCAA + | DM_8 -1445 TATTAATCATA - | DM_1 -559 TAATTACTTATT - | DM_3 -555 ATTACCCAT + | DM_11 -1465 CATGTTAATAA + | DM_11 -1448 TTTATGATTAA + ]
FBgn0010280	Dmel\Taf4	3L	+	16113212	[ DM_2 -351 TTATTA - | DM_1 -345 AAACTATTATTA - | DM_3 -184 ATTACCCAT + | DM_8 -215 AATAATTTATT - | DM_2 -417 TTATTA - | DM_2 -268 TTATTA - | DM_3 -380 ATTACCTAA + | DM_11 -690 TTTAATATTAA + | DM_10 +372 AAAATATTTAA - | DM_1 -212 AAATTATTTTGA + | DM_3 -297 ATTACCTAA + | DM_1 -417 TTATTATTTTTT - | DM_11 -666 TATTTTATTAA + | DM_8 -418 TATTATTTTTT - | DM_7 -172 ATAAAAACTAAT + | DM_8 -155 AATTAATTATA…
FBgn0013684	Dmel\-	mt	-	8124	[ DM_1 -195 AAATTATTTTCT + | DM_10 +308 TAATTAAATTT - | DM_7 -403 ATTAAATTTTAT + | DM_11 -886 TTTATGTTTAA + | DM_7 -879 TTTAATTATGAT + | DM_2 -934 TTATTA - | DM_8 -1363 TATTATTAATA - | DM_3 -547 TTTAACTAT + | DM_2 -1170 TTATTA - | DM_7 -55 AAAAATACTAAT + | DM_1 -1299 AAATTATTTATT - | DM_3 -961 TTTACCTAT + | DM_1 -1405 AAATAATTTTTA - | DM_2 -901 TTATTA - | DM_11 -1310 TTTTTTATTAA + | DM_13 -1387 T…
FBgn0031653	Dmel\Jon25Biii	2L	-	4950767	[ DM_8 -535 TATTACTAACT - | DM_11 -574 ACTATTATTAA - | DM_13 -689 TTAAAAATA - | DM_11 -690 TTTATTTTTAA + | DM_11 -1149 TTTATTTTTCA + | DM_11 -318 TTTATTCATAA - | DM_2 -895 TTATTA - | DM_7 -578 TAAATTAATAAT + | DM_8 -1067 TTTTATTTATT - | DM_7 -263 ATAGATAATAAT + | DM_4 -486 TTATCCTTA + | DM_8 -576 TATTATTAATT - | DM_11 -1306 TTTATGATTAA + | DM_8 -1475 AATTATCTATT - | DM_11 -218 TTTATTATTTA - | DM_…
FBgn0033020	Dmel\COX4L	2R	+	5353994	[ DM_8 -306 AATTATTTTTT - | DM_10 -304 ATAATTATTTT - | DM_8 -590 AAATAATTATT - | DM_11 -1482 TTTTTTTATAA + | DM_8 -1464 AATTAATTAAT - | DM_11 -387 AAAATTTTTAA - | DM_11 -1112 CTTGTTTTTAA + | DM_13 -515 TTAAAAGTA - | DM_8 -594 AATTATTTAAT - | DM_8 -1472 AATTAATAATT - | DM_11 -601 TTAATTATTAA + | DM_11 -1475 ATAATTATTAA + | DM_8 -1468 AATTAATTAAT - | DM_11 -1342 AAAATTTTTAA - | DM_11 -218 AACATTTTT…
FBgn0034181	Dmel\CG8963	2R	-	17019522	[ DM_4 -644 TTATCCTTA + | DM_10 -319 AAATTAATTTA - | DM_2 -352 TTATTA - | DM_11 -356 TATATTCTTAA + | DM_11 -353 ATTCTTAATAA + | DM_8 -218 AATTAATAACT - | DM_2 -1466 TTATTA - | DM_8 -291 TATTATATATT - | DM_7 -280 ATAAATTCTTAT + | DM_7 -146 TAAGATTATAAT + | DM_11 -1462 TTTATTATTAG - | DM_8 -561 CATTATTTATA - | DM_13 -701 TTAAAAATA - | DM_2 -1463 TTATTA - | DM_7 -213 TTAATTTGTTAT + | DM_11 -348 TTTC…
FBgn0040336	Dmel\Seipin	X	+	2619799	[ DM_3 -107 TTTATCTAA + | DM_8 -1019 AATTAATTAAT - | DM_1 -1431 TACTCATTTTTT - | DM_1 -1022 TAATTAATTTTT - | DM_3 -164 TTTACCCAA + | DM_3 -226 TTTAACCAC + ]
FBgn0033635	Dmel\CG7777	2R	+	11436243	[ DM_7 -187 TTTAATAATTAG + | DM_8 -1294 TATTAGTTATA - | DM_8 -184 AACTAATTATT - | DM_2 -1093 TTATTA - | DM_8 -115 TATTAATTAAA - | DM_4 -1178 TTAACTTTA + | DM_7 -115 TTTAATTAATAT + | DM_8 -1476 AGTTATTTATT - | DM_2 -1023 TTATTA - | DM_7 -204 ATAAAAACTAAT + | DM_1 -199 AACTAATTTGTT + | DM_1 -372 AAACAATTTCGA + | DM_11 -194 TTTGTTTTTAA + | DM_11 -403 TGTGTTTTTAA + | DM_8 -779 AATTAATAACC - | DM_1 -5…
FBgn0032596	Dmel\Prosbeta4	2L	-	16732133	[ DM_8 -334 AATTATTAATA - | DM_11 -367 ATTATTTTTAA - | DM_11 -332 TAAATTATTAA - | DM_13 -186 TTAAAATTA - | DM_8 -87 TATTATTTATC - | DM_11 -337 TTTATTAATAA + | DM_11 -187 TTTAATTTTAA + | DM_11 -62 CATATTTATAA - | DM_11 -240 ATTTTTAATAA - | DM_8 -83 TATTTATTATT - | DM_11 -373 TTTAATTTTAA - | DM_8 -312 TATAAATTATA - | DM_11 -335 ATTATTAATAA - | DM_13 -192 TTAAAATTA - | DM_11 -237 TTTATTTTTAA - | DM_…
FBgn0036007	Dmel\path	3L	-	9505328	[ DM_7 -179 AAAAATATTTAT + | DM_11 -1368 ATTGTTAATAA + | DM_11 -1135 TTTGTTGATAA + | DM_4 -742 TTATCTTGT + | DM_7 -154 AAAAATCATAAT + | DM_2 -1173 TTATTA - | DM_7 -169 ATAAATATTTAT + | DM_8 -170 AAATATTTATA - | DM_2 -1367 TTATTA - | DM_7 -1166 ATAAATTATTAT + | DM_1 -436 TATTTATTTTTT + | DM_1 -1215 TATTTATTATTT + | DM_8 -278 AATGAATTATT - | DM_8 -1167 AATAATTTATT - | DM_2 -1131 TTATTA - | DM_1 -30…
FBgn0003654	Dmel\sw	X	-	20236382	[ DM_8 -250 TATTAATTATT - | DM_11 -257 AATATTAATAA + | DM_8 -254 AATTATTAATA - | DM_8 -263 TATTAATTATA - | DM_8 -226 TATTATATATT - | DM_8 -131 TAATATTTATA - | DM_4 -520 TTATCATTA + | DM_8 -260 TAATATTAATT - | DM_8 -233 TATTATTAATT - | DM_8 -658 AATTAATTAAT - | DM_8 -236 TATTAATTATT - | DM_8 -247 AATTATTAATT - | DM_8 -240 AATTATTAATT - | DM_11 -266 TTTATAATTAA + | DM_8 -308 AATTAATAATA - | DM_8 -2…
FBgn0010516	Dmel\wal	2R	-	11690863	[ DM_8 -1323 AACTATTAATA - | DM_8 -1458 TATTATTAATA - | DM_11 -485 TTTATTTTTAA - | DM_11 -1447 AATATTAATAA - | DM_11 -1456 AATATTATTAA - | DM_8 -131 AATTATTGATT - | DM_8 -1449 TATTAATAATA - | DM_8 -436 AATTATTTCTT - | DM_13 -337 TTAAAAATA - | DM_8 -263 TATTATTAAAT - | DM_11 -1461 GATATTAATAA + | DM_11 -261 TTTATTATTAA - | DM_11 -1452 AATATTATTAA + | DM_11 -338 ATTATTTTTAA + ]
FBgn0034647	Dmel\pirk	2R	-	21662995	[ DM_8 -921 TATTATTAATG - | DM_8 -972 TATTTTTTATT - | DM_11 -1374 TTTGTTTATAA + | DM_8 -1260 TATTAATTAAT - | DM_8 -384 AATCAATTATC - | DM_8 -969 AATTATTTTTT - | DM_8 -413 AATGATTTATT - | DM_11 -959 TAGATTTTTAA + | DM_8 -388 AATTATCTATT - | DM_11 -1113 TTTGTTTATAA + | DM_4 -907 TTATCTTGT + ]
FBgn0003676	Dmel\T-cp1	3R	-	22491439	[ DM_13 -173 TTCAAAGTA - | DM_11 -1376 ACTATTTTTAA - | DM_11 -456 ATTTTTTTTAA - | DM_11 -282 TTTATAATTAA + | DM_8 -269 AATTATTAATT - | DM_8 -276 AATTATTAATT - | DM_11 -133 TTTATTATTAG - | DM_11 -274 TTAATTATTAA - | DM_8 -468 TTTTATTTATT - | DM_8 -131 TATTTATTATT - | DM_11 -925 TTTGTTTTTGA - | DM_11 -267 TTAATTATTAA - | DM_8 -272 TATTAATTATT - | DM_13 -310 GTAAAAGTA - | DM_8 -262 TATTATTAATT - | D…
FBgn0033663	Dmel\ERp60	2R	-	11890979	[ DM_11 -225 TTTATTATAAA + | DM_11 -319 TTAGTTATTAA + | DM_8 -327 AATTAATTAAT - | DM_10 -326 TAATTAATTAA - | DM_10 -330 TAATTAATTTC - | DM_11 -1272 TTTGTTTATAA + | DM_8 -114 TATTAATGACT - | DM_8 -605 AATTACTTATA - | DM_8 -316 TATTAATAACT - | DM_11 -316 GTTATTAATAA + | DM_8 -313 TATTATTAATA - | DM_10 -322 TAACTAATTAA - | DM_8 -107 CATCATTTATT - | DM_10 -318 TTAATAACTAA - ]
FBgn0052365	Dmel\CG32365	3L	+	7869042	[ DM_11 -1099 ACTATTTTTAA - | DM_8 -644 AATTAATTAGT - | DM_4 -559 TTATCTTTT + | DM_8 -1119 TATTAAATATT - | DM_13 -1094 CTAAAACTA - | DM_13 -239 TTAAAAGTA - | DM_3 -403 GTTAACTAA + | DM_4 -87 TTAACATTA + | DM_8 -715 AACTAATAATA - | DM_1 -1097 AAACTATTTTTA - | DM_1 -647 TAATTAGTTTTT - | DM_13 -640 TTAAAATTA - | DM_11 -93 AATGTTATTAA - | DM_8 -1205 ATTTATTTATT - | DM_3 -588 TTTAACTAA + | DM_3 -259 T…
FBgn0039492	Dmel\CG6051	3R	-	27151069	[ DM_4 -440 TTAGCCTAA + | DM_4 -247 TTATCATTA + | DM_11 -261 TTTATTATTAT + | DM_7 -258 TATTATTATTAT + | DM_2 -320 TTATTA - | DM_8 -232 AATCAATAATT - | DM_7 -292 TAATATTATTAT + | DM_8 -174 AACTATTAACA - | DM_7 -278 TATTATTATTAT + | DM_10 -309 ATAATAATTAA - | DM_11 -272 ATTATTATTAA + | DM_8 -236 AATAATTAATT - | DM_7 -255 TATTATTATTAT + | DM_8 -239 AATTAATTAAT - | DM_8 -314 AATTAATTATT - | DM_8 -269…
FBgn0011603	Dmel\ine	2L	-	4477022	[ DM_8 -569 TATTCATTATT - | DM_11 -1036 TAAATTATTAA + | DM_11 -1457 TTTAATTTTAA + | DM_8 -450 ATTTATTTATT - | DM_8 -1011 TAATATTAATT - | DM_8 -884 TATTATTTACA - | DM_8 -446 ATTTATTTATT - | DM_8 -1037 AATAATTTATT - | DM_11 -1008 AATATTATTAA + | DM_8 -454 ATTTATTTATT - | DM_8 -1331 TAATATTAATT - | DM_11 -1311 ATTGTTTTTAA + | DM_8 -442 ATTTATTTATT - ]
FBgn0013678	Dmel\-	mt	+	10498	[ DM_11 -977 ATTATTTTTAA - | DM_11 -656 ATTAGTTTTAA + | DM_7 -246 TTTAATTTTTAT + | DM_11 -1479 TTTATGTTTAA - | DM_7 -978 ATTAAAAATAAT + | DM_11 -361 TTTATTTTTAA + | DM_8 -698 TTTTATTTATT - | DM_8 -1222 TATTAAATATT - | DM_10 -326 TAAATAAATAA - | DM_11 -163 TATATTAATAA - | DM_11 -196 TTTATTTTTAA + | DM_11 -1214 TTTATTTTTAT - | DM_8 -962 AATTATTTTTT - | DM_10 -1032 ATAATATTTTT - | DM_13 -655 TTAAAAC…
FBgn0004860	Dmel\ph-d	X	-	2123286	[ DM_2 -896 TTATTA - | DM_8 -883 TATTATTAAAT - | DM_8 -890 AAATAATTATT - | DM_8 -979 TATTAATTAAT - | DM_2 -915 TTATTA - | DM_7 -882 TTTAATAATAAT + | DM_7 -876 AATAATAATAAT + | DM_2 -1264 TTATTA - | DM_8 -909 AAATAATTATT - | DM_7 -899 TAATATAATAAT + | DM_8 -870 AAATAATTATT - | DM_1 -891 TAATAATTATTT + | DM_7 -879 AATAATAATAAT + | DM_11 -1376 TATGTTTGTAA + | DM_7 -896 TATAATAATAAT + | DM_1 -910 TAA…
FBgn0259749	Dmel\mmy	2L	-	6473904	[ DM_3 -216 TTTAACGAA + | DM_13 -219 TTAAAATTA - | DM_8 -138 TATTATTAAAA - | DM_11 -136 ATTATTATTAA - | DM_13 -422 TTAAAAGTA - | DM_1 -410 TAAAAATTTTTT - | DM_3 -231 TTTAACTAT + | DM_4 -1412 TTAGCCTAA + | DM_11 -468 ATTGTTAGTAA - | DM_3 -242 ATTAACAAA + | DM_3 -295 TTTACCGAA + | DM_11 -415 ATTTTTTTTAA - ]
FBgn0025836	Dmel\RhoGAP1A	X	+	127449	[ DM_7 -314 TTTAATTAATAT + | DM_7 -310 ATTAATATTAAT + | DM_3 -119 ATTAACAAA + | DM_10 -373 AAACTAATTAT - | DM_7 -112 ACAAATGGTTAT + | DM_8 -314 TATTAATTAAA - | DM_8 -862 AATTATTAAGT - | DM_8 -158 AATTAATAATC - | DM_1 -374 AACTAATTATGT - | DM_1 -522 AACGTATTATTT + | DM_3 -246 ATTAACAAA + | DM_8 -858 AAATAATTATT - | DM_3 -351 TTTACCTAA + | DM_2 -864 TTATTA - | DM_8 -285 AATTAATAATC - | DM_1 -859 TA…
FBgn0266429	Dmel\AstA-R1	X	+	3574536	[ DM_8 -386 TATAATTAATT - | DM_11 -746 CATATTTATAA + | DM_8 -389 AATTAATTATA - | DM_10 -1187 TAATTAACTTA - | DM_7 -680 ATAAATATTTTT + | DM_7 -344 TTCAATTTTTAT + | DM_2 -1216 TTATTA - | DM_7 -224 AATAAAATTTAT + | DM_10 -1183 TTAATAATTAA - | DM_7 -388 ATAATTAATTAT + | DM_8 -1181 AATTAATAATT - | DM_7 -748 AAACATATTTAT + | DM_8 -215 TATTATTTATA - | DM_11 -1184 TTAATTATTAA + | DM_1 -679 TAAATATTTTTT +…
FBgn0052392	Dmel\CG32392	3L	-	6763246	[ DM_11 -886 TTTTTTTATAA + | DM_8 -638 AATTATTCATT - | DM_8 -835 TACTATTTATT - | DM_10 -1017 AAAATGACTTT - | DM_8 -428 TATAATTTATT - | DM_8 -432 ATTTATTTATT - | DM_8 -1038 AACTATTTATC - | DM_8 -435 TATTTATTATT - | DM_8 -599 AATTATTTATG - | DM_8 -439 TATTATTTATC - | DM_8 -595 AAATAATTATT - | DM_4 -1466 TTAACCTTT + | DM_10 -906 ATAACAATTTT + ]
FBgn0028993	Dmel\scro	3L	+	24724162	[ DM_1 -1445 AACTTATTTATT - | DM_8 -1446 ACTTATTTATT - | DM_8 -782 ATTTATTTATT - | DM_3 -1418 ATTAACGAA + | DM_7 -631 TTTAAATATTAT + | DM_8 -778 AATAATTTATT - | DM_2 -788 TTATTA - | DM_3 -1281 TTTACCAAA + | DM_11 -1224 TTGATTTTTAA + | DM_1 -714 TGATTATTTTTT + | DM_3 -1052 CTTAACCAT + ]
FBgn0031161	Dmel\CG15445	X	+	21117159	[ DM_7 -1185 TATAATAATAAT + | DM_11 -1226 TTTATTATTAA - | DM_7 -330 TTGAATTTTAAT + | DM_13 -1191 TTATAACTA - | DM_11 -1136 TATTTTTATAA - | DM_11 -1231 AATATTAATAA + | DM_2 -1239 TTATTA - | DM_13 -1245 TTATAACTA - | DM_8 -1228 TATTATTAATA - | DM_7 -1200 AATAATAATAAT + | DM_11 -1220 ATTATTTTTAT - | DM_2 -1263 TTATTA - | DM_7 -1176 AATAATACTTAT + | DM_7 -1182 AATAATAATAAT + | DM_7 -1215 AATAATTATTAT…
FBgn0027544	Dmel\CG2217	3R	-	30422971	[ DM_2 -871 TTATTA - | DM_11 -263 ATTTTTTATAA - | DM_11 -19 ATTATTTTTCA - | DM_8 -158 AATCAATAATA - | DM_2 -1115 TTATTA - | DM_7 -304 TTTAATTTTAAT + | DM_3 -255 GTTACCTAA + | DM_8 -1109 TAATAATTATT - | DM_11 -1111 ATAATTATTAA - | DM_1 -187 AATTTACTTTTT + | DM_11 -176 CTTATTTATAA - | DM_1 -1107 TAATTATTACGA + | DM_3 -114 ATTAACTAT + | DM_3 -296 TTTAACAAA + | DM_13 -326 CTAAAAGTA - | DM_13 -135 TTA…
FBgn0004432	Dmel\Cyp1	X	-	16320370	[ DM_8 -731 TATAAATAATT - | DM_11 -644 TTAGTTATTAA + | DM_8 -1407 AATTAATTACA - | DM_4 -361 TTATCTTAA + | DM_7 -531 AAAAATAATTAA + | DM_7 -160 TTTATTTATTAT + | DM_8 -648 AACTAATAATA - | DM_8 -528 TATTAATTATT - | DM_11 -761 ATTATTTTTTA + | DM_1 -732 AAATTATTTATA + | DM_1 -762 CAATTATTTTTT + | DM_8 -549 TATTCATTATT - | DM_7 -394 AATAATGGTTAT + | DM_1 -794 AAATAATTTTGA + | DM_2 -1079 TTATTA - | DM_7…
FBgn0032651	Dmel\Oli	2L	+	17589184	[ DM_11 -1299 TTTATTATTAA + | DM_2 -1452 TTATTA - | DM_11 -321 ATGATTAATAA + | DM_8 -458 TATTATTTAGT - | DM_4 -254 TTAACTTTT + | DM_8 -321 TATTAATCATT - | DM_10 -379 TAATTAACTAT - | DM_7 -219 AGAAATTATTAT + | DM_8 -314 TATTCATTATT - | DM_11 -1086 TTTATATTTAA + | DM_8 -303 AATTAATAATC - | DM_8 -1019 ATTTATTTATT - | DM_2 -1039 TTATTA - | DM_1 -374 TAATTATTACTT + | DM_2 -1077 TTATTA - ]
FBgn0037972	Dmel\CG10005	3R	-	11977197	[ DM_4 -456 TTATCGTTT + | DM_8 -347 AATTAATTAAT - | DM_11 -1276 TTTATTTTGAA + | DM_8 -274 AATTATTTAAA - | DM_8 -1044 AATTAATTAAT - | DM_8 -484 AAATATTTATT - | DM_10 -350 TAATTAATTAA - | DM_8 -1048 AATTAATAATT - | DM_8 -343 AATTAATTAAT - | DM_8 -1052 AATAATTAATT - | DM_10 -346 TAATTAATTAA - | DM_11 -1051 TTAATTATTAA + | DM_10 -342 AAATTAATTAA - ]
FBgn0002645	Dmel\Map205	3R	-	32068441	[ DM_13 -1150 TTAAAGCTA - | DM_3 -35 TTTAACAAA + | DM_11 -422 AATTTTTTTAA - | DM_11 -819 TTTATTTTTAG - | DM_11 -874 TTTATTTTTAG - | DM_3 -378 TTTAGCCAA + | DM_1 -1339 AACCAATTTTTT - | DM_1 -872 TATTTATTTTTA - | DM_1 -817 TATTTATTTTTA - | DM_11 -1409 AATTTTTTTAA - | DM_8 -771 TTTTATTTATT - | DM_8 -814 TTTTATTTATT - ]
FBgn0027500	Dmel\spd-2	3L	-	16595014	[ DM_11 -878 ATTATTTTTAT + | DM_11 -876 TATTTTTATAA + | DM_7 -817 ATAAATAATTAT + | DM_8 -901 AATTAATTAAT - | DM_8 -844 TAATAATTATT - | DM_7 -732 AAAAAATATTAT + | DM_5 -742 TTTTTTTTTA - | DM_11 -894 ATTATTATTAA + | DM_11 -854 ATTTTTTTTAA + | DM_2 -863 TTATTA - | DM_8 -814 AAATAATTATT - | DM_8 -898 AATAATTAATT - | DM_5 -736 ATTTTTTTTT - | DM_7 -847 TTTAATAATTAT + | DM_7 -835 TATAATTATTAT + | DM_7 -…
FBgn0032690	Dmel\CG10333	2L	+	18606832	[ DM_11 -142 TTTTTTAATAA - | DM_11 -169 AATATTAATAA - | DM_8 -1318 TATAAATTATT - | DM_10 -387 AAAATAATTAT - | DM_11 -118 AATATTATTAA - | DM_11 -1212 ATTATTTTAAA - | DM_8 -392 AATTATTTACC - | DM_8 -388 AAATAATTATT - | DM_13 -161 TTAAAAATA - | DM_8 -1334 AAATATTTATT - | DM_8 -171 TATTAATAATA - | DM_11 -679 AATATTCTTAA + | DM_11 -1239 TAGGTTTATAA + | DM_8 -1285 TATTATTTTTT - | DM_13 -1330 TTAAAAATA …
FBgn0030218	Dmel\CG1628	X	-	10602714	[ DM_8 -203 TATTTATTATT - | DM_11 -792 TTTGTGTTTAA - | DM_13 -1106 TTAAAAATA - | DM_11 -51 TTTATTAATAA - | DM_11 -305 TAAATTATTAA + | DM_5 -743 ATTTCTTATA - | DM_8 -53 TATTAATAATC - | DM_11 -208 ATTATTTTTTA - | DM_10 -304 TTAATAATTTA - | DM_8 -210 TATTTTTTATT - | DM_8 -207 TATTATTTTTT - | DM_11 -1107 ATTATTTTTAA + | DM_8 -751 TATCATTTATA - | DM_11 -194 TTTGTTTTTTA - | DM_8 -200 TTTTATTTATT - | DM…
FBgn0039959	Dmel\CG17514	3L	-	28012599	[ DM_11 -1304 TTTGTATTTAA - | DM_11 -1238 ATTATTAATAA - | DM_10 -386 TTATTAATTTA - | DM_7 -362 TTTAAATTTTAT + | DM_11 -1243 CATATTATTAA + | DM_11 -1240 ATTATTAATAA + | DM_8 -1237 GATTATTAATA - | DM_7 -397 AATAATAATAAT + | DM_10 -302 AAACTAATTTA - | DM_11 -1235 TTGATTATTAA - | DM_2 -1239 TTATTA - | DM_7 -150 GTAAATTATTAT + | DM_4 -145 TTATCTTTT + | DM_7 -400 TTAAATAATAAT + | DM_7 -386 TAAATTAATAAT…
FBgn0003209	Dmel\raw	2L	-	8740660	[ DM_11 -658 ATTATTATTAA - | DM_8 -1448 TATAAATAATT - | DM_11 -1378 TTTCTTATTAA + | DM_4 -338 TTAACTTTG + | DM_8 -139 TATTATATATT - | DM_11 -622 ATTATTTTAAA - | DM_13 -1175 CTCAAAGTA - | DM_3 -94 GTTAACCAA + | DM_8 -660 TATTATTAATG - | DM_11 -1448 ATTATTTATAA + | DM_11 -929 TATATTTTTAA - | DM_11 -1373 TCTATTAATAA - | DM_3 -272 TTTACCCAA + | DM_1 -1451 AAATAATTATGA - | DM_3 -552 GTTACCTAA + | DM_4…
FBgn0037429	Dmel\Osi19	3R	+	6335362	[ DM_8 -1078 TATTATTTATT - | DM_8 -672 TATTATTTATT - | DM_8 -1291 TATTTATTATT - | DM_8 -1099 TATTATTTATT - | DM_8 -941 TATTTATTATT - | DM_8 -1081 TATTTATTATT - | DM_8 -983 TATTTATTATT - | DM_8 -1151 TATTTATTATT - | DM_8 -913 TATTTATTATT - | DM_8 -651 TATTATTTATT - | DM_8 -742 TATTATTTATT - | DM_8 -605 TATTTATTATT - | DM_8 -724 TATTTATTATT - | DM_8 -931 TATTATTTATT - | DM_8 -700 TATTATTTATT - | DM…
FBgn0040734	Dmel\CG15065	2R	+	18389959	[ DM_8 -301 AATTATTTAAA - | DM_10 -344 AAATTAAATTT - | DM_7 -280 TTTTATATTTAT + | DM_2 -773 TTATTA - | DM_8 -1049 TGTTATTTATT - | DM_11 -532 TATTTTATTAA - | DM_11 -141 AATGTTGATAA - | DM_1 -969 TAATTATTTTGC - | DM_8 -1429 AATCAATAATA - | DM_3 -422 TTTAACAAA + | DM_4 -294 TTAGCTTTA + | DM_10 +354 TTATTAACTTT - | DM_7 -765 TAAAATATATAT + | DM_11 -961 ATTGTTTATAA - | DM_2 -1055 TTATTA - | DM_7 -959 …
FBgn0032681	Dmel\CG10283	2L	-	18484513	[ DM_4 -997 TTAACTTTA + | DM_8 -642 TGTTATTTATT - | DM_2 -554 TTATTA - | DM_11 -1309 GTTATTTTTAA + | DM_7 -428 TTTAATTATAAT + | DM_1 -444 TACCTATTATTT + | DM_2 -557 TTATTA - | DM_7 -187 TTAAATAATAAT + | DM_3 -449 ATTACCTAT + | DM_1 -645 TATTTATTTTTA - | DM_3 -578 ATTACCCAA + | DM_8 -188 TATTATTTAAT - | DM_4 -831 TTACCTTTT + | DM_3 -356 TTTATCTAA + | DM_7 -434 TTAAATTTTAAT + ]
FBgn0013672	Dmel\-	mt	+	4062	[ DM_7 -831 TTTAATAATTAT + | DM_3 -544 TTTACCTAT + | DM_13 -541 TTATAGGTA - | DM_10 -1050 AAATTAATTTG - | DM_10 -916 CAATTAATTTT + | DM_10 -323 AAAGTAATTTA - | DM_13 -990 ATAAAAGTA - | DM_8 -163 TATTAATTATT - | DM_11 -1371 TTTATTATTTA - | DM_11 -830 ATAATTATTAA - | DM_1 -877 TAATTATTACTA - | DM_11 -835 TTTTTTAATAA + | DM_7 -174 TAAAATTATTAA + | DM_4 -1381 TTAACGTTA + | DM_2 -592 TTATTA - | DM_11 …
FBgn0036101	Dmel\NijA	3L	-	10696877	[ DM_8 -1473 TATTGTTTATT - | DM_8 -406 AAATATTTATA - | DM_8 -1276 TATTATTAATA - | DM_2 -1272 TTATTA - | DM_7 -327 TTAAATAAATAT + | DM_11 -1274 ATTATTATTAA - | DM_1 -1267 TAATAATTAATT + | DM_11 -407 AATATTTATAA - | DM_7 -1159 TTTACTTATTAT + | DM_2 -1278 TTATTA - | DM_11 -1262 TTAATTATTAA + | DM_8 -1489 AAATATTTATT - | DM_8 -1263 AATAATTAATT - | DM_7 -243 TTAAATAATAAA + | DM_1 -404 TAAATATTTTTT + |…
FBgn0032595	Dmel\CG17996	2L	-	16731039	[ DM_8 -1181 TATTATTTATC - | DM_11 -32 TTCATTTTTAA - | DM_8 -1428 AATTATTAATA - | DM_11 -1281 TTTAATTTTAA + | DM_11 -1461 ATTATTTTTAA - | DM_11 -1429 ATTATTAATAA - | DM_11 -1334 ATTTTTAATAA - | DM_11 -1434 AATTTTATTAA + | DM_11 -1467 TTTAATTTTAA - | DM_11 -1426 TAAATTATTAA - | DM_11 -1156 CATATTTATAA - | DM_4 -1146 TTAGCTTAT + | DM_11 -1331 TTTATTTTTAA - | DM_11 -147 TTTTTTTTTAA - | DM_13 -1280 T…
FBgn0261593	Dmel\RpS10b	X	+	19598031	[ DM_11 -1421 AATATTTATAA + | DM_8 -513 TATTATTTATT - | DM_8 -541 TATTTATTATT - | DM_1 -1220 AAATTATTTATT + | DM_2 -1399 TTATTA - | DM_8 -509 TATTTATTATT - | DM_2 -1439 TTATTA - | DM_8 -520 TATTTATTATT - | DM_4 -962 TTAACCTAA + | DM_7 -473 TTTAATTGTTTT + | DM_8 -936 TATTAATTAAA - | DM_1 -1144 AACCTAATTTTT + | DM_4 -292 TTAACTTAA + | DM_7 -526 AATAATAATAAT + | DM_8 -530 TATTATTTAGT - | DM_8 -506 A…
FBgn0013676	Dmel\-	mt	+	4736	[ DM_8 -837 TATTAATTATT - | DM_11 -222 AATATTTCTAA - | DM_7 -660 TAACAAATTTAT + | DM_11 -109 AATGTTATTAA - | DM_11 -1306 AATATTATTAA - | DM_7 -800 TTAGATGATTAT + | DM_4 -367 TTAACTTTA + | DM_4 -349 TTACCTTTA + | DM_2 -1310 TTATTA - | DM_8 -1308 TATTATTAAAA - | DM_11 -848 AAAATTATTAA + | DM_7 -495 TTAAAACTTTAT + | DM_1 -1101 AACTAATTTTTT + | DM_11 -1095 TTTTTTATTAA + | DM_13 -628 TTAAAAATA - | DM_…
FBgn0013681	Dmel\-	mt	+	5608	[ DM_8 -70 AATTAATAATA - | DM_11 -1473 AATGTTCTTAA - | DM_11 -1031 TTTATTATTAA + | DM_11 -1094 AATATTTCTAA - | DM_11 -326 TATATTCATAA - | DM_11 -1327 TTTATTTTTAT + | DM_4 -1227 TTAGCTTTA + | DM_8 -1294 AATTATTAAAT - | DM_11 -1394 AATTTTATTAA + | DM_11 -73 TATATTATTAA + | DM_13 -1332 ATAAAAGTA - | DM_4 -1245 TTAACTTTA + | DM_4 -1221 TTACCTTTA + | DM_11 -974 ATTTTTATTAA + | DM_8 -7 TACTATTAATT - | …
FBgn0051809	Dmel\CG31809	2L	-	16858714	[ DM_11 -298 TTTATTTTTAT - | DM_2 -1286 TTATTA - | DM_11 -1287 ATTGTTAATAA + | DM_2 -902 TTATTA - | DM_8 -543 TATTATTTAGA - | DM_1 -981 TACTTATTACTA + | DM_10 -370 AAACTAATTAT - | DM_7 -320 TATAATTTTTAT + | DM_13 -313 TTAAAAATA - | DM_8 -371 AACTAATTATA - | DM_8 -1187 TTTTATTTATT - | DM_11 -958 ATGATTTTTAA + | DM_7 -259 TATAAGTATTAT + | DM_1 -369 TAATTAGTTTTT + | DM_7 -902 TAATATAATAAT + | DM_7 -…
FBgn0023213	Dmel\eIF4G	4	-	930715	[ DM_11 -1000 TTTATTTGTAA + | DM_8 -711 TATTAAATATT - | DM_7 -121 TTAAAAACTTAT + | DM_2 -548 TTATTA - | DM_4 -805 TTATCCTAA + | DM_7 -96 TTAAATTATTAA + | DM_1 -442 TACCAATTTCTT + | DM_11 -121 TAAGTTTTTAA - | DM_8 -549 TATTATATATT - | DM_4 -753 TTACCTTTT + | DM_11 -129 TTTATTTTTAA + | DM_11 -1426 TTTATGTTTAA - | DM_7 -379 TTAACTAATTAT + | DM_8 -157 TGTTAATTATT - | DM_11 -327 TTTGTTTTAAA + | DM_1 -…
FBgn0024332	Dmel\Mcm3	X	+	5323855	[ DM_8 -448 TATTTATTATT - | DM_8 -659 TATTTATTATT - | DM_4 -1191 TTATCATTT + | DM_8 -788 TATTATTAAAT - | DM_8 -102 AATTATTAACT - | DM_11 -908 TTTATTTTAAA + | DM_8 -331 TATTTATTATT - | DM_8 -526 TATTTATTATT - | DM_8 -441 TATTATATATT - | DM_8 -877 TTTTATTTATT - ]
FBgn0030876	Dmel\CG6762	X	+	17856974	[ DM_8 -494 AATCATTAATT - | DM_8 -505 AATTAATCATT - | DM_8 -1389 AATTATTTATA - | DM_11 -556 TACATTTTTAA + | DM_11 -1275 TTTATTTTTAG + | DM_4 -821 TTACCTTTT + | DM_4 -1075 TTAACTTTA + | DM_8 -501 AATTAATTAAT - | DM_8 -490 AATTAATCATT - | DM_8 -486 AATTAATTAAT - | DM_11 -1340 TTTGTTTTTAG + | DM_10 -1093 TAAATAAGTAA - | DM_10 -937 AAAAAAATTAA + ]
FBgn0038546	Dmel\CG7379	3R	-	17798304	[ DM_11 -425 ATTATTTTTTA - | DM_8 -8 TATTATTTATA - | DM_11 -688 AATTTTTATAA + | DM_8 -296 TATCATTCATT - | DM_11 -119 TTTTTTAATAA - | DM_8 -464 AAATATTTATT - | DM_11 -682 AATTTTTATAA - | DM_8 -452 TATTAATAATA - | DM_11 -455 TATATTATTAA + | DM_11 -450 AATATTAATAA - | DM_13 -200 TTAAAAATA - | DM_11 -586 TATATTTTTAA - | DM_8 -442 TATTATTTAAT - | DM_11 -447 TTTAATATTAA - | DM_8 -581 AATTATATATT - | DM…
FBgn0051716	Dmel\Cnot4	2L	+	10396716	[ DM_2 -1259 TTATTA - | DM_11 -719 TTGGTTTTTAA + | DM_8 -187 TATTAATTTTT - | DM_8 -554 TATTATTAATA - | DM_11 -259 ATTGTTATTAA + | DM_1 -300 TACTAAATTTTT + | DM_8 -291 TATTATTTAAA - | DM_11 -557 ATTATTAATAA + | DM_7 -175 AAATATAGTTAT + | DM_10 +388 TTATTAATTAT - | DM_8 -256 TATTAATAACA - | DM_2 -553 TTATTA - | DM_8 -557 TATTAATAATC - | DM_10 -400 AAAATAATTGT - | DM_8 -210 TTTTATTTATT - | DM_11 -29…
FBgn0039830	Dmel\ATPsynC	3R	-	31219630	[ DM_7 -744 ATAATTAATTAT + | DM_3 -349 ATTATCTAA + | DM_1 -746 TAATAATTAATT + | DM_3 -357 TTTATCTAA + | DM_8 -858 AATTTTTTATT - | DM_2 -751 TTATTA - | DM_8 -745 AATTAATTATT - | DM_1 -748 TAATTATTATTT - | DM_3 -341 ATTATCTAA + | DM_2 -1473 TTATTA - | DM_8 -752 TATTATTTATT - | DM_8 -742 TATAATTAATT - | DM_1 -865 TATTTATTTCTT - | DM_7 -406 ATACATACTTAT + | DM_8 -862 TTTTATTTATT - | DM_1 -878 TAATAAT…
FBgn0051997	Dmel\CG31997	4	-	156060	[ DM_8 -1330 AAATATTTATT - | DM_7 -320 AATAATTATTAT + | DM_2 -375 TTATTA - | DM_8 -320 TAATAATTATT - | DM_1 -1076 TACCAATTATGT + | DM_2 -1240 TTATTA - | DM_10 -319 ATAATAATTAT - | DM_7 -375 TTATATAATAAT + | DM_5 -799 ATGTTTTTTA - | DM_8 -1085 TAATATTTATA - | DM_1 -891 AACATATTATTT + | DM_2 -1158 TTATTA - | DM_7 -469 TTTAAATTTTAT + | DM_11 -1092 GATATTTATAA + | DM_1 -321 AAATAATTATTA + | DM_8 -123…
FBgn0085443	Dmel\spri	X	-	10585422	[ DM_4 -178 TTAACATTA + | DM_10 +319 AAAACAATTAA - | DM_3 -376 TTTAACTAT + | DM_8 -222 AACTATTTATC - | DM_8 -1377 TATTAATTTTT - | DM_7 -485 ATAAATTAGTAT + | DM_1 -806 TATTTATTTTTT + | DM_7 -729 ATTCATAGTAAT + | DM_8 -1252 AAGTATTTATA - | DM_11 -232 TTTATTATTGA + | DM_2 -1376 TTATTA - | DM_8 -458 TATTAATTACA - | DM_11 -630 TTTAATATTAA + | DM_1 -726 AAATTACTATGA - | DM_2 -834 TTATTA - | DM_7 -622 T…
FBgn0030992	Dmel\CG33253	X	+	19183421	[ DM_8 -1164 TATTATTTGTT - | DM_8 -1446 AATTAATAACA - | DM_10 -322 TAACTAATTAT - | DM_1 -1108 TAATAATTTTTT + | DM_7 -307 TTAAACTTTTAT + | DM_8 -323 AACTAATTATT - | DM_1 -349 AAATAATTTATT + | DM_8 -316 AATTATTAACT - | DM_11 -1449 ATTGTTATTAA + | DM_2 -1113 TTATTA - | DM_8 -295 TATTATTTAAA - | DM_8 -1241 AATGAATTATT - | DM_8 -370 TATGAATAATT - | DM_7 -294 TTAAATAATAAT + | DM_8 -348 AATAAATTATT - ]
FBgn0011764	Dmel\-	X	+	16333612	[ DM_8 -1034 AATTATTTATT - | DM_13 -1030 TTAAAATTA - | DM_8 -1041 TATTAATTTTT - | DM_8 -1207 TATAAATTATT - | DM_11 -373 CTTATTTTTAA - | DM_11 -353 TTTATTTTAAA - | DM_3 -397 ATTAACGAA + | DM_1 -1100 AAATTATTTGTT - | DM_8 -1140 TAATATTTATT - | DM_11 -964 TATGTTTGTAA - | DM_1 -1258 TATTTATTTCTT - | DM_3 -605 TTTAACAAA + | DM_11 -1448 GTTATTTTTAA + | DM_8 -1118 GATTATTTATA - | DM_11 -1212 ATTATTTTAAA…
FBgn0263994	Dmel\CG43737	X	+	15175441	[ DM_7 -1267 TATAATGGTTAT + | DM_3 -108 GTTAACCAA + | DM_1 -1345 TTATTATTTTTT + | DM_3 -497 ATTAACAAA + | DM_2 -1362 TTATTA - | DM_1 -511 AACTTATTTTTG - | DM_7 -1317 TTAAGTAGTTAT + | DM_1 -1314 AAATAACTACTT - | DM_1 -1356 TAACAATTATTA - ]
FBgn0032150	Dmel\CG13123	2L	-	9793107	[ DM_11 -528 ATAATTATTAA + | DM_11 -1478 TTTATAATTAA + | DM_8 -302 TATTATTTAAA - | DM_11 -1482 TTTTTTTATAA + | DM_1 -1307 AAATTATTATTA - | DM_3 -685 TTTAACTAA + | DM_11 -852 TTTATTATTAT - | DM_8 -341 AATTAGTTATT - | DM_11 -874 TTTGTTTGTAA - | DM_3 -1014 ATTAACTAA + | DM_11 -300 TTTATTATTTA - | DM_8 -235 AAATATTTATT - | DM_8 -857 TATTATTTGTT - | DM_13 -337 TTAAAATTA - | DM_8 -287 TAATATTAATT - | D…
FBgn0030510	Dmel\CG12177	X	-	13680500	[ DM_1 -418 TAAATATTTTTT - | DM_4 -1397 TTATCTTGT + | DM_3 -269 ATTACCCAA + | DM_1 -616 AATTTATTTTTT - | DM_3 -185 ATTAGCCAA + | DM_3 -326 TTTAGCCAA + ]
FBgn0020633	Dmel\Mcm7	3L	+	8891596	[ DM_3 -696 TTTAACTAT + | DM_8 -677 TATTATTAATC - | DM_8 -184 AAATATTTATT - | DM_1 -540 AAATAATTATGT + | DM_3 -963 ATTAACTAA + | DM_2 -679 TTATTA - | DM_8 -543 AATTATTTATT - | DM_3 -854 ATTAACAAA + | DM_1 -1082 TACTTGTTTTTT - | DM_7 -183 ATAAATATTTAA + ]
