# Supplementary material for: Modeling the cis-regulatory modules of genes expressed in developmental stages of Drosophila melanogaster
Source: PeerJ. 2017 May 30;5:e3389. doi: 10.7717/peerj.3389 (PMC5452948; doi:10.7717/peerj.3389)
Supplement: Data S2 [file peerj-05-3389-s011.zip › Supplemental Data S2/Embryo_2_4h.txt]

##FlyBase_ID	Gene_Symbol	Chromosome	Strand	TSS	Detected_Motifs
FBgn0264607	Dmel\CaMKII	4	-	1053703	[ DM_21 +15 GATTTTCAAG + | DM_3 -1256 TTCCATTGA + | DM_3 -774 TTGCATTGG + ]
FBgn0038224	Dmel\ATPsynE	3R	+	14326947	[ DM_3 -444 TTGCATTTA + | DM_3 -1466 TTCCATAGG + ]
FBgn0035833	Dmel\CG7565	3L	-	8091786	[ DM_3 -987 TTCCATTCA + | DM_3 -923 TTGCATGCA + ]
FBgn0001992	Dmel\Cyp303a1	2L	+	16294183	[ DM_21 +388 GATTGGCAAG + | DM_3 -265 TTGCATTCG + ]
FBgn0028968	Dmel\gammaCOP	3R	+	31572143	[ DM_3 -454 TCGCATTGA + ]
FBgn0053530	Dmel\Acp53C14c	2R	-	16751495	[ DM_28 -1428 TGATCAGTTAGA + ]
FBgn0039972	Dmel\CG17018	2L	+	22308755	[ DM_3 -153 TTGCATTCT + | DM_28 -376 TGAGCAGGTAGT + ]
FBgn0020372	Dmel\TM4SF	2R	+	23878197	[ DM_21 +230 GATTCGCAAG + ]
FBgn0029664	Dmel\CG10802	X	+	3482965	[ DM_21 +350 GAATGTCCAG + | DM_3 -716 TTGCATTAA + ]
FBgn0030761	Dmel\CG9784	X	-	16599215	[ DM_3 -156 TCGCATTCA + ]
FBgn0035603	Dmel\CG10635	3L	-	5368008	[ DM_3 -1273 TTCCATACA + ]
FBgn0038256	Dmel\CG7530	3R	-	14731509	[ DM_28 -529 CGGTCAATGCGA + ]
FBgn0015553	Dmel\tos	2L	-	18682075	[ DM_3 -440 TCCCATTCA + | DM_3 -404 TTGCATTGG + | DM_28 -686 CGATCACCTCGT + ]
FBgn0259734	Dmel\Nost	X	+	9030205	[ DM_28 -118 CGCTCACGGAGA + ]
FBgn0030943	Dmel\CG6540	X	+	18648182	[ DM_28 -934 TGATCAAGTCGC + ]
FBgn0040813	Dmel\Nplp2	3L	+	13356376	[ DM_3 -528 TTGCATTGA + ]
FBgn0020660	Dmel\eIF-4B	3L	-	27858271	[ DM_28 -495 TGTGCAGCGAGT + ]
FBgn0001108	Dmel\DCTN1-p150	3L	+	13929387	[ DM_3 -1337 TTGCATAGG + ]
FBgn0032779	Dmel\CG16771	2L	+	19424050	[ DM_28 -427 TGCTCACGGAGA + ]
FBgn0262601	Dmel\SmB	2L	-	10426627	[ DM_28 -1026 TGAGCAAGTAGA + ]
FBgn0032907	Dmel\CG9272	2L	-	20927860	[ DM_11 +274 GGATCGAGTAGC + | DM_28 -1216 TGCTCAACTCGC + | DM_21 +487 GACTCCCCAG + | DM_21 +203 GATACTCAAG + | DM_11 +243 GGATCTGGTTGG + ]
FBgn0036396	Dmel\CG17359	3L	-	13999251	[ DM_3 -502 TTGCATCCA + | DM_3 -462 TTGCATTCC + ]
FBgn0011769	Dmel\Fdx1	3L	-	9371238	[ DM_3 -982 TTGCATTCG + | DM_21 +281 GATTGCCAAG + | DM_28 -774 TGGTCAACGAGT + ]
FBgn0005630	Dmel\-	2R	-	10543291	[ DM_21 +392 GATTGTCAAT + ]
FBgn0033988	Dmel\pcs	2R	+	14981263	[ DM_3 -1033 TCCCATTCA + | DM_3 -879 TTCCATACA + ]
FBgn0038272	Dmel\CG7265	3R	-	14893954	[ DM_28 -601 TGGTCACGCAGT + ]
FBgn0002774	Dmel\mle	2R	-	5980778	[ DM_11 +249 GGTTCGTGTAGA + | DM_21 +190 GTTTCCCAAG + ]
FBgn0037819	Dmel\CG14688	3R	-	10680925	[ DM_3 -981 TTGCATACA + ]
FBgn0031235	Dmel\CG13693	2L	+	232487	[ DM_21 +268 GATTGTCCAG + ]
FBgn0031834	Dmel\CG13766	2L	-	6566181	[ DM_28 -356 CGGGCACGTAGA + | DM_3 -53 TAGCATTCA + ]
FBgn0033686	Dmel\Hen1	2R	+	12145710	[ DM_28 -1281 CGATCACGTAGA + | DM_28 -1183 CGGGCTACTCGA + ]
FBgn0264922	Dmel\smt3	2L	-	6967644	[ DM_3 -1391 TCGCATAGA + ]
FBgn0028663	Dmel\VhaM9.7-b	3L	+	21539862	[ DM_3 -1239 TTTCATTCA + ]
FBgn0035625	Dmel\Blimp-1	3L	+	5630983	[ DM_28 -774 AGCTCAGCTCGA + | DM_3 -1103 TTGCATGCA + | DM_28 -370 CGCTCACCTTGA + ]
FBgn0262872	Dmel\milt	2L	+	7037823	[ DM_11 +273 GGTGCACGTTGC + ]
FBgn0015808	Dmel\ScpX	2L	+	18831229	[ DM_3 -202 TTCCATTGA + ]
FBgn0030572	Dmel\mRpS25	X	-	14582982	[ DM_3 -818 TTGCATAGG + ]
FBgn0026147	Dmel\CG16833	2L	+	10989401	[ DM_28 -663 TGGGCAACGAAA + | DM_3 -302 TTCCATAGG + | DM_28 -744 TGCTCACCGACA + ]
FBgn0003053	Dmel\peb	X	+	4617564	[ DM_28 -1247 TGGTCACCTAAT + | DM_28 -1086 CGGGCAGCTACA + ]
FBgn0028992	Dmel\sds22	3R	+	17391594	[ DM_28 -741 TGGTCACCTCGC + ]
FBgn0021795	Dmel\Tapdelta	2R	-	11371335	[ DM_3 -528 TTGCATTCG + ]
FBgn0011241	Dmel\cbx	2R	-	9875072	[ DM_3 -279 TTTCATTCA + | DM_3 -230 TTCCATTCG + | DM_3 -1369 TTGCATTCA + ]
FBgn0039664	Dmel\CG2006	3R	+	29489468	[ DM_3 -94 TTGCATACA + | DM_21 +422 TATTCCCAAG + ]
FBgn0032780	Dmel\CG13085	2L	+	19424050	[ DM_28 -427 TGCTCACGGAGA + ]
FBgn0038673	Dmel\CG14286	3R	+	19024092	[ DM_28 -744 TGGTCAGGAAGT + ]
