# Supplementary material for: Modeling the cis-regulatory modules of genes expressed in developmental stages of Drosophila melanogaster
Source: PeerJ. 2017 May 30;5:e3389. doi: 10.7717/peerj.3389 (PMC5452948; doi:10.7717/peerj.3389)
Supplement: Data S2 [file peerj-05-3389-s011.zip › Supplemental Data S2/Embryo_4_6h.txt]

##FlyBase_ID	Gene_Symbol	Chromosome	Strand	TSS	Detected_Motifs
FBgn0038353	Dmel\CG5399	3R	+	15695241	[ DM_15 -279 TAGATT - | DM_9 -1095 AGGCAAAAATTA - | DM_4 +61 AAGATA + | DM_13 -992 TTTAGCTA + ]
FBgn0037809	Dmel\CG12818	3R	+	10331581	[ DM_4 +81 AAGATA + | DM_9 -1027 TAGTAAAAACAA - ]
FBgn0000479	Dmel\dnc	X	+	3176440	[ DM_20 -814 TCCTTGTC - | DM_6 -776 ACCTACC - | DM_18 -813 ACAAGGACG + ]
FBgn0035409	Dmel\CG14963	3L	-	3172545	[ DM_20 -1457 TCCTCCTC - | DM_18 -967 ACAGGGACT + | DM_20 -1089 CCCTCTTC - | DM_6 -720 AGCTACC - ]
FBgn0066101	Dmel\LpR1	3R	-	25763105	[ DM_13 -164 TCTACCTA + | DM_12 -233 AACTATT + | DM_12 -273 AAGTATT + | DM_4 +59 AAGATA + | DM_9 -1056 AAGTAAACACAA - ]
FBgn0029821	Dmel\CG4020	X	+	5905746	[ DM_18 -1467 ACAAGGACA + | DM_20 -1468 TCCTTGTC - | DM_6 -146 ACCTACT - ]
FBgn0029082	Dmel\hbs	2R	+	15011396	[ DM_4 +286 AAGATA + | DM_15 -1000 TAGATT - | DM_9 -809 AAGTAAAAGTAT - ]
FBgn0026315	Dmel\Ugt35a	3R	-	11172664	[ DM_18 -1052 CCCTGGACA + | DM_12 -654 AAGTATT + | DM_6 -703 ACCTACC - | DM_20 -1299 CCCTCCTC - | DM_15 -476 TAGATT - | DM_13 -935 TCTACCTA + | DM_6 -699 AGCTACC - | DM_13 -693 TTTATCTA + ]
FBgn0266709	Dmel\Zmynd10	3L	-	13026437	[ DM_20 -1397 TCCTCCTC - | DM_21 -470 AGGTTA + | DM_18 -1313 CCATGGACA + | DM_13 -361 CTTAACTA + | DM_20 -1400 TCCTCCTC - | DM_6 -411 AGCTACC - ]
FBgn0038206	Dmel\twf	3R	+	14122654	[ DM_21 -600 AGGCTA + | DM_9 -907 AGGTAAGAACAA - | DM_4 +252 AAGATA + ]
FBgn0000579	Dmel\Eno	2L	-	1729636	[ DM_20 -742 TCCTTGTC - | DM_20 -1347 TCCTGCTC - | DM_18 -741 ACAAGGACA + | DM_6 -109 AGCTACC - ]
FBgn0053145	Dmel\GalT1	2R	-	11982956	[ DM_18 -503 CCCTGGACA + | DM_20 -738 TCCTGCTC - | DM_6 -13 ACCTACC - | DM_21 -358 AGGCTA + ]
FBgn0040465	Dmel\Dlip3	2R	+	18128494	[ DM_12 -311 AAGTATT + | DM_21 -1470 AGGTTA + | DM_6 -1024 AGCTACT - | DM_18 -1380 ACCAGGACT + | DM_20 -1477 TCCTCCTC - | DM_6 -885 AGCTACT - ]
FBgn0035776	Dmel\CG8564	3L	-	7387914	[ DM_6 -580 ACCTACT - | DM_18 -691 GCCAGGACA + | DM_12 -574 AACTATT + | DM_20 -1349 CCCTTTTC - ]
FBgn0036848	Dmel\CG10424	3L	-	19097709	[ DM_18 -1095 ACTTGGACA + | DM_20 -1169 TCCTGCTC - | DM_13 -73 TTTAACTA + | DM_15 -132 TAGATT - | DM_12 -40 AAGTATT + | DM_21 -1196 AGGCTA + | DM_6 -735 AGCTACT - ]
FBgn0033653	Dmel\CG13192	2R	+	11825345	[ DM_9 -895 TAGGAATAAGTA - | DM_21 -194 AGGCTA + | DM_15 -1017 TAGATT - | DM_12 -752 AAGTATT + | DM_4 +292 AAGATA + ]
FBgn0031829	Dmel\Osm6	2L	-	6557502	[ DM_4 +483 AAGATA + | DM_21 -621 AGGTTA + | DM_9 -679 ATGTAATAACTA - ]
FBgn0035165	Dmel\CG13887	3L	+	837861	[ DM_6 -962 ACCTACC - | DM_15 -1085 TAGATT - | DM_20 -1468 TCCTGCTC - | DM_21 -1133 AGGTTA + | DM_18 -1422 ACCTGGACC + | DM_13 -386 ATTACCTA + ]
FBgn0052971	Dmel\-	2L	+	14274821	[ DM_18 -913 ACATGGACT + | DM_6 -488 AGCTACC - | DM_20 -1285 CCCTTCTC - | DM_13 -226 CTTACCTA + ]
FBgn0028581	Dmel\mei-217	X	-	17142990	[ DM_21 -482 AGGTTA + | DM_13 -316 TCTAACTA + | DM_15 -1239 TAGATT - | DM_21 -83 AGGCTA + | DM_13 -522 TTTAGCTA + | DM_15 -1067 TAGATT - | DM_12 -1108 AACTATT + | DM_15 -1419 TAGATT - | DM_15 -50 TAGATT - | DM_13 -416 TTTAGCTA + | DM_15 -268 TAGATT - ]
FBgn0000520	Dmel\dwg	X	+	2727698	[ DM_18 -1447 ACAGGGACA + | DM_20 -1460 TCCTTTTC - | DM_6 -1205 ACCTACT - | DM_18 -1453 ACAGGGACA + ]
FBgn0260486	Dmel\Ziz	2L	-	7496307	[ DM_13 -230 TTTAACTA + | DM_18 -563 ACCTGGACA + | DM_18 -541 ACCTGGACC + | DM_20 -946 TCCTTCTC - | DM_12 -63 AAGTATT + | DM_6 -384 AGCTACT - | DM_18 -599 ACATGGACT + | DM_13 -1085 TTTAGCTA + ]
FBgn0262952	Dmel\-	mt	-	9544	[ DM_15 -1429 TAGATT - | DM_4 -818 AAGATA + | DM_13 -731 TTTATCTA + | DM_21 -641 AGGCTA + | DM_15 -1012 TAGATT - | DM_12 -299 AACTATT + | DM_13 -261 TTTACCTA + | DM_9 +369 AATTAAAAATAA - | DM_12 -609 AAGTATT + ]
FBgn0030520	Dmel\Pdcd4	X	-	13755406	[ DM_15 -848 TAGATT - | DM_9 -854 AAGGAAAAGTAT - | DM_21 -1171 AGGTTA + | DM_4 +280 AAGATA + ]
FBgn0035524	Dmel\CG11583	3L	-	4282817	[ DM_21 -225 AGGCTA + | DM_9 +60 AATTAAAAACAA - | DM_4 -1046 AAGATA + | DM_12 -860 AAGTATT + | DM_13 -1132 TTTATCTA + | DM_13 -105 TTTACCTA + ]
FBgn0260431	Dmel\CG42526	3L	-	9435399	[ DM_18 -1351 ACAAGGACG + | DM_20 -1352 TCCTTGTC - | DM_6 -299 ACCTACT - | DM_21 -139 AGGCTA + | DM_21 -1435 AGGTTA + ]
FBgn0001281	Dmel\janB	3R	-	30038728	[ DM_9 -903 TAGTAATAATTA - | DM_12 -1257 AAGTATT + | DM_4 +249 AAGATA + | DM_13 -273 TCTAACTA + ]
FBgn0020378	Dmel\Sp1	X	+	9729648	[ DM_15 -860 TAGATT - | DM_4 +459 AAGATA + | DM_9 -660 TAGGAAAAACAA - | DM_13 -1002 CTTAACTA + | DM_12 -1030 AAGTATT + | DM_21 -443 AGGTTA + ]
FBgn0266669	Dmel\Sec3	3L	-	17425217	[ DM_18 -839 GCCAGGACG + | DM_20 -1224 TCCTGTTC - | DM_20 -1215 TCCTCCTC - | DM_20 -1257 TCCTGCTC - | DM_13 -197 ATTACCTA + | DM_13 -1408 TTTAACTA + | DM_20 -1218 TCCTCCTC - | DM_21 -466 AGGTTA + | DM_6 -360 AGCTACT - | DM_18 -1175 ACGAGGACA + ]
FBgn0013672	Dmel\-	mt	+	4062	[ DM_9 +211 AAATAAAAATAA - | DM_12 -780 AACTATT + | DM_12 -1216 AACTATT + | DM_12 -72 AACTATT + | DM_13 -1449 TTTATCTA + | DM_13 -545 TTTACCTA + | DM_12 -1228 AACTATT + | DM_4 -947 AAGATA + | DM_15 -41 TAGATT - | DM_13 -74 ATTAACTA + | DM_12 -1001 AAGTATT + ]
FBgn0029818	Dmel\GAA1	X	-	5873357	[ DM_21 -174 AGGTTA + | DM_12 -1074 AAGTATT + | DM_21 -359 AGGCTA + | DM_13 -1295 TTTAGCTA + | DM_21 -135 AGGTTA + | DM_21 -347 AGGTTA + | DM_13 -541 TTTAACTA + ]
FBgn0033692	Dmel\wash	2R	+	12180493	[ DM_21 -78 AGGTTA + | DM_21 -1369 AGGTTA + | DM_13 -677 TTTAACTA + | DM_4 -1024 AAGATA + | DM_9 +90 AAGTAATAATTA - ]
FBgn0036830	Dmel\CG14077	3L	-	18914150	[ DM_15 -104 TAGATT - | DM_15 -628 TAGATT - | DM_21 -1231 AGGCTA + | DM_21 -796 AGGTTA + | DM_21 -656 AGGCTA + | DM_12 -1108 AAGTATT + | DM_21 -824 AGGCTA + | DM_21 -1 AGGCTA + ]
FBgn0039633	Dmel\CG11873	3R	+	29063040	[ DM_20 -583 CCCTCCTC - | DM_12 -292 AACTATT + | DM_6 -302 AGCTACT - | DM_18 -439 GCCTGGACG + ]
FBgn0266486	Dmel\-	2R	-	9192096	[ DM_9 -647 TAGGAAAAGTTA - | DM_4 +464 AAGATA + ]
FBgn0029925	Dmel\CG3040	X	-	6973393	[ DM_15 -1134 TAGATT - | DM_13 -140 ACTACCTA + | DM_9 -910 AAATAAAAATAA - | DM_4 +274 AAGATA + | DM_15 -557 TAGATT - ]
FBgn0027495	Dmel\Smyd4-4	2R	+	12140631	[ DM_9 -679 AAGCAAAAATAA - | DM_13 -1420 ATTAACTA + | DM_4 +472 AAGATA + ]
FBgn0267728	Dmel\otk2	2R	-	12025272	[ DM_6 -468 AGCTACT - | DM_20 -903 TCCTGCTC - | DM_6 -131 ACCTACT - | DM_18 -547 TCATGGACA + ]
FBgn0036579	Dmel\CG5027	3L	+	16229100	[ DM_13 -228 ATTAACTA + | DM_12 -22 AAGTATT + | DM_15 -1237 TAGATT - | DM_12 -1140 AACTATT + | DM_21 -773 AGGCTA + | DM_4 -1353 AAGATA - | DM_21 -142 AGGTTA + ]
FBgn0040345	Dmel\CG3708	X	-	930098	[ DM_18 -999 ACCAGGACA + | DM_18 -948 GCCAGGACG + | DM_20 -958 TCCTCTTC - | DM_20 -955 CCCTCCTC - | DM_20 -1243 CCCTTTTC - | DM_6 -253 AGCTACC - ]
FBgn0033900	Dmel\CG8257	2R	-	14161262	[ DM_21 -637 AGGCTA + | DM_18 -307 ACACGGACA + | DM_20 -864 TCCTGTTC - | DM_6 -300 ACCTACT - ]
FBgn0033915	Dmel\CG8485	2R	-	14239703	[ DM_18 -1170 ACAAGGACG + | DM_6 -906 ACCTACT - | DM_20 -1171 TCCTTGTC - ]
FBgn0015000	Dmel\betaggt-I	2L	+	4945579	[ DM_18 -1001 GCAAGGACA + | DM_21 -293 AGGTTA + | DM_6 -530 ACCTACC - | DM_18 -750 ACAAGGACT + | DM_20 -1153 TCCTTTTC - ]
FBgn0001206	Dmel\Hmr	X	-	10595855	[ DM_20 -1479 CCCTTTTC - | DM_6 -166 AGCTACC - | DM_20 -1332 CCCTCCTC - | DM_13 -85 TTTAGCTA + | DM_18 -1226 ACCAGGACA + ]
FBgn0039636	Dmel\Atg14	3R	+	29116391	[ DM_18 -1004 ACAAGGACT + | DM_6 -846 AGCTACT - | DM_18 -956 GCAAGGACA + | DM_20 -1005 TCCTTGTC - ]
FBgn0036857	Dmel\CG9629	3L	-	19268913	[ DM_15 -971 TAGATT - | DM_9 -766 AGGTAAAACTTA - | DM_4 +381 AAGATA + | DM_13 -766 TTTACCTA + ]
FBgn0002945	Dmel\nkd	3L	-	19045449	[ DM_9 -1043 TAGTAATAACTA - | DM_4 +73 AAGATA + ]
FBgn0052037	Dmel\CG32037	3L	-	9492215	[ DM_4 -1337 AAGATA - | DM_13 -243 ACTAACTA + | DM_4 -1344 AAGATA - | DM_4 -1330 AAGATA - ]
FBgn0039430	Dmel\CG5455	3R	+	26461527	[ DM_18 -1366 ACAAGGACT + | DM_18 -1170 GCACGGACA + | DM_20 -1367 TCCTTGTC - | DM_12 -1388 AACTATT + | DM_20 -1165 TCCTTGTC - | DM_18 -1149 GCAAGGACA + | DM_6 -1042 ACCTACT - | DM_20 -1352 TCCTGCTC - | DM_18 -1164 ACAAGGACA + ]
FBgn0031896	Dmel\CG4502	2L	-	7204264	[ DM_9 +340 AGGTAACAACAA - | DM_13 -905 TTTAGCTA + | DM_4 -812 AAGATA + ]
FBgn0039149	Dmel\CG18428	3R	+	24109367	[ DM_18 -1100 ACAAGGACG + | DM_6 -831 AGCTACC - | DM_20 -1101 TCCTTGTC - ]
FBgn0036352	Dmel\CG14110	3L	+	13384789	[ DM_20 -1185 TCCTTCTC - | DM_6 -887 AGCTACT - | DM_18 -914 GCAAGGACA + | DM_20 -1230 TCCTTCTC - | DM_20 -1272 TCCTCCTC - | DM_20 -1251 TCCTCCTC - | DM_20 -1158 TCCTTCTC - ]
FBgn0034365	Dmel\CG5335	2R	+	18621541	[ DM_12 -1412 AACTATT + | DM_21 -490 AGGCTA + | DM_4 +51 AAGATA + | DM_9 -1049 TTGTAATAATAA - ]
FBgn0037708	Dmel\CG9386	3R	-	9555408	[ DM_4 -1395 AAGATA - | DM_4 -1375 AAGATA - | DM_21 -1400 AGGTTA + | DM_21 -242 AGGCTA + | DM_15 -443 TAGATT - | DM_21 -222 AGGTTA + ]
FBgn0019925	Dmel\Surf4	3R	-	15346176	[ DM_4 +269 AAGATA + | DM_9 -876 AGGTAATAGCGA - ]
FBgn0265935	Dmel\coro	2R	-	6872718	[ DM_18 -1349 ACAAGGACA + | DM_6 -1250 ACCTACT - | DM_15 -811 TAGATT - | DM_20 -1350 TCCTTGTC - | DM_15 -1343 TAGATT - ]
FBgn0024804	Dmel\Dbp80	3L	+	27279316	[ DM_15 -617 TAGATT - | DM_4 -741 AAGATA + | DM_21 -35 AGGCTA + | DM_9 +383 TTGTAAAAGTAA - | DM_15 -454 TAGATT - | DM_12 -880 AAGTATT + ]
FBgn0028993	Dmel\scro	3L	+	24724162	[ DM_4 -669 AAGATA + | DM_9 +449 ATGAAAAAACAA - ]
FBgn0003559	Dmel\su(f)	X	+	23096771	[ DM_13 -1158 ATTAACTA + | DM_13 -985 TTTAGCTA + | DM_9 +468 ATGTAATAGTAA - | DM_4 -639 AAGATA + | DM_15 -12 TAGATT - ]
FBgn0030711	Dmel\Rrp47	X	+	15944897	[ DM_6 -770 AGCTACT - | DM_20 -1196 TCCTTTTC - | DM_18 -1022 CCATGGACA + | DM_12 -154 AAGTATT + ]
FBgn0028988	Dmel\Spn42Dd	2R	+	6883280	[ DM_20 -1078 TCCTGTTC - | DM_18 -924 ACCGGGACA + | DM_6 -48 ACCTACT - ]
