# Supplementary material for: Modeling the cis-regulatory modules of genes expressed in developmental stages of Drosophila melanogaster
Source: PeerJ. 2017 May 30;5:e3389. doi: 10.7717/peerj.3389 (PMC5452948; doi:10.7717/peerj.3389)
Supplement: Data S2 [file peerj-05-3389-s011.zip › Supplemental Data S2/Embryo_6_8h.txt]

##FlyBase_ID	Gene_Symbol	Chromosome	Strand	TSS	Detected_Motifs
FBgn0024245	Dmel\dnt	2L	-	19363227	[ DM_34 -188 TAGTATATAGTA + | DM_15 -65 AGGGATTTCTAG + | DM_9 -81 TTAAAATTCGGT + | DM_34 -183 TATAGTATAGTA + | DM_16 -207 GTTTGTAAA + ]
FBgn0038301	Dmel\CG6654	3R	-	15213658	[ DM_12 +5 CTTCAGC + | DM_4 +182 TTGGTTTTTG - | DM_12 +292 CCTAAGC + ]
FBgn0024992	Dmel\CG2658	X	-	2698211	[ DM_12 +341 CTTCAGC + | DM_9 -1331 CTAAACCATGGA + | DM_34 -1347 TATAGTTTAGTG + | DM_15 -847 AGGGATCGTACA + ]
FBgn0052772	Dmel\CG32772	X	+	4909102	[ DM_16 -407 ATTTGTACC + | DM_4 +357 TTGGATTTCG - | DM_4 +368 TTGGTTTGCG - ]
FBgn0032929	Dmel\Mcm10	2L	+	21179933	[ DM_34 -1475 TTTAATTTTATA + | DM_9 -1369 TTAAAATACAAA + | DM_16 -875 GGTTGTAAT + | DM_15 -327 AGGGACTTTCCT + ]
FBgn0030352	Dmel\sicily	X	+	11891732	[ DM_4 +400 TTGGTCTTGG - | DM_12 +84 CCTAAGC + | DM_12 +112 CCTAAGC + ]
FBgn0262714	Dmel\Sap130	3L	+	12805902	[ DM_34 -927 TTGAAAAATGTA + | DM_9 -742 TTAAAATACCAA + | DM_4 +446 TTGGATATCG - | DM_16 -1113 ACTTGTAAT + | DM_15 -272 AGAGAAATCAAA + ]
FBgn0036994	Dmel\CG5199	3L	-	20452864	[ DM_9 -1275 GTAAAATACACA + | DM_34 -1359 TTTAATTTAGTG + | DM_15 -618 AGGTATCTCACA + | DM_4 +371 TTGGAGTTCG - | DM_12 +17 CTTGAGC + | DM_16 -1125 ATTTGTACT + ]
FBgn0039867	Dmel\CstF-50	3R	-	31736963	[ DM_34 -1296 AATAATATAGTA + | DM_9 -61 GTAAAATACCGA + | DM_15 -15 AGAGATGACATA + ]
FBgn0033687	Dmel\CG8407	2R	+	12153071	[ DM_12 +56 CCTAAGC + | DM_16 -907 ACTTGTAAT + | DM_4 +28 TCGGTGTGCG - | DM_4 +208 TTGGTTTCGG - ]
FBgn0038858	Dmel\CG5793	3R	+	21127573	[ DM_12 +436 CTTGAGC + | DM_4 +413 TTGGTTTTGG - | DM_12 +330 CTTGAGC + ]
FBgn0004049	Dmel\yrt	3R	-	13434984	[ DM_16 -605 GCTTGTACT + | DM_12 +367 CTTTAGC + | DM_4 +382 TTGGTTCGGG - | DM_4 +257 TTGGTTGGCG - ]
FBgn0011284	Dmel\RpS4	3L	+	13041756	[ DM_34 -1058 TTGTATTATGTA + | DM_15 -444 AGGGAAACCAAA + | DM_9 -944 TTAAAACATAAA + | DM_16 -1063 GTTTGTATT + ]
FBgn0014863	Dmel\Mlp84B	3R	-	7117732	[ DM_16 -1461 TTTTGTAAT + | DM_4 +110 TTGGTTTTCG - | DM_4 +116 TTGGTTTTGG - | DM_4 +122 TTGGTTTTGG - ]
FBgn0034849	Dmel\CG3500	2R	-	23357565	[ DM_9 -1014 TAAAAATACTGA + | DM_15 -190 ATGGAACACATA + | DM_34 -1115 TATAGTATAGTT + ]
FBgn0035249	Dmel\CG17249	3L	-	1647464	[ DM_4 +152 TTGGCTTGGG - | DM_12 +44 CTTTAGC + | DM_4 +301 TTGGTTTGGG - ]
FBgn0083068	Dmel\-	3L	+	11096496	[ DM_4 +439 TTGGTTTCGG - | DM_16 -312 TTTTGTAAT + | DM_4 +258 TTGGATTGTG - ]
FBgn0032149	Dmel\CG4036	2L	+	9790882	[ DM_12 +329 CCTTAGC + | DM_4 +425 TTGGTCTTGG - | DM_12 +131 CTTGAGC + ]
FBgn0010228	Dmel\HmgZ	2R	-	21707861	[ DM_12 +226 CCTAAGC + | DM_12 +341 CTTCAGC + | DM_4 +348 TTGGTAATGG - ]
FBgn0019932	Dmel\SamDC	2L	+	10339457	[ DM_34 -675 TTTAATTTTTTA + | DM_15 -365 AAGGACTTCATA + | DM_9 -372 ATAAAATAAGGA + ]
FBgn0031882	Dmel\Rab30	2L	-	7032606	[ DM_4 +469 TTGGTTTTGG - | DM_12 +56 CATAAGC + | DM_12 +324 CGTAAGC + | DM_16 -1248 ATTTGTAAA + ]
FBgn0039872	Dmel\salt	3R	-	31754705	[ DM_12 +33 CCTAAGC + | DM_4 +20 TAGGTTTTGG - | DM_12 +25 CCTAAGC + | DM_12 +442 CTTAAGC + | DM_12 +157 CTTCAGC + | DM_16 -1453 GGTTGTAAT + ]
FBgn0036551	Dmel\CG17029	3L	+	15976870	[ DM_16 -492 ATTTGTAAG + | DM_4 +185 TTGGTTTCCG - | DM_4 +68 TAGGAGAGCG - | DM_12 +50 CGTAAGC + ]
FBgn0037538	Dmel\CG3223	3R	+	8009400	[ DM_9 -728 CTAAAACATGGT + | DM_34 -1118 TTTAATATTATA + | DM_15 -700 AGAGATTTCACA + ]
FBgn0022768	Dmel\Pp2C1	X	-	4686903	[ DM_34 -682 TTAAATTTTGTA + | DM_34 -820 TTTAATTTTATA + | DM_15 -136 AGAGAAAACTTA + | DM_9 -512 TTAAAATAAGCA + ]
FBgn0030480	Dmel\Tim9a	X	+	13385210	[ DM_34 -1481 TTGTATTTTGTA + | DM_16 -1479 TTTTGTAAT + | DM_9 -1410 TTAAACTATGGA + | DM_15 -388 AGGGAATTCTCC + ]
FBgn0025676	Dmel\CkIIalpha-i3	3L	-	710607	[ DM_34 -239 TTTAATATTTTA + | DM_9 -201 TTTAAATATGGT + | DM_15 -66 AGGAATTTCACA + | DM_9 -124 CTAAAATATTGC + ]
FBgn0033104	Dmel\CG15237	2R	-	6809766	[ DM_15 -308 AGGGAATACCGT + | DM_9 -804 ATAAAATATCGA + | DM_16 -196 ATTTGTAAT + | DM_34 -956 TATAAATTTGTT + ]
FBgn0260440	Dmel\spdo	3R	+	30476684	[ DM_9 -567 TTATAATAAAGA + | DM_15 -382 AGGGAGCGCATA + | DM_9 -449 TTAAAACACATT + | DM_16 -1464 ATTTGTACC + | DM_34 -1489 TTGAGTTTAGTT + ]
FBgn0002789	Dmel\Mp20	2R	+	13246670	[ DM_4 +47 TTGGTTTCGG - | DM_4 +54 TTGGTTTTTG - | DM_12 +78 CTTGAGC + ]
FBgn0086655	Dmel\jing	2R	+	6502006	[ DM_15 -241 AGTGAACACACT + | DM_34 -1428 TTTAATTTAATA + | DM_9 -394 TTCAAATACGGA + ]
FBgn0260798	Dmel\Gprk1	2R	-	4471060	[ DM_15 -332 AGGTAACACATA + | DM_34 -1196 TATTATTTAGTT + | DM_9 -836 TTAAAACCTAGT + ]
FBgn0259937	Dmel\Nop60B	2R	+	24174877	[ DM_9 -1221 ATAAAATATGTA + | DM_34 -1480 TTGTGATTAGTA + | DM_15 -1210 AGAGAAATCTTT + ]
FBgn0263102	Dmel\psq	2R	+	10557888	[ DM_9 -765 CTAAAATTCAGT + | DM_16 -337 TTTTGTAAT + | DM_15 -398 ATGGATTTCACA + | DM_34 -1069 TATAGATATGTA + ]
FBgn0031638	Dmel\CG11927	2L	+	4847766	[ DM_9 -693 TTAAAATAAGCA + | DM_15 -130 AGAGAATACATT + | DM_9 -978 CTAAAACACAGC + | DM_34 -1253 TATAGTTTAGTG + | DM_4 +228 TTGGTATCCG - ]
FBgn0031764	Dmel\CG9107	2L	-	6024539	[ DM_15 -1203 AGGGACTTTATT + | DM_9 -1427 TTAAAACATATT + | DM_16 -1358 ATTTGTAAA + | DM_34 -1451 TATAGTATGGTA + ]
FBgn0013263	Dmel\Trl	3L	-	14761049	[ DM_16 -544 ATTTGTAAA + | DM_34 -1047 TTTAATTTTATA + | DM_15 -615 AGCGAACACAAA + | DM_9 -705 ATAAAATATGCA + ]
FBgn0010516	Dmel\wal	2R	-	11690863	[ DM_16 -646 GTTTGTACT + | DM_9 -1416 CTACAATATAGT + | DM_34 -1445 ATTAATATTGTA + | DM_15 -397 AGAGATTACTCA + ]
FBgn0085438	Dmel\CG34409	3R	-	9746367	[ DM_4 +358 TCGGTTTGGG - | DM_12 +108 CCTTAGC + | DM_12 +34 CGTAAGC + | DM_16 -1472 GTTTGTAAT + ]
FBgn0037583	Dmel\CG9684	3R	-	8362554	[ DM_4 +143 TTGGTGTTCG - | DM_4 +177 TTGGCTTGCG - | DM_12 +8 CTTCAGC + ]
FBgn0033185	Dmel\CG1603	2R	-	7516390	[ DM_4 +439 TTGGTAAGCG - | DM_4 +151 TTGGAGTTGG - | DM_12 +118 CGTAAGC + ]
FBgn0004862	Dmel\bap	3R	+	21388880	[ DM_4 +215 TAGGATATCG - | DM_4 +370 TTGGGTTGGG - | DM_4 +316 TTGGAGATCG - ]
FBgn0039665	Dmel\CG2310	3R	-	29493518	[ DM_15 -91 ACGGAAATCCCA + | DM_34 -911 TTTAGTATAATA + | DM_9 -774 ATAAAATACACA + | DM_16 -139 ACTTGTAAT + | DM_16 -101 ACTTGTAAC + | DM_9 -112 TTTAAACACAGA + | DM_34 -916 TTTTTTTTAGTA + | DM_15 -278 AGGGAATTCGCT + ]
FBgn0013272	Dmel\Gp150	2R	+	22317662	[ DM_4 +187 TTGGATTTGG - | DM_16 -978 ATTTGTACT + | DM_4 +224 TTGGTTTTTG - ]
FBgn0011710	Dmel\Sep1	X	+	21358286	[ DM_15 -171 AGTGAAATCATA + | DM_9 -392 TAAAAATAAAGA + | DM_34 -446 TATAGATATGTA + ]
FBgn0038220	Dmel\CG12207	3R	+	14289071	[ DM_15 -241 AGGGACACCACT + | DM_34 -356 TATAATATTTTA + | DM_9 -260 TTAAAACATGGT + | DM_34 -1222 CTGAATTTAGTA + ]
FBgn0261286	Dmel\Mat89Ba	3R	-	16272415	[ DM_34 -1395 TTTAATTTAGTA + | DM_9 -1301 TTAAAATTTAGA + | DM_15 -1091 AGAGAAAACCAA + | DM_16 -172 ATTTGTAAC + ]
FBgn0032147	Dmel\IP3K1	2L	+	9782384	[ DM_34 -769 TACTATATAGTA + | DM_15 -116 AGAGAAAACCCA + | DM_9 -760 GTAAACTATGGA + | DM_4 +386 TTGGTTTCGG - ]
FBgn0030052	Dmel\CG12065	X	+	8574306	[ DM_16 -132 ATTTGTACC + | DM_16 -1107 ATTTGTACT + | DM_34 -696 TAGTATAAAGTA + | DM_9 -652 CTAAAATCTGGT + | DM_15 -433 AGGGACTTTATA + ]
FBgn0020236	Dmel\ATPCL	2R	-	16001290	[ DM_34 -247 TTTAACATTGTA + | DM_9 -222 TTAAAATAATGA + | DM_15 -14 AGGGAAAACAGT + ]
