# Supplementary material for: Modeling the cis-regulatory modules of genes expressed in developmental stages of Drosophila melanogaster
Source: PeerJ. 2017 May 30;5:e3389. doi: 10.7717/peerj.3389 (PMC5452948; doi:10.7717/peerj.3389)
Supplement: Data S2 [file peerj-05-3389-s011.zip › Supplemental Data S2/L1_stage_larvae.txt]

##FlyBase_ID	Gene_Symbol	Chromosome	Strand	TSS	Detected_Motifs
FBgn0029891	Dmel\Pink1	X	+	6683798	[ DM_1 +425 GGCGGTGGTGGC - | DM_1 +431 TGTGGGGGCGGT - | DM_1 +466 GGTGGTGGTGGT - | DM_1 +460 GGTGGTTGTGGT - | DM_1 +463 GGTGGTGGTTGT - | DM_1 +428 GGGGGCGGTGGT - ]
FBgn0263076	Dmel\Klp54D	2R	+	17557031	[ DM_2 -79 TGGCCA + | DM_1 +310 TGTGGTCGAGGG - | DM_1 +316 GGTGGATGTGGT - | DM_2 -86 TGGCCA + | DM_2 -5 TGGCCA + | DM_1 +369 CGTGATCGTGGC - | DM_1 +96 CGTGGACATGGC - ]
FBgn0263081	Dmel\-	2L	+	1200205	[ DM_1 +37 GGTGGAGGTGGC - | DM_1 +57 GATGGTGGTGGT - | DM_1 +51 GGTGGTCGTGGT - | DM_1 +189 GGTGGTCGTGGT - | DM_1 +54 GGTGGTGGTCGT - ]
FBgn0036985	Dmel\zye	3L	+	20413604	[ DM_3 +392 ATTACCAAA + | DM_1 +-6 AGTGGACGTTGC - | DM_1 +41 GGTGGACTTGGG - ]
FBgn0052473	Dmel\CG32473	3R	+	13302648	[ DM_1 +296 CGTGGACGTGGT - | DM_1 +332 GGTGGTGGTCGT - | DM_1 +302 GGAGGACGTGGA - | DM_1 +335 AGTGGTGGTGGT - | DM_1 +329 GGTGGTCGTGGA - | DM_2 +168 TGGCCA - ]
FBgn0030668	Dmel\CG8128	X	+	15697494	[ DM_2 +152 TGGCTA - | DM_1 +369 GGTGCGTGTGGG - | DM_2 -198 TGGCTA - | DM_2 +82 TGGCTA + | DM_2 -186 TGGCTA - | DM_1 +365 CGTGTGGGTGGT - ]
FBgn0031792	Dmel\CG13983	2L	-	6264490	[ DM_1 +314 TGTGGTGGTGGT - | DM_1 +354 GGTGGTGGTGGG - | DM_1 +317 GGTTGTGGTGGT - | DM_1 +357 GGTGGTGGTGGT - | DM_1 +320 TGGGGTTGTGGT - | DM_1 +311 GGTGGTGGTGTC - ]
FBgn0015240	Dmel\Hr96	3R	+	25025235	[ DM_1 +196 GGGGGGGGTGGC - | DM_1 +171 GGTGGTCGTGTG - | DM_1 +211 GGTGGAGGAGGC - | DM_1 +177 AATGGAGGTGGT - ]
FBgn0263080	Dmel\-	2L	+	1199412	[ DM_1 +54 GGTGGGGCTGGT - | DM_1 +67 GGTGGGTGCGGT - | DM_1 +40 GGTGGTGGTGGC - ]
FBgn0050101	Dmel\CG30101	2R	-	17410204	[ DM_1 +327 AGTGGTGGTAGT - | DM_1 +348 TGTGCTCGTGGT - | DM_1 +330 GGTAGTGGTGGT - | DM_1 +339 GGTGGGGCTGGT - ]
FBgn0015623	Dmel\Cpr	2L	+	6338836	[ DM_1 +224 GGTGGATGTGGA - | DM_3 +351 ATTACCAAA + | DM_1 +218 TGTGGATGTGGA - ]
FBgn0028833	Dmel\Dak1	3R	-	26055438	[ DM_2 +139 TGGCTA - | DM_1 +231 GGTGGTGGTGAT - | DM_1 +234 GGAGGTGGTGGT - | DM_1 +237 TGTGGAGGTGGT - ]
FBgn0025800	Dmel\Smox	X	-	8142279	[ DM_1 +420 GGTGCTGGTGGC - | DM_2 -194 TGGCCA - | DM_1 +429 GGTGGTGGTGGT - | DM_1 +432 GGTGGTGGTGGT - | DM_3 -304 ATTACCAAT + | DM_1 +426 GGTGGTGGTGCT - | DM_1 +435 GGGGGTGGTGGT - | DM_1 +438 GGAGGGGGTGGT - | DM_1 +423 GGTGGTGCTGGT - ]
FBgn0250874	Dmel\ttm50	X	-	2732190	[ DM_1 +251 GGTGGTAGTGGT - | DM_1 +281 GGAGGAGGTGGT - | DM_1 +248 GGTAGTGGTGGT - | DM_1 +212 GGTGGATGTGGG - | DM_1 +284 GGTGGAGGAGGT - | DM_2 +452 TGGCCA + | DM_1 +245 AGTGGTGGTAGT - | DM_1 +287 GGTGGTGGAGGA - | DM_1 +275 GGTGGTGCTGGT - | DM_2 -583 TGGCCA - | DM_1 +257 AGTGTTGGTGGT - ]
FBgn0033721	Dmel\CG13159	2R	+	12375286	[ DM_1 +218 GGTGGGGTAGGT - | DM_1 +245 GGTGGTGGTGTC - | DM_1 +209 GGTCGGGGTGGT - | DM_1 +248 AGTGGTGGTGGT - | DM_2 +123 TGGCCA - ]
FBgn0004782	Dmel\Ccp84Ab	3R	-	6702877	[ DM_1 +246 CGGGGGCGTGGG - | DM_1 +300 GGTGGGGGTCGT - | DM_2 +174 TGGCCA - | DM_1 +240 CGTGGGCGTAGG - ]
FBgn0017581	Dmel\Lk6	3R	-	11764457	[ DM_1 +162 GGTGGAGTTGGT - | DM_1 +168 TGTGGCGGTGGA - | DM_1 +297 TGTGGGCTTGGT - | DM_1 +478 CGTTGGTGTGGC - ]
FBgn0000535	Dmel\eag	X	+	14955477	[ DM_1 +352 GGTGGTGGTGGA - | DM_1 +358 GGTGAAGGTGGT - | DM_1 +349 GGTGGTGGAGGA - | DM_1 +346 GGTGGAGGAGGA - ]
FBgn0031005	Dmel\Hs3st-B	X	+	19248639	[ DM_1 +259 GGTTGGGGTGGT - | DM_1 +262 TGTGGTTGGGGT - | DM_1 +253 GGTGGTGCTGGC - | DM_1 +268 GGTTGGTGTGGT - | DM_1 +81 GGTGGGGGAAGC - ]
FBgn0028862	Dmel\dao	2L	+	15248879	[ DM_1 +263 TGTGGAGGAGGC - | DM_2 +188 TGGCCA - | DM_1 +302 GTTGGTGGTGGC - | DM_1 +232 GGTGCTTGTGGC - | DM_1 +305 GGTGTTGGTGGT - | DM_1 +308 GGTGGTGTTGGT - | DM_2 +182 TGGCCA - ]
FBgn0034661	Dmel\CG4386	2R	-	21800904	[ DM_2 -13 TGGCCA + | DM_1 +313 GGTTGATGTGGT - | DM_1 +343 AGTGGTGCTGGA - | DM_1 +379 AGTGGGTGGGGC - ]
FBgn0085261	Dmel\CG34232	2R	-	12165812	[ DM_1 +425 GGTGGTGGTGCT - | DM_1 +428 GGTGGTGGTGGT - | DM_1 +431 GGTGGTGGTGGT - | DM_2 -1 TGGCCA + ]
FBgn0032446	Dmel\CG5780	2L	-	12694988	[ DM_2 -89 TGGCCA + | DM_1 +22 AGTGGTCATGGT - | DM_2 -180 TGGCCA - | DM_1 +320 TGTGGACGAGGT - | DM_1 +352 GGTGGTCGATGT - ]
FBgn0031466	Dmel\CG3119	2L	-	2837833	[ DM_1 +180 CGTGGTCATGGT - | DM_2 -22 TGGCTA + | DM_1 +186 TGTGGCCGTGGT - | DM_2 -752 TGGCCA - | DM_2 +273 TGGCCA + | DM_1 +171 GGTGGAGGTGCT - ]
FBgn0259986	Dmel\nab	3L	-	4160932	[ DM_1 +304 CGTGGGTGTTGT - | DM_1 +325 TGTGGTGGTGGC - | DM_1 +331 TGTGGATGTGGT - ]
FBgn0032059	Dmel\PrBP	2L	-	8685955	[ DM_1 +139 GGTGGCCGTGGA - | DM_1 +449 GGTGGTGTTGGC - | DM_1 +455 GGTGTTGGTGGT - | DM_2 -103 TGGCTA - ]
FBgn0036419	Dmel\-	3L	+	14329346	[ DM_1 +167 GATGGTGGTGGT - | DM_1 +275 GGTGGTGGTGGT - | DM_1 +164 GGTGGTGGTGAT - | DM_1 +278 AGTGGTGGTGGT - | DM_1 +227 GGTGGTGATGGT - | DM_1 +294 GGTGGCGGAGGT - | DM_1 +224 GGTGATGGTGGT - ]
FBgn0030504	Dmel\CG2691	X	-	13624408	[ DM_1 +457 GGTGGGAGCGGT - | DM_1 +472 GGTGGGGGCGGT - | DM_1 +307 GGTGGTCGTGGC - | DM_1 +169 ATTGGAGGTGGC - ]
FBgn0053272	Dmel\-	3L	-	11510589	[ DM_2 +33 TGGCCA + | DM_1 +93 GGTGGTTGTTGT - | DM_1 +96 AGTGGTGGTTGT - | DM_1 +81 TGTGGTGGTGGC - | DM_1 +181 TGCGGGTGTGGC - ]
FBgn0019662	Dmel\qm	3L	+	7348313	[ DM_1 +196 GGTGGTGTTGGT - | DM_1 +199 GGTGGTGGTGTT - | DM_2 -101 TGGCTA - | DM_1 +202 GGGGGTGGTGGT - ]
FBgn0029639	Dmel\CG14419	X	-	2885914	[ DM_1 +274 GGTGGTGGTGCT - | DM_2 +100 TGGCCA + | DM_1 +289 GCTGGGAGTGGT - | DM_1 +136 GGTTGAGGTGGT - | DM_1 +340 AGTGGTTGTGGT - | DM_2 +101 TGGCCA - | DM_1 +352 GGTGGTCGTAGT - | DM_1 +130 GGTGGTGGTGCT - | DM_1 +355 AGTGGTGGTCGT - | DM_1 +139 GGTGGTTGAGGT - | DM_1 +154 AGTCGTCGTGGT - | DM_1 +301 GCTGGGAGTGGT - | DM_1 +337 GGTTGTGGTGGT - | DM_1 +280 GGTGCTGGTGGT - | DM_1 +256 GGTGCTTGTGGT - | DM_1…
FBgn0050458	Dmel\CG30458	2R	-	17159038	[ DM_1 +290 GGGGGTGGTGGT - | DM_1 +368 GGTGGTGGTGGT - | DM_1 +371 GGTGGTGGTGGT - | DM_1 +374 GGTGGTGGTGGT - | DM_1 +293 GGTGGGGGTGGT - | DM_1 +365 GGTGGTGGTGGG - | DM_1 +284 GGTGGTGGCGGT - | DM_1 +287 GGTGGTGGTGGC - | DM_1 +362 GGTGGTGGGGGT - | DM_1 +281 GGTGGCGGTGGG - | DM_1 +359 GGTGGGGGTGGG - ]
FBgn0052447	Dmel\CG32447	3L	-	21706365	[ DM_1 +398 AGTGGTGGTGCT - | DM_1 +401 AGTAGTGGTGGT - | DM_1 +395 GGTGGTGCTGGT - | DM_1 +392 GGTGCTGGTGGC - | DM_1 +202 ATTGGATGTGGT - ]
FBgn0038325	Dmel\Atg4b	3R	-	15356924	[ DM_1 +272 CGTGGACGAGGA - | DM_1 +278 GGTGGCCGTGGA - | DM_3 -394 CTTACCATT + ]
FBgn0033589	Dmel\CG13227	2R	+	11235252	[ DM_1 +247 GGTGGTGGCGGT - | DM_1 +268 GGTGGAGGTGGT - | DM_1 +271 GGTGGTGGAGGT - | DM_1 +244 GGTGGCGGTGGT - | DM_2 -33 TGGCTA + ]
FBgn0011758	Dmel\B-H1	X	+	17397478	[ DM_1 +372 GGTGGTGGTGCT - | DM_1 +399 GGTGGTGGTGCT - | DM_1 +402 GGCGGTGGTGGT - | DM_1 +322 AGTGGAGGTGGT - | DM_2 -155 TGGCCA - | DM_1 +316 GGTGGTGCTGGT - | DM_1 +313 GGTGCTGGTGGT - ]
FBgn0262577	Dmel\CG43117	3R	+	26454794	[ DM_1 +118 CGTGGTTGTGGT - | DM_1 +136 GGTGGTTGTGGT - | DM_1 +139 AGTGGTGGTTGT - | DM_1 +103 GGTGGATGTGGT - ]
FBgn0002522	Dmel\lab	3R	-	6678590	[ DM_1 +322 CGCGGTGGTGGT - | DM_1 +374 GGTGGGGCTGGT - | DM_2 -43 TGGCCA + | DM_1 +319 GGTGGTGGTGCT - | DM_1 +281 GATGGTGGTGGT - | DM_1 +272 GGTGCGGGTGGT - ]
FBgn0031107	Dmel\HERC2	X	+	20394395	[ DM_2 -122 TGGCTA - | DM_1 +362 GGGGGGTGTGGT - | DM_1 +356 TGTGGTGGTGGG - | DM_1 +334 GGTGGGGGCGGG - ]
FBgn0010397	Dmel\LamC	2R	-	14575771	[ DM_1 +251 CGTGGGCGAGGT - | DM_1 +257 GGTGCGCGTGGG - | DM_1 +242 GGTGGGTGAGGT - | DM_1 +191 CGTGGAGGTGGA - ]
FBgn0052073	Dmel\-	3L	-	11107582	[ DM_1 +450 GGTGGTGGTTGT - | DM_1 +432 GGTGGTCGTGGG - | DM_1 +441 TGTGGTAGTGGT - | DM_1 +447 GGTGGTTGTGGT - | DM_1 +435 AGTGGTGGTCGT - | DM_1 +438 GGTAGTGGTGGT - ]
FBgn0035452	Dmel\CG10359	3L	+	3612192	[ DM_1 +231 AGTGGTGGTGCC - | DM_1 +237 GGTGGGAGTGGT - | DM_3 -345 ATTAGCATT + | DM_2 +155 TGGCTA - ]
FBgn0027950	Dmel\MBD-like	3R	+	9559760	[ DM_2 -200 TGGCCA - | DM_1 +421 CGTGTGTGTGGT - | DM_1 +468 GGTGGGTTAGGT - | DM_1 +397 TGTGTGTGTGGT - | DM_2 +3 TGGCCA + ]
FBgn0030157	Dmel\CG1468	X	+	9878422	[ DM_1 +478 GGTGGTGGTGGT - | DM_1 +481 TGTGGTGGTGGT - | DM_1 +484 AGTTGTGGTGGT - | DM_1 +439 GGTGGTTGTGGT - | DM_1 +475 GGTGGTGGTGGT - | DM_1 +457 AGTGGTTGTGGT - | DM_1 +448 GGTGGGGTTGGT - ]
FBgn0052241	Dmel\CG32241	3L	-	4466630	[ DM_2 -891 TGGCTA - | DM_2 +191 TGGCCA - | DM_1 +355 AGGGGGTGTGGG - | DM_1 +474 GGTGGTGGAGGA - | DM_2 +190 TGGCCA + | DM_1 +349 TGTGGGCTTGGG - | DM_2 -196 TGGCTA - | DM_2 -91 TGGCCA + ]
FBgn0028703	Dmel\Nhe3	2L	-	6684364	[ DM_1 +215 GGTGGTGGTGGA - | DM_1 +218 GGGGGTGGTGGT - | DM_1 +221 TGGGGGGGTGGT - | DM_1 +212 GGTGGTGGAGGT - | DM_1 +209 GGTGGAGGTGAT - ]
FBgn0025626	Dmel\CG4281	X	-	2065142	[ DM_1 +406 GATGGTGGTGGT - | DM_1 +409 GGTGATGGTGGT - | DM_1 +412 GGTGGTGATGGT - | DM_1 +403 GGTGGTGGTGGC - ]
FBgn0261444	Dmel\CG3638	X	-	1236684	[ DM_1 +377 GGTGGGGGTGGT - | DM_1 +383 CGTGGGGGTGGG - | DM_3 -330 CTTAGCTAT + ]
FBgn0039461	Dmel\CG5500	3R	+	26876630	[ DM_1 +450 TGGGGGCGTGGC - | DM_1 +444 CGTGGCGGTGGG - | DM_2 -149 TGGCCA - | DM_1 +438 GGTGGGCGTGGG - ]
FBgn0053500	Dmel\CG33500	3L	+	11508637	[ DM_1 +81 TGTGGTGGTGGC - | DM_1 +93 AGTGGTTGTTGT - | DM_1 +181 TGCGGGTGTGGC - | DM_1 +66 CGTGGTTGTTGT - | DM_1 +63 GGTTGTTGTGGT - | DM_2 +33 TGGCCA + ]
FBgn0033911	Dmel\VGAT	2R	-	14201249	[ DM_1 +430 GGTGGGGGTGGT - | DM_1 +451 GGTGGTGGTAGT - | DM_1 +424 GGTGGTCTTGGC - | DM_1 +454 GATGGTGGTGGT - ]
FBgn0004168	Dmel\5-HT1A	2R	+	19067155	[ DM_3 -306 ATTACCAAT + | DM_2 -984 TGGCCA - | DM_3 -387 ATTAGCCTA + | DM_2 -796 TGGCCA - | DM_2 +68 TGGCCA + | DM_2 +204 TGGCCA + ]
FBgn0035548	Dmel\CG15023	3L	-	4461504	[ DM_1 +407 GGTGGCGGTGGT - | DM_1 +489 AGTGGTTGTGGT - | DM_1 +410 GGTGGTGGCGGT - | DM_1 +486 GGTTGTGGTGGT - | DM_1 +404 GGCGGTGGTGGC - | DM_1 +477 GGTAGTTGTGGT - | DM_1 +471 TGTGGTTGTGGG - ]
FBgn0004783	Dmel\Ccp84Aa	3R	+	6704084	[ DM_2 +158 TGGCCA - | DM_1 +284 GGTGGGGGTCGT - | DM_2 -905 TGGCTA + | DM_2 -1000 TGGCCA - | DM_1 +230 CGGGGGCGTGGG - | DM_1 +224 CGTGGGCGTAGG - ]
FBgn0032817	Dmel\CG10631	2L	-	19756904	[ DM_1 +412 AGTGGTGGGGGT - | DM_1 +421 GGTGGGCGTAGT - | DM_1 +409 GGTGGGGGTGGG - | DM_1 +403 GGTGGGCGTGAT - ]
FBgn0040723	Dmel\-	2L	+	1200671	[ DM_1 +208 TGTGGTGGTGGT - | DM_1 +211 GGTTGTGGTGGT - | DM_1 +281 GGGGGCTGTGGT - | DM_1 +194 GGTGGTGGAGGA - | DM_1 +191 GGTGGAGGAGGC - ]
FBgn0031492	Dmel\CG3542	2L	+	3023226	[ DM_1 +272 GGTGGGGGTGGG - | DM_1 +312 GGTGCTGGTGGC - | DM_3 -334 ATTACCATT + ]
FBgn0085205	Dmel\CG34176	2L	+	4004080	[ DM_1 +191 GGTGGCGGTGGC - | DM_1 +257 GGCGGTGGTGGT - | DM_1 +277 TGTGGTAGTGGC - | DM_1 +224 GGTGGCGGAGGC - | DM_1 +254 GGTGGTGGTGGT - | DM_1 +53 GGTGGTGGTGGC - | DM_2 +132 TGGCCA - | DM_1 +56 TGGGGTGGTGGT - | DM_1 +251 GGTGGTGGTGGT - | DM_1 +248 GGTGGTGGTGGA - ]
FBgn0085422	Dmel\CG34393	2L	-	3200496	[ DM_2 -841 TGGCCA - | DM_2 +228 TGGCCA + | DM_1 +12 TGTGGGCGTGGA - | DM_1 +157 GGTGGACGTGGG - | DM_1 +394 AGTGTTGGTGGC - | DM_2 -149 TGGCCA - | DM_2 -798 TGGCCA - ]
FBgn0031277	Dmel\-	2L	+	779173	[ DM_3 -340 ATTAGCTAT + | DM_1 +349 CGTGGTTGTGCT - | DM_1 +307 GGTGGTGGTAGT - | DM_1 +325 GGTGGTCGTTGA - | DM_1 +313 AGTGGTGGTGGT - | DM_1 +310 GGTGGTGGTGGT - ]
FBgn0027088	Dmel\Aats-gly	3L	+	15095142	[ DM_1 +266 GGTGGTGGTGGT - | DM_1 +269 GGAGGTGGTGGT - | DM_1 +272 GGTGGAGGTGGT - | DM_1 +237 TGTGGTAGTGGT - ]
FBgn0002022	Dmel\Catsup	2L	+	19041862	[ DM_1 +310 CGTGGTGGTGGT - | DM_1 +340 CGTGGTCGTGGT - | DM_1 +397 CGTGGTCGTGGT - | DM_1 +307 GGTGGTGGTGTC - | DM_2 +84 TGGCCA + ]
FBgn0035504	Dmel\Teh4	3L	-	4178270	[ DM_1 +422 GGTGGTGGTGGG - | DM_1 +425 TGGGGTGGTGGT - | DM_1 +459 GGTGGTGGTTGC - | DM_1 +416 GGTGGGTGTGTT - | DM_2 -36 TGGCTA + ]
FBgn0004197	Dmel\Ser	3R	-	27194267	[ DM_1 +127 GGTGGTGGTGGT - | DM_1 +130 GGTGGTGGTGGT - | DM_1 +133 GCTGGTGGTGGT - | DM_1 +124 GGTGGTGGTGGT - | DM_1 +121 GGTGGTGGTGGT - | DM_1 +118 GGTGGTGGTGAT - ]
FBgn0035755	Dmel\CG14830	3L	-	7263920	[ DM_3 +381 CTTAGCCAA + | DM_2 -85 TGGCCA + | DM_2 -678 TGGCCA - | DM_2 +348 TGGCCA + | DM_3 +375 ATTAGCCTT + ]
FBgn0039043	Dmel\CG17121	3R	-	23048214	[ DM_1 +278 CGTGGCCGAGGC - | DM_1 +284 GGTGGGCGTGGC - | DM_1 +230 GGCGGTGGTGGT - | DM_2 +162 TGGCTA - ]
FBgn0031580	Dmel\CG15423	2L	+	4006041	[ DM_1 +203 GGTGGTGGTGGA - | DM_1 +206 GGCGGTGGTGGT - | DM_1 +260 GGTCGTGGTGGT - | DM_1 +257 CGTGGTGGTGGC - | DM_1 +254 GGTGGTGGCGGC - ]
FBgn0053271	Dmel\-	3L	-	11577495	[ DM_1 +141 TGTGGTGGTGGC - | DM_1 +153 GGTGGTTGTTGT - | DM_1 +156 AGTGGTGGTTGT - | DM_2 +93 TGGCCA + ]
FBgn0037724	Dmel\Fst	3R	-	9646154	[ DM_2 +182 TGGCTA - | DM_1 +371 GGTGGTGGTGGA - | DM_1 +374 GTTGGTGGTGGT - | DM_1 +368 GGTGGTGGAGGA - | DM_1 +365 GGTGGAGGAGGG - ]
FBgn0029584	Dmel\-	X	+	1652321	[ DM_2 +58 TGGCTA + | DM_1 +399 TGTGGCTGTGGT - | DM_1 +405 TGTGGCTGTGGC - | DM_1 +393 TGTGGTTGTGGG - | DM_1 +387 TGTGGGTGTGGG - | DM_1 +381 TGTGGGTGTAGT - ]
FBgn0039167	Dmel\CG17786	3R	-	24218718	[ DM_2 +132 TGGCCA - | DM_1 +303 GGTGGTGGTGGT - | DM_1 +306 GGCGGTGGTGGT - | DM_1 +459 GGTTGAGGTGGT - | DM_1 +300 GGTGGTGGTGCT - | DM_2 -34 TGGCTA + ]
FBgn0038416	Dmel\CG17930	3R	+	16327849	[ DM_1 +195 GGTGGTTGTTGT - | DM_1 +210 GGTGGTGGGGGC - | DM_1 +198 GGTGGTGGTTGT - | DM_1 +207 GGTGGGGGCGGT - | DM_1 +204 GGGGGCGGTGGT - | DM_2 +11 TGGCCA + | DM_1 +201 GGCGGTGGTGGT - ]
FBgn0040239	Dmel\bc10	3L	+	5565231	[ DM_1 +259 GGGGGTTGAGGT - | DM_1 +308 CGTTGACGTGGT - | DM_1 +364 GGTGGTTGTGTT - ]
FBgn0003638	Dmel\su(w[a])	X	+	1012779	[ DM_3 +321 ATTAGCATA + | DM_2 -591 TGGCCA - | DM_1 +352 GGTGGTGCTGGG - | DM_1 +355 AGTGGTGGTGCT - | DM_2 +408 TGGCTA + ]
FBgn0010323	Dmel\Gsc	2L	-	594685	[ DM_1 +344 GGTGGTGGTGCC - | DM_1 +356 GCTGGGAGTGGT - | DM_1 +350 AGTGGTGGTGGT - | DM_2 -136 TGGCCA - | DM_1 +347 GGTGGTGGTGGT - ]
