# Supplementary material for: Modeling the cis-regulatory modules of genes expressed in developmental stages of Drosophila melanogaster
Source: PeerJ. 2017 May 30;5:e3389. doi: 10.7717/peerj.3389 (PMC5452948; doi:10.7717/peerj.3389)
Supplement: Data S2 [file peerj-05-3389-s011.zip › Supplemental Data S2/L2_stage_larvae.txt]

##FlyBase_ID	Gene_Symbol	Chromosome	Strand	TSS	Detected_Motifs
FBgn0031660	Dmel\mRpL28	2L	+	4973976	[ DM_8 +58 TTGGCTA - | DM_8 +87 TTGGCTA - ]
FBgn0037937	Dmel\Fer3	3R	-	11694311	[ DM_2 +351 GTTGGCC - | DM_9 +34 ACAGACCC + | DM_8 -103 TTGGCAA - ]
FBgn0039527	Dmel\CG5639	3R	-	27596130	[ DM_2 +306 GTTGGCC - | DM_8 -90 TTGGCCA - ]
FBgn0051460	Dmel\CG31460	3R	+	8562673	[ DM_8 -183 TTGGCCA - | DM_9 +426 CCTGAGCC + | DM_2 +237 GTTGGCC - ]
FBgn0036789	Dmel\AstC-R2	3L	-	18502557	[ DM_8 -236 TTGGCCA + | DM_2 -1371 CTTGGCC + | DM_8 -216 TTGGCCA + | DM_2 -343 CTTGGCC - ]
FBgn0035511	Dmel\Cpr64Ab	3L	-	4211540	[ DM_5 -453 TTACTAATTCA - | DM_8 -1036 TTGGCCA - | DM_8 -793 TTGGCAA - | DM_4 -465 TAAGTGGCC - | DM_1 -555 TGACCCAC + | DM_9 -486 CCAGATCC - | DM_1 -621 TTACCCAC + | DM_8 -1309 TTGGCCA - ]
FBgn0030340	Dmel\CG15740	X	-	11846099	[ DM_4 -191 TCATTAGTT - | DM_5 -512 ATTCAAATTCA - | DM_8 -352 TTGGCAA - | DM_1 -306 TGAGCGAC + | DM_8 -490 TTGGCTA - | DM_2 +75 CTTAGCC - ]
FBgn0030158	Dmel\CG9686	X	+	9879870	[ DM_9 -793 CCTGATCC - | DM_2 +361 CTTGGCC - | DM_8 -79 TTGGCGA - ]
FBgn0052409	Dmel\CG32409	3L	+	5899528	[ DM_8 +93 TTGGCCA - | DM_8 -73 TTGGCTA - | DM_5 -19 ATACTAAATAA - | DM_2 +382 CTTGGCC - | DM_9 +184 ACAGATCC + ]
FBgn0033344	Dmel\CG8252	2R	-	8910349	[ DM_8 -91 TTGGCAA - | DM_9 -213 CCTGATCC - | DM_2 +311 GTTGGCC - ]
FBgn0027574	Dmel\CG5815	3R	+	27112566	[ DM_8 -1 TTGGCGA - | DM_9 -428 CCAGACCC - | DM_2 +483 GTTGGCC - ]
FBgn0034140	Dmel\Lst	2R	-	16576586	[ DM_8 -198 TTGGCCA + | DM_8 -1014 TTGGCCA + | DM_2 -1074 GTTAGCC + | DM_2 -999 CTTGGCC - | DM_4 -1258 TAATTAGTT - | DM_8 -1084 TTGGCTA + | DM_5 -314 AATCGAATTGA - | DM_5 -1482 AAACTAATGCA - | DM_8 -962 TTGGCCA + | DM_2 -959 GTTGGCC - | DM_2 -1015 GTTGGCC + | DM_9 -1210 CCAGAACC - | DM_8 -206 TTGGCAA + | DM_8 -817 TTGGCCA + | DM_5 -1488 ATGCAAATTAA - | DM_2 -963 CTTGGCC + ]
FBgn0027287	Dmel\Gmap	X	+	15486922	[ DM_2 +356 GTTGGCC - | DM_9 +150 ACAGAACC + | DM_8 -55 TTGGCGA - ]
FBgn0038334	Dmel\h-cup	3R	-	15382951	[ DM_9 +100 CCGGAGCC + | DM_8 +215 TTGGCCA - | DM_9 +204 CCTGATCC - | DM_9 -319 ACTGAACC - ]
FBgn0036466	Dmel\CG18581	3L	-	15050209	[ DM_9 +189 CCAGATCC + | DM_9 -908 CCTGATCC - ]
FBgn0037617	Dmel\nom	3R	+	8723174	[ DM_8 -188 TTGGCAA + | DM_2 -722 GTTGGCC - | DM_8 -748 TTGGCCA + | DM_2 -726 GTTGGCC + | DM_2 -1082 CTTGGCC - | DM_2 -1142 GTTAGCC + | DM_2 -1301 GTTAGCC + | DM_9 -319 ACAGAACC - | DM_8 -725 TTGGCCA + | DM_2 -1241 CTTGGCC - ]
FBgn0036612	Dmel\CG4998	3L	+	16339003	[ DM_8 -1159 TTGGCTA - | DM_2 +303 CTTGGCC - | DM_4 -950 TCAGTGGCT - | DM_1 -954 GGAGCCAC + | DM_8 -188 TTGGCAA - ]
FBgn0034661	Dmel\CG4386	2R	-	21800904	[ DM_8 -804 TTGGCAA + | DM_4 -913 TCAGTAGTT - | DM_8 -132 TTGGCTA + | DM_8 -11 TTGGCCA - | DM_4 -1176 TAAGTAGCC - | DM_8 -78 TTGGCAA + | DM_2 -10 CTTGGCC - ]
FBgn0036057	Dmel\CG14164	3L	-	9894743	[ DM_5 -97 ATGCTAATTTA - | DM_9 +375 CCAGAACC + | DM_2 +66 CTTGGCC - | DM_8 +65 TTGGCCA - | DM_8 -414 TTGGCGA - ]
FBgn0001253	Dmel\ImpE1	3L	+	8372405	[ DM_8 -168 TTGGCCA - | DM_2 +313 GTTGGCC - | DM_9 +95 TCTGAGCC + ]
FBgn0031360	Dmel\CG31937	2L	+	1729887	[ DM_2 +13 CTTGGCC - | DM_8 -442 TTGGCGA - | DM_9 +82 ACAGAGCC + | DM_8 +12 TTGGCCA - ]
FBgn0034654	Dmel\CG10306	2R	+	21685283	[ DM_5 -102 ATTCGAATTTA - | DM_9 +272 CCTGATCC - | DM_5 -1074 AAACTAATGGA - | DM_8 +421 TTGGCCA - | DM_9 -935 ACAGAACC - | DM_9 -1361 CCTGATCC - | DM_9 +121 CCAGAGCC + ]
FBgn0034253	Dmel\CG10936	2R	-	17639138	[ DM_2 +62 CTTGGCC - | DM_5 -615 AATCTAATGGA - | DM_8 -384 TTGGCTA - | DM_8 +61 TTGGCCA - | DM_5 -204 AAACTAATTAA - | DM_8 -58 TTGGCCA - ]
FBgn0034291	Dmel\CG5770	2R	-	18045073	[ DM_9 +146 CCAGATCC + | DM_8 +320 TTGGCGA - | DM_9 +165 ACTGATCC - ]
FBgn0000121	Dmel\Arr2	3L	-	8648936	[ DM_2 +270 GTTGGCC - | DM_2 -677 GTTAGCC + | DM_2 -367 CTTAGCC - | DM_2 -1195 CTTGGCC + | DM_8 -216 TTGGCTA - | DM_8 -270 TTGGCCA + | DM_5 -736 ATACTAATAGA - ]
FBgn0031886	Dmel\Nuf2	2L	-	7065837	[ DM_5 -31 ATACTAACTCA - | DM_9 +164 ACCGAGCC + ]
FBgn0035089	Dmel\Phk-3	2R	-	24973207	[ DM_9 -106 ACAGAGCC - | DM_8 -133 TTGGCGA - | DM_9 +86 CCTGAACC + | DM_9 +17 TCTGAGCC + | DM_9 +446 ACCGAGCC + | DM_2 +302 CTTAGCC - ]
FBgn0036056	Dmel\CG6709	3L	-	9894743	[ DM_5 -97 ATGCTAATTTA - | DM_9 +375 CCAGAACC + | DM_2 +66 CTTGGCC - | DM_8 +65 TTGGCCA - | DM_8 -414 TTGGCGA - ]
FBgn0035470	Dmel\Ccz1	3L	-	3899156	[ DM_8 +20 TTGGCCA - | DM_9 +425 CCCGAGCC + ]
FBgn0053517	Dmel\Dop2R	X	-	20062706	[ DM_2 +260 CTTGGCC - | DM_8 -215 TTGGCGA - | DM_9 +196 ACTGAACC + | DM_9 -1435 CCGGAGCC - ]
FBgn0036391	Dmel\CG17364	3L	-	13993400	[ DM_5 -1076 AAACTAATGCA - | DM_8 +81 TTGGCGA - ]
FBgn0260006	Dmel\drd	X	+	15125753	[ DM_4 -56 TCGGTGGTT - | DM_4 -72 TCGGTGGTT - | DM_8 -1279 TTGGCCA - | DM_1 -119 TGAGCCGC + | DM_8 -836 TTGGCCA - | DM_1 -643 TAAGCCAT + | DM_8 -1197 TTGGCTA - ]
FBgn0038063	Dmel\Octbeta2R	3R	-	12595725	[ DM_8 +63 TTGGCGA - | DM_5 -1028 ATTCCAATTAA - ]
FBgn0004574	Dmel\Rop	3L	-	4138996	[ DM_9 -566 CCAGAACC - | DM_2 +41 CTTGGCC - | DM_8 -380 TTGGCCA - | DM_8 +40 TTGGCCA - | DM_9 -559 TCAGAGCC - ]
FBgn0035379	Dmel\spz5	3L	-	2892166	[ DM_9 -27 CCAGAGCC - | DM_2 -181 GTTGGCC - | DM_2 -584 CTTGGCC + | DM_8 -9 TTGGCTA + ]
FBgn0036350	Dmel\CG14111	3L	+	13377957	[ DM_9 +158 ACAGATCC + ]
FBgn0039212	Dmel\Syx18	3R	-	24625562	[ DM_5 -429 AGGCGAATGCA - | DM_8 -85 TTGGCTA - | DM_2 +403 CTTGGCC - ]
FBgn0051956	Dmel\pgant4	2L	+	3472603	[ DM_9 -367 CCAGAACC - | DM_8 +42 TTGGCCA - | DM_9 -30 CCAGATCC - | DM_9 -766 CCGGAGCC - | DM_8 -363 TTGGCCA - | DM_5 -96 ATGCGAATTCA - | DM_2 +43 GTTGGCC - ]
FBgn0036107	Dmel\galla-2	3L	+	10882890	[ DM_5 -250 ATACAAATTCA - | DM_8 +22 TTGGCGA - ]
FBgn0000659	Dmel\fkh	3R	-	28585264	[ DM_2 -1120 CTTGGCC + | DM_8 -131 TTGGCGA + | DM_2 -244 GTTGGCC - | DM_2 -1116 CTTGGCC - ]
FBgn0033308	Dmel\CG8736	2R	-	8595001	[ DM_9 +90 CCAGAACC + ]
FBgn0050340	Dmel\CG30340	2R	-	9601252	[ DM_4 -50 TAGTTAGTT - | DM_4 -170 TAGTTAGTT - | DM_5 -715 ATATTAATTAA - | DM_8 -1493 TTGGCCA - | DM_8 -1053 TTGGCCA - | DM_5 -209 ATACTAATTAA - | DM_1 -698 AGAGCCAC + | DM_9 +326 ACTGACCC + | DM_1 -1044 TGAGCCTC + | DM_8 -906 TTGGCCA - ]
FBgn0035965	Dmel\Use1	3L	-	9137181	[ DM_8 -301 TTGGCCA - | DM_2 +116 GTTGGCC - ]
FBgn0030067	Dmel\Rbm13	X	+	8901699	[ DM_8 +370 TTGGCCA - | DM_9 +294 ACAGAACC + | DM_5 -1177 ATGCGAATGTA - | DM_9 +341 ACAGACCC - ]
FBgn0026378	Dmel\Rep	2R	+	19492087	[ DM_9 -1091 CCAGAGCC - | DM_2 +483 CTTGGCC - | DM_9 -1059 CCCGAGCC - | DM_8 -8 TTGGCTA - ]
FBgn0039044	Dmel\p53	3R	-	23054082	[ DM_8 -20 TTGGCTA - | DM_9 -699 ACAGACCC - | DM_2 +435 GTTGGCC - ]
FBgn0051266	Dmel\CG31266	3R	+	17132662	[ DM_9 -1200 GCAGAGCC - | DM_9 +390 CCAGATCC + ]
FBgn0028687	Dmel\Rpt1	2R	-	7653954	[ DM_8 +469 TTGGCGA - | DM_5 -149 ATACTAATTAG - | DM_9 +226 GCAGAGCC + | DM_9 +326 CCAGACCC - ]
FBgn0004360	Dmel\Wnt2	2R	+	9494166	[ DM_9 +464 TCAGAGCC - | DM_8 -44 TTGGCCA - | DM_9 +270 GCTGAGCC + | DM_8 +476 TTGGCCA - ]
FBgn0037632	Dmel\Tcp-1eta	3R	+	8801564	[ DM_9 -1479 ACAGACCC - | DM_2 +142 GTTAGCC - | DM_2 +93 GTTGGCC - | DM_8 -332 TTGGCGA - ]
FBgn0030679	Dmel\CG8206	X	+	15739230	[ DM_8 -59 TTGGCTA - | DM_2 +376 CTTGGCC - | DM_9 -766 ACAGAACC - ]
FBgn0085465	Dmel\CG34436	3R	+	28282580	[ DM_2 -277 CTTGGCC - | DM_4 -891 TAAGTAGTT - | DM_8 -1411 TTGGCCA - | DM_8 -1380 TTGGCCA - | DM_4 -259 TCAGTGGCT - | DM_1 -740 TGCGCCAC + | DM_1 -1267 TGACCCAC + | DM_5 -130 ATACGAAATAA - | DM_8 -489 TTGGCTA + ]
FBgn0086673	Dmel\CG13272	2L	+	16804884	[ DM_4 -1059 TAAGTAGTT - | DM_8 -568 TTGGCCA + | DM_4 -1278 TCGTTGGCT - | DM_2 -574 CTTGGCC - | DM_2 -565 CTTGGCC - | DM_8 -901 TTGGCGA + ]
FBgn0086698	Dmel\frtz	2L	-	1715851	[ DM_2 -1054 GTTGGCC - | DM_4 -1141 TCGTTGGTT - | DM_8 -216 TTGGCTA + | DM_2 -1058 GTTGGCC + | DM_8 -262 TTGGCCA + | DM_2 -259 CTTGGCC - | DM_2 -1370 CTTGGCC + | DM_8 -1057 TTGGCCA + | DM_8 +82 TTGGCCA - | DM_8 -310 TTGGCTA + | DM_2 -307 GTTAGCC - ]
FBgn0085385	Dmel\CG34356	3L	+	9908120	[ DM_2 -98 GTTGGCC - | DM_8 -354 TTGGCCA + | DM_4 -609 TAATTGGTC - ]
FBgn0032049	Dmel\Bace	2L	-	8496307	[ DM_9 +287 ACAGAACC - | DM_8 +397 TTGGCCA - | DM_9 +352 CCTGACCC + | DM_9 +246 ACGGAGCC + | DM_5 -582 AAACGCATTCA - | DM_9 +490 CCAGAGCC + ]
FBgn0261555	Dmel\CG42673	3L	+	9547220	[ DM_2 -203 GTTGGCC - | DM_2 -255 CTTGGCC + | DM_2 -1206 CTTGGCC - | DM_2 -1480 GTTGGCC + | DM_8 -254 TTGGCCA + | DM_8 -152 TTGGCCA + | DM_8 -86 TTGGCTA + | DM_4 -825 TCGGTGGTT - | DM_2 -83 CTTAGCC - | DM_8 -206 TTGGCCA + | DM_2 -149 GTTGGCC - ]
FBgn0034582	Dmel\Cht9	2R	-	21069286	[ DM_2 +175 GTTGGCC - | DM_9 +462 CCTGAACC + | DM_8 -258 TTGGCAA - ]
FBgn0001341	Dmel\l(1)1Bi	X	+	629773	[ DM_2 +172 CTTGGCC - | DM_2 +232 CTTGGCC - | DM_9 -1293 CCAGACCC - | DM_8 -260 TTGGCAA - ]
FBgn0053639	Dmel\CG33639	X	-	18226076	[ DM_4 -94 TCGTTGGCT - | DM_8 -1040 TTGGCAA - | DM_9 -316 TCTGAGCC - | DM_1 -327 TGAGCAAC + | DM_8 +73 TTGGCCA - ]
FBgn0036851	Dmel\CG14082	3L	-	19138975	[ DM_8 -170 TTGGCCA + | DM_2 -167 GTTGGCC - | DM_5 -1272 AAGCTAATTAA - | DM_2 +323 CTTGGCC - | DM_4 -1237 TAAGTGGTT - | DM_8 -168 TTGGCCA - ]
FBgn0023143	Dmel\Uba1	2R	-	9693328	[ DM_8 -0 TTGGCAA - | DM_9 -1346 ACTGACCC - ]
FBgn0261341	Dmel\verm	3L	-	19695260	[ DM_8 -0 TTGGCCA - | DM_9 -416 ACTGACCC - | DM_2 +442 CTTGGCC - ]
FBgn0259171	Dmel\Pde9	X	-	12897327	[ DM_9 -1406 CCTGACCC - | DM_9 -504 CCAGATCC - | DM_8 +97 TTGGCAA - ]
FBgn0029791	Dmel\CG4096	X	+	5698557	[ DM_9 -75 CCTGAGCC - | DM_2 -224 CTTAGCC - | DM_8 -95 TTGGCTA - | DM_8 -484 TTGGCCA + | DM_8 -429 TTGGCCA + | DM_4 -968 TAGTTAGTT - | DM_2 -426 CTTGGCC - | DM_8 -496 TTGGCCA + | DM_2 -481 CTTGGCC - ]
FBgn0035755	Dmel\CG14830	3L	-	7263920	[ DM_8 -83 TTGGCCA - | DM_8 +78 TTGGCAA - ]
FBgn0035393	Dmel\CG16753	3L	+	3055079	[ DM_2 +103 CTTGGCC - | DM_9 -678 GCAGAGCC - | DM_2 +130 CTTGGCC - | DM_9 +424 ACAGAACC + | DM_2 +157 CTTGGCC - | DM_8 -315 TTGGCAA - ]
FBgn0250788	Dmel\beta-Spec	X	+	17657372	[ DM_8 +47 TTGGCGA - | DM_5 -213 ATATTAATTAA - ]
FBgn0039811	Dmel\CG15550	3R	-	30937102	[ DM_5 -449 ATTCTAATGTA - | DM_9 +218 TCAGAGCC + ]
FBgn0034411	Dmel\CG18605	2R	+	18977514	[ DM_8 -1213 TTGGCTA - | DM_4 -446 TAGTTAGTT - | DM_9 +32 ACAGAGCC + | DM_1 -767 TAAGCCAC + | DM_4 -450 TAGTTAGTT - | DM_1 -1114 TGAGCAAC + | DM_4 -763 TCAGTGGCT - ]
FBgn0039167	Dmel\CG17786	3R	-	24218718	[ DM_8 -276 TTGGCCA - | DM_2 +192 CTTGGCC - | DM_2 +133 GTTGGCC - ]
FBgn0034390	Dmel\CG15093	2R	-	18776978	[ DM_5 -72 ATATTAATTAA - | DM_8 +395 TTGGCCA - | DM_9 +197 CCAGACCC + | DM_9 +255 CCAGACCC - | DM_5 -62 ACACTAATTAA - ]
FBgn0035612	Dmel\CG10625	3L	-	5551159	[ DM_2 -12 CTTAGCC - | DM_8 -213 TTGGCCA + | DM_4 -1322 TAATTAGCT - ]
