# Supplementary material for: Modeling the cis-regulatory modules of genes expressed in developmental stages of Drosophila melanogaster
Source: PeerJ. 2017 May 30;5:e3389. doi: 10.7717/peerj.3389 (PMC5452948; doi:10.7717/peerj.3389)
Supplement: Data S2 [file peerj-05-3389-s011.zip › Supplemental Data S2/L3_stage_larvae.txt]

##FlyBase_ID	Gene_Symbol	Chromosome	Strand	TSS	Detected_Motifs
FBgn0030608	Dmel\Lsd-2	X	-	15076220	[ DM_4 -991 TTAATTT - | M00266 -1016 AACAGTATTTATTTTA + | M00266 -142 ATTGGTAAAAACTGTA + | DM_4 -1077 TTAATTT - | M00266 -728 ATTTATAAGTAAAATA + | M00266 -11 TATAATAAACCAGCCG + | M00266 -824 ATGTGTAAAGAGTTTC + | DM_4 -1191 TTAAATT - | DM_4 -665 TTAATTT + | DM_4 -682 TTAATTA - | M00266 -1168 TTCAAAAACTATAGTA + | DM_4 -1308 TTATTTT - | M00266 -969 TTAATTAAATATAAAA + | DM_4 -725 TTTATTT - | DM_4 -97…
FBgn0264326	Dmel\DNApol-epsilon255	3R	+	23348128	[ DM_4 -632 TTAAGTT - | DM_4 -292 ATAATTT - | DM_4 -215 TTATTTT + | M00266 -1191 TAAAATATTTATTTAA + | M00266 -702 TAAAAAAAAAAAACTT + | M00266 -701 AAAAAAAAAAAACTTA + | DM_4 -1280 TTTATTT - | M00266 -1291 ACAAATCTATATTTTT + | M00266 -698 AAAAAAAAACTTAACC + | M00266 -1269 TAAAGTAAATTGGTCA + | M00266 -1200 AATAATTAATAAAATA + | DM_4 -853 GTAATTT - | M00266 -596 TGAAAAACATAAAAGG + | M00266 -598 ACTGAA…
FBgn0052751	Dmel\CG32751	X	-	6198654	[ DM_4 -661 TTAAATT - | M00266 -1328 TTAAATAAATTCTGTA + | M00266 -568 TTGAATATATTTTGCG + | DM_4 -1036 TTAGTTT - | M00266 -322 TTAAATTGATATATAC + | M00266 -150 TAAATCAAATCTTAGC + | DM_4 -1408 TTAAATT - | M00266 -1082 AAATCAAAATATTTTC + | DM_4 -1334 TTTATTT - | M00266 -1029 GAAACTAAAAAGTTTT + | M00266 -1481 TGCAACAAATATTTGC + | M00266 -1371 ATAATGAAATAGATAG + | M00266 -318 ATTGATATATACTTGT + | M002…
FBgn0004859	Dmel\ci	4	-	57041	[ DM_4 +292 TTAATCT - | M00266 -1125 TATACAAAAAATTTTG + | M00266 -1056 CAAAGTATATAACGGC + | M00266 -715 GAAAATAATTATGCTC + | M00266 -909 GAGATTAAATATATTA + | DM_4 -958 GTAATTT - | M00266 -1401 ATATGTATATAAAACC + | M00266 -603 TATATTTAATAGTTCA + | M00266 -841 ACCCATTAATATAAAA + | M00266 -1309 TAAATTAAAAACAGAA + | M00266 -1148 AATATAAAATATACTA + | M00266 -160 AAATATTAATTTTCAA + | DM_4 +378 TTATTTT …
FBgn0052850	Dmel\CG32850	4	+	314923	[ M00266 -1089 AATGAGAATTATTGTC + | M00266 -575 TAATATATATAATTTA + | M00266 -687 TAATATATATAAAACA + | M00266 -319 TAATTTTAATATTTTA + | M00266 -634 ATAAGATAATATATAT + | M00266 -478 TAAAAAAAAGAAAAAA + | M00266 -680 TATAAAACATATATAA + | M00266 -565 TATTATATATAAATTA - | DM_4 +213 TTAAATT - | DM_4 -1248 TTAATTT - | M00266 -616 TATAATATATAATAAT + | M00266 -676 AAACATATATAATATA + | M00266 -563 TATATTATA…
FBgn0030251	Dmel\CG2145	X	+	10927399	[ DM_4 -1149 TTAATTA - | DM_4 -874 TTAATTG - | M00266 -1135 ATTATTAAATGGCTAG + | M00266 -452 TACAATTAATATACAA + | DM_4 -405 TTACTTT - | M00266 -448 ATTAATATACAATAGA + | M00266 -1451 AATAGTCAAAACATTA + | M00266 -1388 AACTATAATTAATCTT + | M00266 -433 ATAGGTAAATATCATA + | DM_4 -409 TTTATTT - | M00266 -1345 AATCATAATTAATAGT + | M00266 -1142 ATAATTAATTATTAAA + | DM_4 -776 TTAATTC - | DM_4 -1170 TTAATT…
FBgn0013984	Dmel\-	3R	-	21619321	[ DM_4 +326 TTTATTT - | M00266 -1170 AAAAAAAAATCAATAA + | M00266 -998 TAAAATAAACAAAATA + | M00266 -728 AATTTTAAATATGTGA + | M00266 -993 TAAACAAAATAAATTT + | DM_4 -1004 TTTATTT - | M00266 -1428 ATTTTTAATTATAATA + | M00266 -950 TAAACTGAATATTTAA + | M00266 -1303 CAAAACAAACAACCAA + | M00266 -1214 AACGATAGATAAAAGC + | M00266 -574 TATCGTAAATTGCAAG - | DM_4 +318 TTTATTT - | DM_4 -1164 TTTATTT - | M00266…
FBgn0039108	Dmel\CG10232	3R	-	23721625	[ DM_4 +15 TAAATTT - | DM_4 -79 TTAATTT - | DM_4 -690 ATAATTT + | M00266 -346 AAAGCAAAATATATAT + | M00266 -1323 TTGGTTAAATAAAACT + | M00266 -724 AACTATAAAAAGAAAT + | M00266 -88 AAAAGTGAAAAGTTTT + | M00266 -474 AAATATTATTATACAA + | M00266 -212 TCGAATAATTTTTTTA + | M00266 -718 AAAAAGAAATTAAAAC + | DM_4 -1311 TTTATTT - | M00266 -433 ACAATAAAATATTATT + | M00266 -660 ATGTATACATATATTC + | DM_4 -217 ATA…
FBgn0039902	Dmel\Zip102B	4	-	314087	[ M00266 -432 CAAGTTAAATTTTCCG + | M00266 -1105 CAAAATAATGAAACGT + | M00266 -948 AAAAAAAAAAACATTA + | M00266 -248 TAAATTATATATATTA + | M00266 -664 CTTATTAAATAAATAA + | M00266 -257 TATTATATATAAATTA + | M00266 -946 AAAAAAAAACATTAAA + | DM_4 -508 TTAATAT - | DM_4 -1120 CTAATTT - | M00266 -649 AATTATAAGGATCTAG + | M00266 -850 GACAATAAATAAACCA + | M00266 -312 AATAAAAAATCGGTTA + | M00266 -1316 ATAAAAAA…
FBgn0037801	Dmel\CG3999	3R	+	10251518	[ DM_4 -218 TTAATTA - | M00266 -1225 AAATATAATTAACAGT + | M00266 -375 TTACGTAGACAAAATG + | M00266 -1174 ACAAATATATACAAAC + | M00266 -717 AAACATAATGATTATT + | M00266 -1032 TACAATATATATCTAC + | DM_4 -883 TTAATTG - | M00266 -1367 TTCTGAAAATATTAAA + | M00266 -597 TTAATTAAATACCAAT + | M00266 -1020 CTACGTATATACAAAG + | DM_4 -216 TTAATTG + | M00266 -321 ATTAATTAATGTTCTC + | M00266 -1353 AATAATCAACAATTAT…
FBgn0037293	Dmel\CG12007	3R	+	5128087	[ DM_4 -517 TAAATTT - | DM_4 -499 TTATTTT - | M00266 -1159 TTTAAGAAATAATTTA + | M00266 -891 CAACGAAAATATGATG + | M00266 -546 TTGAAGAAATCTTTTT + | M00266 -800 TTCAATTAACATGAGA + | DM_4 -1181 TTTATTT - | M00266 -1354 ATCCATATATATATGT + | M00266 -412 AAAATTGAATTTATGT + | M00266 -776 CAGATTATATATAATT + | M00266 -1344 ATATGTATATACTCTG + | M00266 -1175 AAAAATAAAAATTTTA + | DM_4 -419 TCAATTT - | DM_4 -7…
FBgn0054001	Dmel\CG34001	3L	+	10631079	[ DM_4 -418 TTAAATT - | DM_4 -388 TTAATTA - | M00266 -1254 AACAATAAATGGCTAA + | M00266 -1022 TAATAAATATATATTT + | M00266 -535 ACCACTAAATAAATAA + | DM_4 -742 TTAAATT + | M00266 -1020 ATAAATATATATTTTT + | DM_4 -1181 TTCATTT - | M00266 -1478 TTAAATAAATAATATC + | M00266 -408 TTTAATGATTATTAAG + | M00266 -800 TGTATGAAATATATGC + | M00266 -1440 AACAGTAACCAAAATA + | M00266 -1385 AAATATGTATATAGTT + | M0026…
FBgn0001186	Dmel\Hex-A	X	+	9585675	[ DM_4 -815 TTAATGT - | M00266 -211 AACATTAATTAAACCA + | M00266 -515 TGTATTATATATTATA - | DM_4 -258 TTAAATT - | DM_4 +316 TCAATTT - | M00266 -798 GGATATAAATACATGT + | M00266 -509 TATAATACATTTCTGT + | DM_4 -285 TTAAATT - | M00266 -540 AAGAAAAAACAGTTTT - | M00266 -308 GTTAGTTAATAGCGTA + | M00266 -279 CAAATTTAACACAGTG + | DM_4 +263 TTATTTT - | DM_4 -781 TTTATTT - | M00266 -737 AATGGTAAATATAGTA + | M…
FBgn0032886	Dmel\CG9328	2L	+	20797715	[ DM_4 +58 TTAATTT - | DM_4 -230 TTAATTA - | M00266 -515 TACGGTAAATGTACTT + | M00266 -262 ACCAATAAATGTTCGT + | M00266 -233 AGAAATCAATTTAATT + | M00266 -1432 AGAGGGAAATATTTAG + | M00266 -1129 AAACAACAATAAAATG + | M00266 -769 TGTTATAAACACAACG + | M00266 -586 AAAGTCAAATAACGTG + | DM_4 +179 TTAATAT - | DM_4 -239 TTGATTT - | M00266 -1299 ACAAATCATTATATTT + | M00266 -442 TAAATTTAATATTGTT + | M00266 -12…
FBgn0259739	Dmel\CG42393	3L	+	18042733	[ DM_4 -242 TTAAATT - | M00266 -1166 TTGTAAAAATATTCAG + | M00266 -652 AGCAACAGATATAGGA + | M00266 -605 TTACATACATATGCTG + | DM_4 -1003 TTATTTT - | M00266 -1327 CAAAGTATAAATATTC + | M00266 -413 AAATGAAAATCTGCTG + | M00266 -1283 AACAAGTAATAAAATA + | M00266 -1248 AATAAGAAATAGTCGA + | DM_4 -261 TTATTTT - | M00266 -231 TTAAAGAAATATTCAT + | M00266 -854 GAAAGTATATATGCAC + | DM_4 -676 TTAAATT - | M00266 …
FBgn0030892	Dmel\CG7206	X	-	18090509	[ M00266 -284 GAACATAAACATTTAT + | M00266 -1378 CCAAGGAAATAGATTC + | M00266 -652 TTAAATCAATTTGTTT + | M00266 -1328 CAACATCAATGTTTAG + | DM_4 +41 TTATTTT - | DM_4 -597 GTAATTT - | M00266 -1299 ATAAGCATATAGAATG + | M00266 -570 AACAGTGAAGATTTTA + | DM_4 -658 TTGATTT - | DM_4 -670 TAAATTT - | M00266 -263 AAATAAAAACAAAACA + | M00266 -296 TTAAATTAATTTGAAC + | DM_4 -300 TTAATTT + | M00266 -265 TTAAATAAA…
FBgn0032637	Dmel\CG5050	2L	+	17452924	[ DM_4 -1018 TTTATTT - | DM_4 -327 TTATTTT - | M00266 -1016 AAGCGCAAATAAATAG + | M00266 -244 CAAGATCTATATAATT + | DM_4 +258 TTAAATT - | M00266 -85 TCAAGTAATTAAGTTT + | M00266 -238 CTATATAATTAAAAAA + | M00266 -1389 ATTATTAAATATGAAC + | M00266 -1209 GAATAAAAATAATATT + | M00266 -234 ATAATTAAAAAAACAA + | DM_4 +257 TAAATTT - | M00266 -1205 AAAAATAATATTAATT + | M00266 -1045 ATACATACATACATAA + | DM_4 -2…
FBgn0261617	Dmel\nej	X	-	9687066	[ DM_4 -731 TTTATTT - | DM_4 -727 TTATTTT - | DM_4 -297 TTGATTT + | M00266 -731 ATATAAAAAAATAAAA + | M00266 -497 CAAATAAAATACGTTA + | M00266 -80 ATGAATAATTACGCTT + | DM_4 +154 TTAATTA - | M00266 -558 CAATGTAAATAATTGC - | DM_4 -686 TTTATTT + | M00266 -447 TTCTACAAATATAGCT + | M00266 -1480 CAAAAAAAAAAAAAAA + | M00266 -1303 CACCATAAGCATTAAA + | DM_4 +112 TTAATTT - | M00266 -1028 TTAAACAAATTTAAAT + |…
FBgn0031887	Dmel\CG11289	2L	+	7067983	[ M00266 -1036 TTCCAAAAATAAAATT + | DM_4 -1039 TTATTTT - | M00266 -1464 GAAAATAAATACTGTT + | M00266 -1397 TTCCAAAAATAAAATT + | M00266 -1103 GAAAATAAATACTGTT + | DM_4 -569 TTAATTC - | DM_4 -1337 TCAATTT - | M00266 -16 TAATGTAAATTTGAGT + | M00266 -819 GAAAAGAAATTTTGTC + | DM_4 -1400 TTATTTT - | DM_4 -749 TTTATTT - | M00266 -1032 AAAAATAAAATTTTTA + | DM_4 -929 TTAATTC - | M00266 -1393 AAAAATAAAATTTT…
FBgn0250830	Dmel\CG12547	2R	-	4788965	[ DM_4 -430 TTATTTT - | DM_4 -429 TTTATTT - | M00266 -602 TAAAAAAAACATATTT + | M00266 -1307 ACTAAATAATATAATA + | M00266 -1142 AAATGTAGATAAATAG + | M00266 -374 ATTAATGAATCGACTA + | DM_4 +197 TTAGTTT - | M00266 -920 CAATTCAAATATCATC + | M00266 -455 TGAACCAAATATTATA + | M00266 -1138 GTAGATAAATAGATCA + | DM_4 -903 TTAATTA - | M00266 -790 TTAAATGATTAAATTA + | M00266 -1073 TTTAAGAAACAAAAGA + | M00266 -…
FBgn0013684	Dmel\-	mt	-	8124	[ M00266 -694 TACAGTTAATAAATTT + | DM_4 -955 TTAATAT - | M00266 -88 AATCATTTATATTATG + | M00266 -1134 AAATATTATTATTTTA + | M00266 -142 ATTTATTAATATTGTT + | DM_4 -742 CTAATTT - | DM_4 -712 TTAGTTT + | DM_4 -284 TGAATTT + | M00266 -1140 TTTATTAAATATTATT + | M00266 -57 TTTAAAAAAAATACTA + | DM_4 +308 TAAATTT - | M00266 -927 TGTAATAAATAAAATT + | DM_4 +485 ATAATTT - | M00266 -1295 ATAAATAATTTTATAA + | …
FBgn0039217	Dmel\CG13627	3R	+	24712780	[ DM_4 -1231 TTTATTT - | DM_4 -1177 TTATTTT - | M00266 -1225 TGAAATAAAAGGTATA + | M00266 -1150 AAATATAAATACGGAA + | DM_4 -646 ATAATTT - | M00266 -545 AATAGCAAACATTTTA - | M00266 -1138 GGAAAAAAATAGCAAA + | M00266 -1333 AAAAATAAACAACATT + | M00266 -657 GCAGTTAAATATGAGT + | DM_4 -731 TTAGTTT - | M00266 -1321 CATTTTAAATAACAAA + | M00266 -1286 TATTTTAAACATTTGT + | DM_4 -1164 TTATTTT - | DM_4 -1339 TTT…
FBgn0030584	Dmel\CG14407	X	-	14838198	[ DM_4 -985 TTAAATT - | DM_4 -1252 TTAATTG - | DM_4 -659 TTATTTT - | M00266 -566 GCGGTTAAATAGATTC - | DM_4 -225 TTAATCT - | M00266 -987 CACACTTAATAATTTA + | M00266 -585 ATAAAATAATATATAA + | DM_4 -1270 TTAATTT - | M00266 -581 AATAATATATAATTGA + | DM_4 -866 TTTATTT - | M00266 -1315 TAAAAAAAAAATTCAA + | M00266 -853 AAAAACAAAAACAAGA + | M00266 -792 CGAAGAAAACATCAGA + | M00266 -1061 TCGAATATATTTCAAG +…
FBgn0039395	Dmel\CG14546	3R	-	25922634	[ M00266 -1439 TAAAATTAAAAATCTA + | M00266 -1004 GTGGATAAACATGCCC + | M00266 -642 ATGAAAACATATTGGT + | M00266 -964 AAGCATAAGTAGACCA + | DM_4 -1263 TTAAATT - | M00266 -184 GAAAAAAAATTTATGG + | M00266 -895 TTTCATAATTATGTGT + | DM_4 -1445 TTAATTT - | M00266 -531 CAAAACAAACATAAAC - | M00266 -537 AAACATAAACAGTATG - | DM_4 -248 TTAACTT + | M00266 -674 ACAAATAAATTGAGCG + | DM_4 -399 TGAATTT - | M00266 -…
FBgn0034461	Dmel\CG15124	2R	+	19642947	[ DM_4 -1219 TTATTTT - | M00266 -1048 AAATATAATCGTATTG + | M00266 -1473 TTTTATATATATGATA + | M00266 -165 GCAAATAAAAATGAAA + | M00266 -1339 ACAAGTAATTTTGAAG + | M00266 -212 TCAAGTGAATAAATTG + | M00266 -1464 TATGATACATATTATT + | DM_4 -474 TTAAATT - | M00266 -1216 AAATGAAAATAAATCT + | M00266 -1446 AAATATAACCATAGAT + | DM_4 -537 TTAAATT - | M00266 -403 TAATATACATTTAAAC + | DM_4 -1199 TTCATTT - | M002…
FBgn0052000	Dmel\CG32000	4	+	132220	[ DM_4 -734 TTATTTT - | DM_4 -733 TTTATTT - | DM_4 +154 TAAATTT - | M00266 -602 ATATATATATATATAT + | M00266 -349 ATATACATATATGCTG + | M00266 -586 ATATATATATATACAT + | DM_4 -241 TTTATTT - | M00266 -493 TAGGATACATAATAAT + | DM_4 +387 TTAATTC - | M00266 -584 ATATATATATACATAT + | M00266 -860 TTTTATAAATCCATTT + | M00266 -389 ATAAATAAATGTAATT + | M00266 -580 ATATATACATATATAT + | DM_4 -242 TTATTTT - | M…
FBgn0058263	Dmel\MFS17	2R	-	2565385	[ DM_4 +336 GTAATTT - | DM_4 +382 TTATTTT - | M00266 -1448 AAACAAAAAAATTAAC + | M00266 -852 AATAATAATAAGATCT + | M00266 -1237 CAATAAAAATGTATAA + | M00266 -509 AATATTACATTTAATA + | M00266 -1145 ATATATGAATAATAGT + | M00266 -525 AAGAATTCATAATAGA + | M00266 -1233 AAAAATGTATAATAAA + | DM_4 -865 TTATTTT - | M00266 -1007 ATTAATTAAAAGTAGT + | M00266 -1181 AGCAAAAAATATATAA + | M00266 -623 AAATATATATGTAAAT…
FBgn0036286	Dmel\CG10616	3L	+	12471728	[ DM_4 +69 TTAATGT - | DM_4 -664 TTAAATT + | M00266 -712 AAAAGTAAACTGCAAT + | M00266 -539 TTATTTAAATAAGGTA + | M00266 -139 ATAAATAAATTCCCAA + | M00266 -454 TTAAACATATATATTA + | DM_4 -406 TTTATTT - | M00266 -1467 ATATTTAAAGAGTTGA + | M00266 -400 TTAAATAAATCTTGGA + | M00266 -836 ATACATACATACTTTC + | M00266 -723 AAAGAAAAATCAAAAG + | M00266 -505 TTCAATAACTGTATAC - | DM_4 +74 TAAATTT - | M00266 -566 T…
FBgn0037183	Dmel\CG14451	3L	-	22722091	[ DM_4 -432 TTAGTTT - | DM_4 -376 TTAATTT - | M00266 -1034 CAGCATCAATAGCCGA + | M00266 -545 AAATAAAAATATGCGA - | M00266 -487 TTTACAAAATATATTT + | M00266 -284 TAGAATATGTATGTAA + | M00266 -485 TACAAAATATATTTTT + | DM_4 -1401 TTTATTT - | M00266 -1399 GCTAAGAAATAAAAAA + | M00266 -475 ATTTTTAAATATGTAT + | M00266 -1392 AATAAAAAATGATCGG + | M00266 -1120 GAAAATCAATTAAGTG + | M00266 -524 AAAAGTTAATATTTAT …
FBgn0038938	Dmel\CG7084	3R	+	22298805	[ DM_4 -874 TTAGTTT - | DM_4 -829 TTATTTT - | DM_4 +479 TTAATTG - | M00266 -775 ATCAATCAAAATAAAA + | M00266 -289 CTGATTAAATTTACAG + | DM_4 -739 TTACTTT - | M00266 -123 TTTAGTAAATTGTTAA + | M00266 -1344 AATAAAAAACATAACC + | M00266 -996 TATAAGCAATATTAAA + | DM_4 -755 TTCATTT - | M00266 -924 AAAACAAAACAAAAGA + | M00266 -836 TAGAAGAAATTTTCAA + | DM_4 -828 TTTATTT - | DM_4 -996 TTAATAT - | M00266 -122…
FBgn0052461	Dmel\CG32461	3L	-	22955302	[ M00266 -1201 CAAGCTATATATTAGA + | M00266 -1194 TATATTAGATATTATA + | DM_4 -187 TTTATTT - | M00266 -106 TATTATAAAATTGATA + | M00266 -570 ACTAATAAATTTATGA - | DM_4 -961 TAAATTT - | DM_4 -54 TTATTTT - | DM_4 +83 TTAATTC - | M00266 -1092 CTAGATAAATGCAGAC + | M00266 -749 ATGTATATATATTCTT + | DM_4 -1171 TTAAATT - | M00266 -573 TTTCATAAATTTATTA + | M00266 -181 TTAAATAAATAAATAC + | DM_4 -183 TTTATTT - |…
FBgn0031781	Dmel\Arpc4	2L	+	6125132	[ DM_4 +50 TTAACTT - | DM_4 -312 TAAATTT - | M00266 -592 ATTGATTAAAATACTC + | M00266 -1279 CAGAAAAAATACATAA + | M00266 -585 GAAAGTGAGTATTTTA - | M00266 -1099 GGAAATGCATATTTTG + | M00266 -908 AAATTTAAATCTTATA + | M00266 -1028 TATAATAAAAAAAAAA + | DM_4 -1168 TTAATGT - | M00266 -1451 GCGAGTAAAAATTTGA + | M00266 -835 TAACATAAATCTCTTA + | M00266 -1024 ATAAAAAAAAAAAAAA + | M00266 -431 CTAAATTAACATTTTT …
FBgn0010391	Dmel\Gtp-bp	X	-	11129087	[ DM_4 -116 TTAATTT - | M00266 -738 AAAGCAAAATACACTG + | M00266 -433 CAATGTTAATATGGCA + | M00266 -307 AAACGTGAACATACAC + | M00266 -386 CGGTATAAATAATGAA + | DM_4 -838 TTAGTTT - | M00266 -1415 ATATATATATATTTAC + | M00266 -266 TAAAGCAAAAACAAAG + | M00266 -342 ATTATTAAATATAAAT + | M00266 -1346 TTTAACAAATAACCTT + | M00266 -1013 AAATTTATATATCTAC + | M00266 -556 TAACAAAAAGATTAAA - | M00266 -563 AAGATTAA…
FBgn0037218	Dmel\aux	3R	+	4211783	[ DM_4 -192 TTTATTT - | DM_4 -161 TTAATAT - | DM_4 +383 TCAATTT - | M00266 -697 TCTACAAAATAGAAAG + | M00266 -562 TAAAACAAAGAAAACA + | DM_4 +174 TTAACTT - | M00266 -192 ACAGATCAAAATAAAA + | M00266 -557 CAAAGAAAACAAACAA + | M00266 -1015 TTTAGAAAGTATTAGA + | M00266 -490 TAAGAAGAATAAAATA + | DM_4 +140 CTAATTT - | M00266 -983 GTCAGAAAATAGCACA + | M00266 -715 GCAAAGAAAAATTAAG + | DM_4 -689 ATAATTT + | …
FBgn0034120	Dmel\CG15710	2R	-	16348527	[ DM_4 -456 TAAATTT - | DM_4 -422 TTATTTT - | M00266 -854 ATGGGTAAATTAGTGG + | M00266 -293 CCGAATATATATAGTA + | M00266 -291 GAATATATATAGTATG + | M00266 -1318 TAAAATTAATGATAAG + | M00266 -260 GACAGTAAAAATGCAT + | M00266 -1311 AATGATAAGTATGTTT + | M00266 -956 CTTAATGAATTTTACG + | DM_4 -309 TTAATTT - | DM_4 -466 TTAAATT - | M00266 -1471 AAATATTCATATTTCA + | M00266 -541 CAAACTAAACAATCAG + | M00266 -1…
FBgn0039907	Dmel\lgs	4	-	443911	[ M00266 -911 TTAAATTAATAAATTT + | DM_4 -923 TAAATTT - | M00266 -983 AAATATATATATATAT + | M00266 -1294 TAAAGTGAAAATTTTC + | DM_4 -1133 TTAAATT - | M00266 -981 ATATATATATATATAT + | M00266 -1414 TTTAGTGAATAAACAG + | DM_4 -928 TTAAATT - | M00266 -932 TAAATTAAATTTAATT + | DM_4 -934 TAAATTT - | DM_4 -1202 TTGATTT - | DM_4 +299 TTAAATT - | M00266 -1161 AATCATAAATATTCTT + | M00266 -1104 ATAAATTAAAATCTCG…
FBgn0262476	Dmel\CG43066	2R	+	18514574	[ DM_4 -357 TAAATTT - | DM_4 -346 TTAATTC - | M00266 -1094 AAATGCAAATAAAAGA + | M00266 -626 GCTGAAAAATATTTTG + | M00266 -355 CTATATAAATTTATAA + | M00266 -591 ACAAATATAGATTTAT - | M00266 -607 TACAATATATGTAACA + | M00266 -1467 ATATATATATAGGGAA + | M00266 -592 ATAAATCTATATTTGT + | M00266 -1249 TGAAATAACTGTTTAG + | M00266 -1167 ATAAATAAATGTTATA + | DM_4 -342 TTAATTA - | DM_4 -657 TTAATTT - | M00266 -…
FBgn0021795	Dmel\Tapdelta	2R	-	11371335	[ M00266 -1189 AAACACAAACACAAAA + | M00266 -687 CAACGTAAATGTATTG + | M00266 -308 AAAATTCGATATTTTC + | M00266 -620 CTAAGTACAAATTAAG + | M00266 -580 TATTAAAAACATCAAA - | DM_4 -368 TAAATTT - | M00266 -161 TATTCCAAATAAAATG + | M00266 -453 TTTAATAAGAATTTTA + | DM_4 -206 TTATTTT + | DM_4 +64 TAAATTT - | M00266 -335 TAACTTTAATATAATT + | DM_4 -463 TTAAATT - | M00266 -93 ATATACAAATTTTATA + | M00266 -348 A…
FBgn0031161	Dmel\CG15445	X	+	21117159	[ M00266 -1385 ATCAGTGAATATGAAT + | M00266 -1344 TGTACTGAATATTTTA + | DM_4 -1135 TTATTTT - | M00266 -1140 TAATATTATTATAAAA + | M00266 -1220 AATAATAAAAATAATT + | M00266 -1172 AATAATACTTATAATA + | M00266 -1160 AATAATAATAATAAAA + | M00266 -1148 AAAAATATTAATATTA + | DM_4 -519 TTAATTT - | M00266 -1259 TATAATAATAATAATA + | M00266 -1205 TATTATAATAATAATA + | M00266 -1132 TTATAAAAATAATAGG + | M00266 -1199…
FBgn0067779	Dmel\dbr	2L	+	66482	[ DM_4 -1238 TTAAATT - | DM_4 -1218 TTAAGTT - | M00266 -1042 AAAAATACATTAAAAA + | M00266 -503 TTGTATAAATGTGCTA + | DM_4 -264 TGAATTT - | M00266 -443 TAGAGTAAAAGTTACC + | M00266 -1386 TGTAACAACTATCTTG + | M00266 -1194 TAAAATACATAAATTG + | M00266 -335 ACACATATATAAATGC + | DM_4 -406 TTATTTT - | M00266 -1182 ATTGGTAAATAACAAG + | M00266 -1046 AATAAAAAATACATTA + | M00266 -547 GAATATGAATATTCCT - | DM_4 …
FBgn0053265	Dmel\Muc68E	3L	-	11972979	[ DM_4 -894 TTCATTT - | DM_4 -627 TTAGTTT - | M00266 -951 GGCAATAAATTTATCA + | DM_4 -119 TTTATTT - | M00266 -1456 GTCAATAAATTTCTTA + | M00266 -1167 GCACGTAAATACCTAA + | DM_4 -120 TTATTTT - | M00266 -1128 AATAATAACAATAAAA + | M00266 -1017 TATGATAATTACTTTA + | DM_4 -282 TTAGTTT - | DM_4 -968 TCAATTT - | M00266 -1340 ATATATAATTGTAAAA + | M00266 -470 AATTTTAAAGATATGT + | DM_4 -172 TTAAATT - | M00266 …
FBgn0037130	Dmel\Syn1	3L	-	21770534	[ M00266 -504 CACGACAAATAAGATG - | DM_4 +412 TTGATTT - | DM_4 +419 TTATTTT - | M00266 -800 TTAAATAAAAAAAAAC + | M00266 -578 TAAAATATATAAAATA + | DM_4 +453 TTATTTT - | M00266 -318 GAAATTAAAAATATTT + | M00266 -573 TATATAAAATAATATA + | DM_4 -812 TAAATTT - | M00266 -992 ATGAATAAATTAAAGC + | M00266 -185 TTATAAAAAAATATTA + | M00266 -566 AATAATATACATATAT + | DM_4 +440 TTATTTT - | M00266 -827 TTACAAAAACA…
FBgn0033690	Dmel\EndoG	2R	-	12178553	[ DM_4 -808 TGAATTT - | DM_4 -662 TTAATGT - | M00266 -557 AACCTTAAAAATAATT + | M00266 -87 AAATATACATAGTATA + | DM_4 -687 TTATTTT + | DM_4 -1469 TTACTTT - | M00266 -1251 TTAGTTAAATACTCAC + | M00266 -521 AACAGTAATTTTAAAA - | M00266 -830 GTAAATATATTTCCGA + | M00266 -655 AACATTAAATTCTACA + | DM_4 -605 CTAATTT - | DM_4 -1243 TTGATTT - | M00266 -1462 CAAAGTAATAATTGAA + | M00266 -590 CAGAATTAAAATCTTC - …
FBgn0037086	Dmel\CG7202	3L	-	21492773	[ DM_4 +399 TTAATGT - | M00266 -1221 AAATGTTAATCTAATT + | M00266 -373 TACTTTAAAAATTATT + | M00266 -250 AAAATTAAATAAATAA + | DM_4 -257 TTAATTT - | M00266 -1409 AATTATATATTTAATA + | M00266 -242 ATAAATAAATTTAAGT + | M00266 -1400 TTTAATATATACAATA + | M00266 -1304 AAAAGCGAATATGTTT + | M00266 -144 AAAAAAAAAGAAATTT + | DM_4 -1095 TTATTTT - | M00266 -146 AAAAAAAAAAAGAAAT + | M00266 -1156 CAAAGTCAAGAAATGG…
FBgn0035179	Dmel\CG12038	3L	+	993983	[ DM_4 -1334 TTAATTA - | DM_4 -1229 TTAATTT - | DM_4 -267 TTAATTC - | M00266 -574 TATCTTAAGTATATAA + | M00266 -375 TTAAATAATTTTTAGT + | M00266 -227 GAGAGTATAAATAAAG + | DM_4 -722 TTAATTG - | M00266 -320 AACTCTAAACACTTGA + | M00266 -1374 AAGAATGAATACATAT + | M00266 -1123 AATAAAAAAAACAGGC + | M00266 -285 TATTAAAAATACAAAT + | DM_4 -731 TTAATTC - | M00266 -202 TTAAGTAATAATTTCA + | M00266 -1027 AACTGT…
FBgn0004430	Dmel\LysS	3L	+	1227747	[ DM_4 -1104 TTGATTT - | DM_4 -1069 TTATTTT - | DM_4 -939 TTAATAT - | M00266 -1196 TTAAAGAAATTTCATT + | M00266 -570 ATAAATATATGTCAGC + | M00266 -1050 AAAAATAAAATAATTT + | DM_4 -1052 TTATTTT - | M00266 -776 GTACATACATATCTCG + | DM_4 -547 TTAAGTT - | M00266 -1049 AAAATAAAATAATTTG + | M00266 -1460 GAGAGTAAATATAGGT + | M00266 -1235 ACTAATAAAAACAAAA + | M00266 -670 AAGTCCAAATATATAA + | M00266 -1031 TT…
FBgn0033600	Dmel\Cpr47Ec	2R	-	11259976	[ DM_4 -1122 TCAATTT - | DM_4 -1043 TTAATAT - | M00266 -1008 AAAAAAAAATTTGGCA + | DM_4 -549 TTCATTT - | M00266 -1235 CAAAAAATATATGCAA + | M00266 -1036 TATATTAAAAAAAATC + | DM_4 -565 TTAATTC - | M00266 -1015 CAAAAAAAAAAAAAAA + | M00266 -1011 AAAAAAAAAAAATTTG + | DM_4 -236 TTAATGT + | DM_4 -1033 TTGATTT - | M00266 -1208 TATAATTAATAAAAGT + | M00266 -72 AAATGAAATTATTGGA + | M00266 -977 TTCAATATATGTAT…
FBgn0036423	Dmel\CG3919	3L	+	14410626	[ DM_4 -1362 TTAATTT - | M00266 -1251 ATTTACAAAAATTATG + | M00266 -1351 TTAAAAAAATAATAAT + | M00266 -337 TTGAATAATTTTTATA + | DM_4 -428 TTTATTT - | M00266 -1344 AATAATAATAACAACA + | M00266 -1401 AATATGAAATAACAAG + | DM_4 -568 TAAATTT - | M00266 -421 AAAATAAAATAACTTC + | DM_4 -1275 GTAATTT - | M00266 -566 CCGGATAAATTTATTT + | M00266 -1273 TAATATAAATTACTTT + | M00266 -1248 TACAAAAATTATGTCA + | M002…
FBgn0032282	Dmel\-	2L	-	10684409	[ DM_4 -1173 ATAATTT - | M00266 -907 GCTAAAAAATATGTAA + | M00266 -715 GACCGAAAATATTTAA + | DM_4 -870 GTAATTT - | M00266 -707 ATATTTAAATATATTA + | M00266 -1426 AGAAGTATATACATGT + | M00266 -1076 TTAAATTTATATAGAT + | DM_4 -950 TTCATTT - | M00266 -1070 TTATATAGATAAACAA + | M00266 -1054 ATAAATACACGTAGTA + | M00266 -538 CAGCATAGATATAGAA - | DM_4 -1163 TTATTTT - | M00266 -1156 GAAAATAATAAAAAAG + | M0026…
FBgn0030537	Dmel\CG12480	X	+	14169592	[ M00266 -1231 TTAAATAAAAAATAAA + | M00266 -684 TAAATTAAATTAAGAG + | M00266 -1358 TTGAATAAATTAATTT + | M00266 -782 TTATATAAAGGTTATC + | DM_4 -618 TTAATTC - | DM_4 -1252 TTACTTT - | M00266 -1283 TAAAAAAAAAATACAT + | M00266 -1440 TAACATACATATAGCA + | M00266 -1098 ATCATTAAACAAATAT + | DM_4 -1258 TAAATTT - | DM_4 -1418 TTACTTT - | M00266 -1224 AAAAATAAATTTTTAT + | M00266 -680 TTAAATTAAGAGTATA + | M00…
FBgn0038197	Dmel\foxo	3R	+	14056945	[ DM_4 +217 TTGATTT - | M00266 -1053 AAAAAAAAAAACTGGC + | M00266 -419 AAAAATAAATAGATTA + | M00266 -529 CATTATAAAAAACATG - | M00266 -395 ATTATTAAATTTGTAA + | DM_4 -1400 TTAATTT - | M00266 -1064 GAAATTAAAAAAAAAA + | M00266 -287 TAAAATATCTATTGCA + | M00266 -1059 TAAAAAAAAAAAAAAA + | M00266 -1055 AAAAAAAAAAAAACTG + | M00266 -532 TATAAAAAACATGTTA - | DM_4 +232 TTATTTT - | DM_4 -425 TTTATTT - | M00266 …
FBgn0032690	Dmel\CG10333	2L	+	18606832	[ M00266 -1284 TGTAAAAAATAATATT + | M00266 -1083 CTAATTAAAAAGACTG + | M00266 -411 TATTTTAAATGTAATT + | M00266 -1067 CTAAAGAAAAATGATT + | DM_4 -1339 TTTATTT - | M00266 -1482 TGCAGTATATATCGAA + | M00266 -343 CATAATAAAGATGTCC + | M00266 -983 GATAATAAAATTTGGC + | M00266 -1373 CTAAATTAATTTAATA + | M00266 -1317 AACAATAATTTATACG + | DM_4 -332 TCAATTT - | M00266 -652 AAAATTAAACAGGGCC + | M00266 -681 ATCA…
FBgn0001179	Dmel\hay	3L	+	10631079	[ DM_4 -418 TTAAATT - | DM_4 -388 TTAATTA - | M00266 -1254 AACAATAAATGGCTAA + | M00266 -1022 TAATAAATATATATTT + | M00266 -535 ACCACTAAATAAATAA + | DM_4 -742 TTAAATT + | M00266 -1020 ATAAATATATATTTTT + | DM_4 -1181 TTCATTT - | M00266 -1478 TTAAATAAATAATATC + | M00266 -408 TTTAATGATTATTAAG + | M00266 -800 TGTATGAAATATATGC + | M00266 -1440 AACAGTAACCAAAATA + | M00266 -1385 AAATATGTATATAGTT + | M0026…
FBgn0033987	Dmel\ckn	2R	+	14963292	[ DM_4 +129 TTACTTT - | DM_4 +161 TTATTTT - | M00266 -1343 AAAAGTAAGTTTTATT + | M00266 -1281 AAATATATTTATATTT + | DM_4 +260 TGAATTT - | M00266 -429 TTAATTAATTGTTATG + | M00266 -1186 TCTGATAGATAAACGA + | DM_4 -814 TTAATTA - | M00266 -920 AAAAGTAAGTGGAATT + | M00266 -185 ATAAATGAAAAAGTTG + | DM_4 +220 TTTATTT - | M00266 -1438 AACTGCAAAAATAAGA + | M00266 -1380 TAAATTAAAAAGACAT + | DM_4 +162 TTTATTT …
FBgn0039639	Dmel\CG14512	3R	-	29138573	[ DM_4 -476 TTAATTC - | DM_4 -433 TTAGTTT - | DM_4 -740 TTAGTTT + | M00266 -1263 TTGGAAAAATAGAATA + | M00266 -469 TGAATTAAATGTAAAC + | M00266 -463 AAATGTAAACAAATCA + | M00266 -1401 AAACAAAAACAAAAAC + | M00266 -306 CGGAATAAACAAGCTG + | M00266 -1395 AAACAAAAACAAAAAC + | M00266 -1368 CAAGAAAAAAAGAGAG + | DM_4 -757 TTAATGT + | DM_4 -220 TTATTTT - | DM_4 -628 TTAAATT - | M00266 -93 CCTAGTAGATAAAGTA + …
FBgn0027341	Dmel\Gfat1	3R	+	4126442	[ DM_4 -408 TTAGTTT - | DM_4 -402 TTAATTT - | M00266 -373 AAAAAAAAAAAATCAG + | M00266 -820 TAAAATAGACAAATTA + | M00266 -528 AGTAATGAAAATAAAG + | DM_4 +273 TTTATTT - | M00266 -419 TAGAATAATGATGTAT + | M00266 -526 TAATGAAAATAAAGAA + | M00266 -994 AAAAATAAGAATAATC + | M00266 -518 ATAAAGAAATAAACAA + | M00266 -379 TAAAAAAAAAAAAAAA + | DM_4 +272 TTATTTT - | M00266 -985 AATAATCAATACTATG + | M00266 -912 …
FBgn0000499	Dmel\dsh	X	+	11355881	[ DM_4 -604 TTTATTT - | DM_4 -520 TTTATTT - | M00266 -1022 ATATTTATATATATGA + | M00266 -357 CTACATCATTATATGG + | M00266 -1000 ATATATATATATTTAT + | M00266 -888 TAAAGAAAACAATTAA + | DM_4 -271 TTAAATT + | M00266 -988 TTATATAAATTTTTAT + | M00266 -1279 AAAAATAATTCACACA + | M00266 -1064 ATATAAATATATATTA + | M00266 -696 AATAATATAAAACCGG + | M00266 -976 TTATATATATATATCT + | M00266 -1056 ATATATTAATATATAT …
FBgn0266064	Dmel\GlyS	3R	-	15147531	[ DM_4 -1182 TTAAATT - | DM_4 -1062 TTAATTG - | M00266 -480 ATTTTTAAAAAGTTTG + | DM_4 -614 TTTATTT - | M00266 -1200 ATTAATAAAAATGTTT + | M00266 -767 AAACAAAGATAAAATG + | DM_4 -722 ATAATTT - | M00266 -54 ATACAAAAACAACAGG + | M00266 -758 TAAAATGCATCTAAGA + | M00266 -612 ATACTTAAATAAAAAG + | DM_4 +116 TTAAGTT - | DM_4 -1020 TTAATTC - | DM_4 -1289 TTAATAT - | M00266 -1056 TTCAATTAATAAACAT + | M00266 …
FBgn0038257	Dmel\smp-30	3R	-	14751246	[ DM_4 -1151 TTGATTT - | DM_4 -1039 TTATTTT - | DM_4 -314 TTAAGTT - | M00266 -382 AAAAAAAAACAAAAGT + | M00266 -176 TAACATAAAAAGGGTA + | DM_4 -480 TTAATTG - | DM_4 -123 TTAACTT - | M00266 -145 ACAATTAAAAATGCCA + | DM_4 +111 TTCATTT - | M00266 -1266 TCCGATAAAAAGGATG + | M00266 -873 TTCAATATAGAAAAGG + | DM_4 -532 TTAATTT - | M00266 -750 TTAGAAAAATGTAAGA + | M00266 -469 TTAAAAAAATGTTTCC + | DM_4 -254…
FBgn0001114	Dmel\Glt	2L	+	8672698	[ DM_4 -299 TTAAATT - | DM_4 -293 TTACTTT - | M00266 -817 TATTATAGATACATAC + | M00266 -252 AAAAGTTAACAGAACT + | M00266 -757 AAAAAAAAAAACAAAA + | DM_4 +186 TTCATTT - | M00266 -600 CTTAATTAATAAAAGT + | M00266 -506 TTCGATAGATACACAA - | M00266 -755 AAAAAAAAACAAAACG + | M00266 -1167 TCAAGTATATATGCAT + | M00266 -463 GCAAACAAATACAAAC + | M00266 -722 AATGATTAATAAAAAT + | M00266 -1062 CGAAATAATCAAACTG + |…
FBgn0013433	Dmel\beat-Ia	2L	+	16049965	[ M00266 -1439 AATTATTTATATAGGA + | M00266 -477 CACGTTAAATTTACTT + | M00266 -1320 AGAAAAAAAAATTAAA + | M00266 -1225 AAAAATCAACTAAATA + | M00266 -1318 AAAAAAAAATTAAAAA + | DM_4 -350 TTACTTT - | DM_4 -1320 TTAATTT - | M00266 -951 AACTGGAAATGTTTTG + | M00266 -1314 AAAAATTAAAAACAAA + | DM_4 -1356 TTCATTT - | M00266 -343 TAAAGTAAATTTAAAA + | M00266 -519 TTTTATAAATTTCTTT + | M00266 -354 TTTAAAAAATTTAAA…
FBgn0020305	Dmel\dbe	2L	-	869857	[ DM_4 -533 TTAATTA - | DM_4 -399 TAAATTT - | M00266 -384 TTGAATTAAGATTTTA + | M00266 -130 AAATATAATTGTATTT + | DM_4 -67 TTTATTT - | M00266 -116 TTGAATATATATTTTA + | M00266 -1477 AATAGTATCTAAAATA + | M00266 -714 TATATTAAATGTACAA + | M00266 -73 TATAATCAAGATAAAA + | DM_4 -68 TTATTTT - | M00266 -675 TTAAATATTTAATTGG + | M00266 -468 TAATATAAATGGATTT + | DM_4 -390 TTAATTC - | DM_4 -587 TTATTTT - | M00…
FBgn0000233	Dmel\btd	X	+	9694186	[ DM_4 -550 TTAAATT - | M00266 -865 AAAATTGAAAATAAAA + | M00266 -725 TTTTATACACATTTTG + | M00266 -605 TTCACTAAAAATGCTA + | M00266 -694 TAAAATAAACATAAAT + | DM_4 -872 TCAATTT - | M00266 -1457 CGTAATAAAAAAGACG + | M00266 -688 AAACATAAATTATGGA + | M00266 -1397 TGTGATTAATATGCGG + | M00266 -894 TAAGGTTTATATGAGA + | DM_4 -590 ATAATTT - | M00266 -651 ATAATAAAATATTTCA + | DM_4 -1057 TCAATTT - | M00266 -6…
FBgn0004117	Dmel\Tm2	3R	+	15310193	[ DM_4 -248 TGAATTT + | M00266 -1359 TTAGTTAAATAATAAA + | M00266 -550 AAGAATAAAATCTATA - | M00266 -1155 TTAACTCAACATTAAA + | DM_4 +436 TTAAGTT - | M00266 -896 TTAAGTAAAATTTATT + | M00266 -555 TAAAATCTATAATTTA - | M00266 -209 GCGCATAAATTTCACG + | M00266 -1148 AACATTAAATATTCTT + | DM_4 -698 TTTATTT - | M00266 -772 TCACAGAAATATTGAA + | M00266 -1123 ATATATAAAAAAAGTT + | DM_4 +418 TTCATTT - | M00266 -…
FBgn0014163	Dmel\fax	3L	-	16411828	[ DM_4 -573 TTTATTT - | DM_4 -569 TTAGTTT - | M00266 -948 TTAAACAAATCTTTGT + | M00266 -546 ATAAATAAACATAAAA + | M00266 -539 AACATAAAACATTATT + | DM_4 -1249 TTAAATT - | M00266 -1250 CTTATTAAAAATTTAA + | DM_4 -457 TTAAGTT - | M00266 -1185 TTAGATGAAAATCATA + | M00266 -996 AGCAATAAACTTAGAT + | DM_4 -552 TTTATTT - | DM_4 -728 GTAATTT - | M00266 -236 GTTCATAAATTGAGCG + | M00266 -250 TCGAGAAAACATTTGT + …
FBgn0034045	Dmel\CG8249	2R	-	15847362	[ M00266 -1073 TGTAATAAATACAAGA + | M00266 -1064 TACAAGAAACAATAAA + | DM_4 -1025 TTTATTT - | DM_4 -987 TTTATTT - | DM_4 -838 TTAATTT - | M00266 -994 AGAAATATATATATAA + | DM_4 -1009 TTAAATT - | M00266 -1082 TATAATAAATGTAATA + | M00266 -1057 AACAATAAAAGTACAA + | M00266 -972 TATTATAAATGGCTAA + | M00266 -1163 AAAAATGAACAAGTTC + | M00266 -917 TTTAATAAATAAAAGT + | M00266 -1023 CTTAAAAAATAAAGTT + | M002…
FBgn0001321	Dmel\knk	3R	-	10125664	[ DM_4 -510 TTAAGTT - | M00266 -279 ATGAATAGATAATCAT + | M00266 -1137 AACCATAAATGATAAA + | M00266 -941 TAAAATAGTAATACGA + | M00266 -584 AAACGCAAACAGACGA + | DM_4 +231 TTAATAT - | DM_4 -201 TTATTTT + | M00266 -881 TTTAGAAAATAAGAAA + | DM_4 -1181 TTTATTT - | M00266 -1231 ATAAAGAACTATAAAC + | M00266 -809 CGATACAAATATTTTG + | M00266 -460 AAAAATAATGAAAGTG + | DM_4 +225 TTAATTG - | M00266 -1216 CAAAACA…
FBgn0014024	Dmel\Rnp4F	X	-	5322696	[ M00266 -572 TATTGTATATATTATA - | DM_4 -735 TTAAGTT - | DM_4 -290 TTATTTT - | M00266 -680 ATTATTATATAATATA + | M00266 -231 TAAATTATATTTCTTG + | M00266 -503 TATAGTATATAGTAAT + | DM_4 +63 TTACTTT - | M00266 -307 ATACATATATATATAG + | DM_4 -276 TTTATTT + | M00266 -493 AGTAATATATTTATTA + | M00266 -561 TATAATACATATATTG - | M00266 -1028 TATATAAAACATAGTG + | M00266 -819 AAATATATTTATTATT + | DM_4 -141 CT…
FBgn0032907	Dmel\CG9272	2L	-	20927860	[ DM_4 -553 TTAGTTT - | DM_4 -541 TTGATTT - | DM_4 -232 TAAATTT + | M00266 -643 CAAAATAATAAAATAA + | M00266 -535 AAAAATCAAAAAATAG + | DM_4 -252 TTTATTT + | M00266 -531 ATCAAAAAATAGTAAA + | M00266 -1267 CAAAATAACAATAGAT + | M00266 -892 ATAAAAAAAAATAGAA + | M00266 -334 GAATATATATATATGT + | DM_4 +134 TTTATTT - | M00266 -868 AAAGATAACGATATCC + | M00266 -683 AAATTTCAATATTTTT + | DM_4 -233 TTAAATT + | …
FBgn0001332	Dmel\-	2R	+	14481187	[ DM_4 -1036 TTCATTT - | DM_4 -974 TGAATTT - | DM_4 -652 TTAATTA - | M00266 -454 ATTAACAAAAATATTT + | DM_4 -741 TTTATTT - | DM_4 -338 TTGATTT - | DM_4 -215 TTTATTT - | M00266 -735 AAAAATAAATAATAAA + | M00266 -652 TACAATAATAATTAAT + | DM_4 -742 TTATTTT - | M00266 -646 AATAATTAATAATAAC + | M00266 -503 TTGAATAAAGTTAAGG + | DM_4 -504 TTAACTT - | DM_4 -943 TTAATTT - | M00266 -716 TTACAAAAAAATAATA + | …
FBgn0051720	Dmel\mthl15	2L	-	10238317	[ M00266 -1291 GAAAAAAAAAATATAA + | M00266 -461 AGTATTAAATATTTAA + | M00266 -1268 TAAAATATACAAACCC + | M00266 -867 AAAAACAAATGAACGT + | M00266 -221 ATGAAAGAATATATGG + | M00266 -1175 TTTAAAAAATGTATTT + | DM_4 -408 ATAATTT - | DM_4 -1250 CTAATTT - | M00266 -631 TATAACAAAAACAATA + | M00266 -1017 TAATACAAATTTCTGA + | M00266 -324 CAAAATTAATATATTT + | DM_4 -1416 TCAATTT - | M00266 -1451 TAAAATACAGATCTT…
FBgn0036839	Dmel\SmydA-2	3L	-	19003252	[ DM_4 -1424 TTTATTT - | DM_4 -1420 TTATTTT - | M00266 -570 ATTAAACAATATATTA + | DM_4 -564 TTAATTA - | M00266 -527 ATAAATATATATAGAC + | DM_4 -870 TTAACTT - | M00266 -525 AAATATATATAGACAA + | M00266 -1418 CTAAATAAAATAACTG + | M00266 -1141 GAAAACAAAAATCATG + | M00266 -500 AATACTAAATAAATTA + | DM_4 -979 ATAATTT - | M00266 -1054 CAGAAACAACATGTTG + | M00266 -515 TCTCATAAATTGTCTA - | M00266 -641 TCAAAC…
FBgn0039670	Dmel\CG7567	3R	-	29588104	[ DM_4 -201 TCAATTT - | M00266 -120 ATTAAGAAATATTTAC + | DM_4 -688 TAAATTT - | DM_4 -95 CTAATTT - | M00266 -767 TATTGTTAATAGCTGC + | M00266 -473 TATAAGAAATCATAGA + | DM_4 -702 TTAAATT - | M00266 -383 GATAACAAATAAACTC + | M00266 -201 TGAAGTAAAAATTGAA + | DM_4 -135 TTAATCT - | DM_4 -908 TTTATTT - | M00266 -1170 CAGGAGCAATATACGA + | M00266 -691 TTAAAAAAAAAAAATT + | DM_4 -751 TTTATTT - | M00266 -689 …
FBgn0025709	Dmel\CG8083	2R	+	9078721	[ M00266 -580 TATTATAAATAATATT - | M00266 -1202 ATTAATAAATTTAAAT + | M00266 -588 CTCAATAAATATTATT + | M00266 -325 TTTAATAATTATTTCA + | M00266 -581 AATATTATTTATAATA + | M00266 -557 ATAAAAAAAAATTTCT - | DM_4 -835 ATAATTT - | M00266 -548 TTTTATTAAAATAAGA + | DM_4 +212 TGAATTT - | M00266 -1236 GTCGATAAATGAAATA + | M00266 -1219 AAAGATGAATATGATC + | DM_4 -365 TCAATTT - | M00266 -437 TTTAATTGATATTAAA + …
FBgn0058178	Dmel\CG40178	3L	-	26014112	[ M00266 -736 TTCAGTAAAAAAATTA + | M00266 -438 ATATATAAACTTCTTA + | M00266 -694 AAAAAAATATATATTG + | M00266 -251 ATTTCTAAATATTTTT + | M00266 -504 TTCCATCAATATTTTA + | M00266 -297 ATAAATAAACTAAATA + | M00266 -692 AAAAATATATATTGGA + | DM_4 -734 ATAATTT - | M00266 -455 ATTGTTAAATACAAAA + | M00266 -612 CAAAAAAAAAAAAAGT + | M00266 -380 CATTCAAAATATTTTG + | M00266 -1139 GTGCACAAATATAAGC + | M00266 -106…
FBgn0030200	Dmel\RabX2	X	+	10417429	[ M00266 -1344 GAAAAAAAAAATCACT + | M00266 -1342 AAAAAAAAATCACTTC + | DM_4 -630 TGAATTT - | DM_4 -1067 TTATTTT - | DM_4 -520 TTTATTT - | DM_4 -449 TTTATTT - | M00266 -1053 AACAATAACAATTGAC + | M00266 -461 CAAAAAATATATCACC + | DM_4 -1091 TTATTTT - | M00266 -558 GTTAATAGAAATAATT - | M00266 -443 TAAAATAAAGACTGTT + | DM_4 -613 TAAATTT - | DM_4 +43 TTAATAT - | M00266 -1287 TTGGAAAAATATAGGC + | M00266 …
FBgn0262111	Dmel\f	X	+	17232942	[ DM_4 -794 TTAAGTT - | DM_4 -778 TTATTTT - | M00266 -645 CCACATAAATATATAT + | DM_4 -685 TTAAATT + | M00266 -1083 ATATTTAAATACATAT + | M00266 -901 TATAAGAACTAGGAGG + | DM_4 -624 TTTATTT - | M00266 -9 TCCAGTGAATAATAGC + | M00266 -775 TTCAAAAAATAATTTT + | M00266 -663 GACAACAAATAAATGC + | DM_4 -687 TTAATTT - | DM_4 -1122 TTAATAT - | M00266 -1026 AAAAGTGTATAACAGG + | M00266 -639 AAATATATATTTTTGA + | …
FBgn0028663	Dmel\VhaM9.7-b	3L	+	21539862	[ DM_4 -1084 TTACTTT - | DM_4 -1079 TTCATTT - | M00266 -362 AAACGAAAATGTAGGG + | M00266 -166 TAGCTTTAATATTATG + | DM_4 -283 TAAATTT - | M00266 -149 ATCGGAAAATTTAATG + | DM_4 +453 TTAGTTT - | M00266 -1425 AAGGACAAAAAGAGCG + | M00266 -1150 AAGCATATGCATAATG + | DM_4 -287 TTTATTT - | M00266 -1100 GTAAATAAATTGGATT + | M00266 -842 CACTATTGATATATTG + | DM_4 -219 TTAGTTT + | DM_4 -1048 TTAACTT - | DM_4 -…
FBgn0032296	Dmel\CG6729	2L	-	10743935	[ M00266 -1463 AAGAATTAACAAAACC + | M00266 -1291 AATGATAAACATGATG + | DM_4 -679 TTATTTT - | DM_4 -350 TTAATGT - | M00266 -676 TAAATAAAATAATTAA + | DM_4 -675 TTAATTA - | M00266 -1466 AAAAAGAATTAACAAA + | M00266 -1158 AAAAGCAAATGTTCAG + | M00266 -535 TAACGTAAAAGTATTT + | M00266 -1476 GCAGATAAAGAAAAAG + | M00266 -526 CACAATTAAAATACTT - | M00266 -344 CAACATTAAGAGAACG + | M00266 -943 CTTAATAAACATTTTT …
FBgn0034010	Dmel\-	2R	-	15326386	[ DM_4 +22 TTCATTT - | DM_4 +463 TTATTTT - | M00266 -1128 CAAAGTAAATTAAAAA + | M00266 -498 TCTATTAAATTTAATT + | M00266 -1113 AAAAAAAAAAATTAAA + | M00266 -152 TTAAATACAAATAATC + | M00266 -748 AAATCGAAATATATAA + | M00266 -196 GAAAATAAAAAGTCTT + | M00266 -1111 AAAAAAAAATTAAATC + | DM_4 -561 TTAATTG - | DM_4 -1130 TTAATTT - | M00266 -609 TCCAATCAATAATCTG + | M00266 -1036 TAAAACACATAGACAT + | DM_4 -28…
FBgn0053489	Dmel\CG33489	3L	-	11577044	[ DM_4 -1110 TAAATTT - | DM_4 -1101 TTCATTT - | M00266 -768 AACACTTAAAATAAGC + | M00266 -666 CAACATATGTATTATG + | DM_4 -758 TTGATTT - | DM_4 +114 TTAAATT - | M00266 -1160 AAAAAGAAAAAAAAAT + | M00266 -987 TTAAATATATTTTAAA + | DM_4 -769 TTATTTT - | M00266 -555 GACAATATATATTCAT + | M00266 -976 TTAAATAAATATGCCT + | M00266 -878 TAAAACAAATGTAATA + | DM_4 -1013 TTAATTA - | DM_4 -1181 TTTATTT - | M00266 …
FBgn0033963	Dmel\CG12857	2R	-	14759602	[ DM_4 -796 TTAATGT - | DM_4 -728 TGAATTT - | DM_4 +215 TTTATTT - | M00266 -821 CTATATATATATATAA + | M00266 -617 TTAACTAAATACGGCA + | M00266 -801 AATAAAAAAAAAAACA + | M00266 -200 AAAAATAGTTAAAATA + | M00266 -686 TTTATTAAAAATAAGC + | M00266 -268 AAAATAAAATATCACC + | M00266 -799 TAAAAAAAAAAACATT + | M00266 -1424 AATAAAAAAAAAAAAA + | M00266 -891 AAAAATAAAACAAAAA + | DM_4 -591 TGAATTT - | M00266 -649…
FBgn0030891	Dmel\Ada3	X	+	18085761	[ DM_4 -1175 TTAATAT - | DM_4 -1109 TTAAGTT - | DM_4 -404 TGAATTT - | M00266 -1358 AGAACTATATAGACTG + | M00266 -561 TTACATACATACACTG + | DM_4 -572 GTAATTT - | DM_4 -1060 TTAACTT - | DM_4 -1385 TTAATTC - | M00266 -1203 AAGCTTAAATAAAACA + | DM_4 -1035 TTATTTT - | M00266 -1102 TAACTTAAACAATACA + | M00266 -1392 AATAGCAAAAACAAAG + | M00266 -1374 TTAACTAAAGAAACAA + | M00266 -1028 GAAAATAAAAAACTTT + | M…
FBgn0033459	Dmel\CG12744	2R	+	9875281	[ DM_4 -958 TTATTTT - | DM_4 -957 TTTATTT - | DM_4 +220 TTTATTT - | M00266 -484 AAAAATAAACTAAGAA + | M00266 -435 TATTATACACATACAT + | DM_4 -490 TTTATTT - | M00266 -425 ATACATACATATATAA + | DM_4 -703 TTAATCT + | M00266 -1314 AACTATAAATGCGTTA + | M00266 -923 ATGCATAAAAAATATC + | DM_4 -491 TTATTTT - | M00266 -417 ATATATAAATATGTTC + | M00266 -884 AATCATATGTATTGTA + | M00266 -560 ATACATACATATGTGT + | …
FBgn0053271	Dmel\-	3L	-	11577495	[ DM_4 -562 TTAATTA - | DM_4 -547 TTAATTG - | DM_4 +399 TTACTTT - | M00266 -698 AAAATTGAGTATTTTC + | M00266 -455 TCAAATAAAAAAACTA + | DM_4 -269 TTAATTA - | M00266 -294 AAATATAACTACAATC + | M00266 -450 TAAAAAAACTACAATA + | DM_4 -677 TTACTTT + | M00266 -1413 GAAGATACAGATATGC + | M00266 -728 GTATAAAAATAAATTC + | M00266 -427 TAAAACAAATGTAATA + | DM_4 -285 TTAATTT - | M00266 -215 CAACATATGTATTATG + | …
FBgn0038921	Dmel\CG6332	3R	+	22014697	[ DM_4 -1137 TTACTTT - | DM_4 -1041 ATAATTT - | M00266 -1124 AAACCTAAACTTTAGA + | M00266 -629 TATTATTAACATTATG + | M00266 -928 AAAAAAAAAAAAAAAT + | DM_4 -763 TGAATTT - | M00266 -836 TAAAAAAAAGCGAATG + | M00266 -927 AAAAAAAAAAAAAATT + | M00266 -1270 CAAGTTAAAAATTGCG + | M00266 -779 AAAAACAAACAAACCA + | M00266 -925 AAAAAAAAAAAATTGA + | DM_4 -798 TTCATTT - | M00266 -548 ATCAACAAATTTGAAG + | M00266 -…
FBgn0011742	Dmel\Arp2	X	-	16553968	[ DM_4 -1058 TTAATTT - | M00266 -968 AAGTATTAATAATTCT + | M00266 -668 ACATACATATATAAGA + | M00266 -1253 ATAAACAAATGTTTCT + | M00266 -745 AACGTTCAATATAACA + | M00266 -1105 AACTATACATTTTAAG + | DM_4 -324 TTGATTT - | M00266 -902 GTACATAACTATTGCA + | DM_4 -601 ATAATTT - | M00266 -588 ATACATACATATACAT + | M00266 -331 AACGAAAAATACCAGA + | M00266 -584 ATACATATACATACTA + | M00266 -937 AACAATACATTTGCTT + …
FBgn0013683	Dmel\-	mt	-	9834	[ DM_4 -738 TTAATTG + | M00266 -388 TGAAGAAAATAGAGTT + | DM_4 -1297 TTAAATT - | M00266 -481 AATAATAGATTGTATA + | M00266 -576 ATTAATAAATTATTTA - | DM_4 -1332 TTATTTT - | DM_4 -592 TTAATTA - | M00266 -941 GTAAGTAAATACAAAT + | M00266 -537 TAAATTATATAATTTT - | DM_4 +415 ATAATTT - | M00266 -965 CGTAATAAATTCCTCG + | M00266 -494 AAGAATTTATATTAAT + | M00266 -77 AAAAAGAAATTTCTTT + | M00266 -459 TTTATTAAAA…
FBgn0031947	Dmel\CG7154	2L	+	7782865	[ DM_4 -1263 CTAATTT - | DM_4 -990 TTAGTTT - | DM_4 -107 TTAAATT - | M00266 -306 CAAAGTAAAAAATGAG + | M00266 -189 AAGCATAAGTACATAG + | DM_4 -133 TTTATTT - | M00266 -185 ATAAGTACATAGAAAA + | M00266 -1329 ATAAAAAAAAATATAT + | M00266 -127 TAAAATAAATTTAAAT + | DM_4 -134 TTATTTT - | M00266 -1325 AAAAAAATATATAAAA + | M00266 -1249 GCAAATAACCATTTAG + | DM_4 -103 TTAATTA - | DM_4 -313 TTACTTT - | DM_4 -13…
