# Supplementary material for: Modeling the cis-regulatory modules of genes expressed in developmental stages of Drosophila melanogaster
Source: PeerJ. 2017 May 30;5:e3389. doi: 10.7717/peerj.3389 (PMC5452948; doi:10.7717/peerj.3389)
Supplement: Data S2 [file peerj-05-3389-s011.zip › Supplemental Data S2/Pupae.txt]

##FlyBase_ID	Gene_Symbol	Chromosome	Strand	TSS	Detected_Motifs
FBgn0003557	Dmel\Su(dx)	2L	+	2037714	[ DM_6 +48 CAAGCGAA + | DM_3 -1492 TAATTG + | DM_8 -806 AATTGCATGGAA - | DM_4 -1432 AAAGTGAAA - | DM_8 -1258 ATTTAAATAGAA - | DM_4 -805 GAATTGCAT - | DM_8 -38 AATTCAATTGGC - | DM_8 -378 ATTTAATTTTGT - | DM_8 -510 ATACAAATTTAA + | DM_3 -345 CAACTG + | DM_8 -507 CTTTAAATTTGT - | DM_3 +344 AAATTG + | DM_3 -395 CAATAG + | DM_8 -36 AATTGAATTCAA + | DM_8 -370 AATAACATTTAA + | DM_8 -1245 ATTTAAATGTAT - ]
FBgn0034518	Dmel\CG13430	2R	-	20552090	[ DM_3 -305 AAATTG + | DM_3 -1466 AAATTG + | DM_8 -300 AATTCAATTTAC - | DM_8 -215 ATTTAAATTAAG + | DM_3 +397 CAAGTG + | DM_8 -218 ATTTAAATCTAA - | DM_8 -298 AATTGAATTTAA + | DM_8 -247 AATTCATTTTAT + | DM_4 -248 AAAATGAAT - | DM_3 -1406 TAATTG + | DM_3 -386 GAATTG + | DM_8 -221 ATTTAGATTTAA + | DM_8 -229 AATCTCATTTGT - | DM_4 -1169 AAAATGTAT - | DM_8 -184 AATTCAATTCAT - | DM_8 -182 AATTGAATTTAG + …
FBgn0050362	Dmel\boly	2R	-	8366688	[ DM_8 -493 AATCAAATTAAA + | DM_4 -1272 AAAATGAAA - | DM_8 -496 ATTTGATTTTGT - | DM_8 -491 ATTTAATTTGAT - | DM_8 -488 AATTAAATTTGC + | DM_8 -490 AATTTAATTTGA - | DM_3 -1485 CGATTG + | DM_4 -1308 AAAATGCAG - | DM_4 -1302 GAAATGAAA - | DM_8 -536 ATTCGACTTTAA - ]
FBgn0263087	Dmel\CG43355	2L	+	11484707	[ DM_8 -914 AATTGAAATGAA - | DM_8 -99 ATTTGAACTTGT + | DM_8 -190 AATTATATTTGA - | DM_4 -918 GAAATGAAA - | DM_4 -1457 AAAATGTAA + | DM_3 -1410 CAACTG + | DM_8 -418 AATTAAATTTGG + | DM_4 -845 AAAATGAAA - | DM_8 -193 AATCAAATATAA + | DM_8 -121 ATTTACTTTTAA + | DM_8 -909 AATTTAATTGAA - | DM_8 -912 ATTTCAATTAAA + ]
FBgn0031276	Dmel\-	2L	+	773547	[ DM_6 +391 AAAGCGAA + | DM_4 -1389 GAAATGCAA - | DM_3 -1064 TAATTG - | DM_3 -1489 CATTTG + | DM_8 -1065 AATTGAATTTCT - | DM_8 -1055 ATTTGATTTTAA - | DM_4 -1449 GAATTGAAA - | DM_8 -1063 AATTCAATTAAA + | DM_8 -1052 AATCAAATTTTT + | DM_3 -382 AAATTG + | DM_8 -324 ATTTAAACTTGT + | DM_8 -1129 AATTCAATTTGC - | DM_8 -1127 AATTGAATTTGC + | DM_8 -1060 ATTTTAATTGAA - | DM_6 +19 TAAGCAAA + ]
FBgn0263510	Dmel\nclb	2R	+	10875748	[ DM_8 -820 AATTGATTTGAA - | DM_4 -1065 GAATTGAAT - | DM_4 -1143 AAAATGCAA - | DM_8 -418 GTTTCAATTTAT - | DM_3 -1065 GAATTG - | DM_8 -190 AAATAAATTGGA + | DM_8 -813 AATTACATTTTT + | DM_8 -421 AAATAAATTGAA + | DM_4 -813 AAAATGTAA - | DM_3 +324 CAATAG + | DM_8 -680 AATTGACTTGAT - ]
FBgn0032123	Dmel\Oatp30B	2L	+	9521210	[ DM_4 -1425 AAAATGCAA + | DM_8 -629 AATTGCATTTAG - | DM_8 -467 AGTTACATTTAT + | DM_8 -621 ATTCGAAATTAA + | DM_8 -1138 AATTGCATGTAT + | DM_3 -1057 CAATAG - | DM_8 -452 AATACAATTTGT - | DM_8 -558 ATTTACATTGTT + | DM_8 -520 ATATACATTTAT - | DM_4 -1421 GAATTGCAT - | DM_8 -450 AATTGTATTGAT + | DM_8 -831 AGTTGCATTGAT + | DM_4 -628 GAATTGCAT - | DM_8 -1252 ATTTGAATTGCT - ]
FBgn0037115	Dmel\CG11249	3L	+	21672139	[ DM_8 -814 TTTTCAATTTAT - | DM_4 -1309 AAACTGAAA - | DM_4 -1270 AAATTGAAA - | DM_8 -329 AATCCTATTTAA + | DM_8 -636 AGTTCCATTGAA - | DM_8 -641 CATTGAATTTGA - | DM_3 +305 GAATTG + | DM_8 -639 AATTCAATGGAA + | DM_8 -644 ATTCAAATTCAA + | DM_8 -1266 AGTTAAATTGAA - | DM_4 -1316 AAACTGAAA - ]
FBgn0260817	Dmel\gkt	2L	+	3159950	[ DM_3 -1017 CAAGTG - | DM_3 -392 CAAATG + | DM_8 -871 AATTAAATTTTT - | DM_3 +332 CAGTTG + | DM_3 -368 AAATTG + | DM_8 -1364 ATTTAATTTTGT - | DM_8 -511 AATTGCACTTAA + | DM_3 -1483 CAACTG + | DM_8 -206 ATTTAAAATTGT + | DM_3 -381 AAATTG + | DM_3 -330 CCATTG + | DM_3 -1038 CAATCG - | DM_8 -868 ATTTAATTTTAT + | DM_8 -1467 ATTGGAATTGAA - | DM_4 -1471 GAATTGAAT - | DM_8 -1069 AATCGAATTAGA - ]
FBgn0038721	Dmel\subdued	3R	-	19642722	[ DM_8 -366 AATTGAATTTTT - | DM_8 -1262 AATTAAAATTGT + | DM_8 -364 AATTCAATTTTA + | DM_8 -1272 AATTAAATTAAA + | DM_4 -1470 AAAATGAAA - | DM_8 -1277 AATTAAATTAAA + | DM_8 -1282 AATTAAATTAAA + | DM_8 -1279 AATTTAATTTAA - | DM_8 -1284 AATTTAATTTAG - | DM_8 -1264 ATTTTAATTTAA - | DM_3 -1451 CAATTG + | DM_8 -1274 AATTTAATTTAA - | DM_8 -363 ATTCAATTTTAA + | DM_8 -1269 AATTTAATTTAA - | DM_8 -1267 AATTAA…
FBgn0039924	Dmel\PIP4K	4	-	1196848	[ DM_8 -365 AATTGAATTTAT - | DM_4 -562 GAAATGAAA - | DM_3 -1066 AAATTG - | DM_8 -8 ATCTGAATTTAT + | DM_8 -66 AATTACTTTTAA + | DM_8 -363 AATTCAATTTTT + | DM_3 -319 CATTTG + | DM_8 -300 CTTTAAATTTGT + | DM_8 -407 ATTCGAATTCGT - | DM_4 -364 AAATTGAAT - | DM_8 -303 ATTTAAAGTGGA - | DM_8 -431 ATTTCGATTTAA - ]
FBgn0037447	Dmel\Neurochondrin	3R	+	6468437	[ DM_3 -1045 CAAATG - | DM_8 -959 AATTAAATTTAT - | DM_8 -928 AATTAAATTCAT + | DM_4 -1489 AAAATGCAA - | DM_3 -400 CAAGTG + | DM_8 -310 ATTTTAATTGAT + | DM_4 -316 AAAATGAAT - | DM_4 -1117 AAAATGTAT - | DM_8 -956 ATTTAATTTTAA + | DM_3 -312 TAATTG + | DM_3 -349 GAATTG + | DM_8 -312 AATTAAAATGAA - | DM_3 -1447 CATTTG + | DM_8 -315 AATTCATTTTAA + | DM_6 +43 GAAGCCAA + | DM_3 -1432 CAATGG + ]
FBgn0053556	Dmel\form3	3L	+	7094818	[ DM_3 -1017 CAAATG - | DM_8 -657 AATTCAAATTGA - | DM_8 -661 AATTCAATTTGA + | DM_6 +452 AAAGCGAA + | DM_3 -315 CTATTG + | DM_8 -663 AATTGAATTTAG - | DM_8 -328 AATCGTATTTAA + | DM_8 -322 ATTTAAATTTGT + | DM_3 -308 TAATTG + | DM_4 -821 AAAATGCAG - | DM_8 -652 ATTTGAATTCAA - | DM_8 -655 ATTTGAATTCAA + | DM_8 -763 AATTAAACTTAA - | DM_4 -662 AAATTGAAT - | DM_8 -658 ATTCAAATTGAA - ]
FBgn0040343	Dmel\CG3713	X	-	847157	[ DM_4 -1200 AAAATGCAA - | DM_8 -202 AATTAATTTTGT + | DM_8 -700 AATTCAATTTGG - | DM_3 +348 CATTTG + | DM_8 -215 AATTAAAATTAA - | DM_8 -470 ATTCGACTTTAA + | DM_8 -415 CATTGAATTTGA + | DM_8 -218 ATTTAATTTTAA + | DM_8 -646 AAATGCATTGAA + | DM_4 -732 AAAATGAAT - | DM_8 -698 AATTGAATTTTT + | DM_8 -393 AATTACATTTAT - | DM_8 -209 AATTAAAATTAA - ]
FBgn0053196	Dmel\dpy	2L	-	4614300	[ DM_4 -864 AAATTGCAT - | DM_8 -515 ATTTAAATTAAA - | DM_8 -503 AATTAATTTTAT + | DM_8 -615 AATTCAATATGA + | DM_8 -865 AATTGCATTAGA - | DM_4 -1104 AAAATGTAT - | DM_8 -1413 AGTTAAATTGAA - | DM_3 -341 CAATGG + | DM_8 -612 AATCATATTGAA - | DM_8 -512 ATTTAAATTAAT + | DM_4 -1417 AAATTGAAA - | DM_8 -863 AATGCAATTTAA + | DM_3 -305 CAATTG + ]
FBgn0036309	Dmel\Hip1	3L	-	12773573	[ DM_6 +315 AAAGCCAA + | DM_4 -1448 GAAATGAAT - | DM_8 -368 ATTTTAATTTGT - | DM_8 -222 ATTTAATTTGAT - | DM_3 -367 AAATTG + | DM_8 -216 AATTTAATTTAA - | DM_8 -857 ATTTGAAATTGA - | DM_8 -219 AATTAAATTAAA + | DM_8 -855 ATTTCAAATGAA + | DM_8 -214 AATTAAATTTTT + | DM_8 -137 ATTTCAATTCAA + | DM_8 -227 ATTTGATTTTAT - | DM_8 -224 AATCAAATTAAA + | DM_8 -390 ATTTTAATTTAA - | DM_8 -366 AATTAAAATTGT + | DM_8…
FBgn0030989	Dmel\Inx5	X	-	19170883	[ DM_3 -1039 AAATTG - | DM_8 -743 ATTTAAATATGA + | DM_3 -1480 CATTTG + | DM_3 -390 TAATTG + | DM_4 -1473 AAATTGCAA - | DM_8 -871 AATCAAATTGTT - | DM_8 -1038 AATTCAATTTGC + | DM_8 -1040 AATTGAATTTGA - | DM_8 -913 ATTTAAGTTTAA + | DM_4 -1039 AAATTGAAT - | DM_8 -749 AATTATATTTAA + | DM_8 -941 AATTAAACTTGA - | DM_8 -746 ATTTAAATATAA - ]
FBgn0083942	Dmel\CG34106	2L	+	17131024	[ DM_8 -983 AATTCAAATTGA - | DM_3 +397 CATTTG + | DM_3 +314 CAAGTG + | DM_4 -994 AAAATGAAA - | DM_4 -976 AAAATGGAA - | DM_4 -1452 AAAATGTAT + | DM_8 -984 ATTCAAATTGAA - | DM_8 -976 AATTCCATTTTT + | DM_8 -722 ATTTACATTTTA + | DM_3 +386 CATTTG + | DM_3 -1014 TAATTG - | DM_8 -691 ATTTATATTTGA + | DM_8 -648 ATTCGCATTTAT + | DM_4 -988 AAATTGAAA - | DM_3 +366 CATTTG + | DM_4 -722 AAAATGTAA - | DM_8 -68…
FBgn0038129	Dmel\CG8449	3R	-	13272011	[ DM_4 -182 AAATTGCAT - | DM_3 -1420 CAAATG + | DM_8 -230 ATTCAATTTTAA - | DM_3 +365 CATTTG + | DM_4 -610 AAATTGAAT - | DM_4 -654 AAAATGTAT - | DM_8 -181 AATGCAATTTAA + | DM_8 -178 AATTAAATTGCA - | DM_8 -183 AATTGCATTAAA - | DM_3 -367 TAATTG + | DM_8 -176 AATTTAATTTAA + | DM_8 -252 GTTTGCATTTAA - ]
FBgn0003545	Dmel\sub	2R	-	17748078	[ DM_4 -980 AAACTGAAA - | DM_8 -164 ATTTCAATTCAT - | DM_8 -40 AATTCAAATGAT + | DM_3 -1048 CATTTG - | DM_8 -71 AATAACATTTAA - | DM_8 -89 AATTCAATTTTT - | DM_8 -87 AATTGAATTTCT + | DM_4 -810 GAAATGAAA - | DM_8 -162 AATTGAAATTAT + | DM_8 -288 AATTCACTTTAA - | DM_3 -358 AAATTG + ]
FBgn0030313	Dmel\CG11697	X	+	11572707	[ DM_4 -283 AAACTGAAA - | DM_4 -1075 AAAATGCAG - | DM_4 -1131 AAAATGGAA - | DM_8 -171 ATTTTAATTTGT - | DM_8 -964 AATTTAATTTAT + | DM_8 -966 AATTAAATTAAG - | DM_8 -19 ATTTCAATTTAT + | DM_4 -1275 GAAATGAAA - | DM_8 -25 AATCACATTTCA + ]
FBgn0030420	Dmel\CG12717	X	-	12763611	[ DM_8 -113 ATTCAAATTTCA + | DM_4 -1486 AAATTGAAA - | DM_3 +310 GAATTG + | DM_8 -812 ATTCGAATTGTT - | DM_8 -999 AATTGAATTTTT - | DM_4 -887 AAAATGCAT - | DM_8 -1329 AATTAAATTTAA + | DM_8 -1326 TATTAAATTTAA - | DM_4 -998 AAATTGAAT - | DM_3 +356 CAATCG + | DM_8 -997 AATTCAATTTAA + | DM_8 -1450 AAATCAATTGAT - | DM_8 -994 TATTAAATTGAA - | DM_3 +345 CAATTG + | DM_8 -464 AATCAAATGTAA - | DM_3 -1455 CAAT…
FBgn0038934	Dmel\Gld2	3R	+	22211824	[ DM_8 -483 AATTGAATTTTT + | DM_4 -920 AAAATGTAT - | DM_8 -485 AATTCAATTCGA - | DM_3 -1402 CAATCG + | DM_8 -682 AATGGAATTGGT - | DM_8 -680 AATTCCATTCAT + | DM_8 -744 AATTAGATTTAT - | DM_3 -394 CAATGG + | DM_8 -488 AATCGAATTGAA + | DM_8 -810 TTTCAAATTTAA - | DM_8 -574 AATCAAATTTAT - | DM_4 -515 AAAATGCAA - | DM_8 -415 AATCAAATTGTA + ]
FBgn0033948	Dmel\CG12863	2R	-	14621320	[ DM_8 -83 ATTTAAACTGAA + | DM_8 -199 ATTTCCATTAAT + | DM_3 -370 CAAATG + | DM_3 +342 CATTTG + | DM_8 -1215 ATTTAAACTTAA - | DM_4 -1376 AAAATGTAT - | DM_4 -1423 AAAATGGAT - | DM_8 -137 AATCGAATATAA + | DM_4 -1115 AAAATGAAA - | DM_8 -560 AACTAAATTTAA - | DM_8 -587 AATTGCATTTTA + | DM_4 -587 AAAATGCAA - ]
FBgn0034122	Dmel\CG15711	2R	-	16365895	[ DM_8 -441 AATTGAAATTGA - | DM_3 -312 CAACTG + | DM_8 -439 ATTTCAATTTGC + | DM_4 -440 AAATTGAAA - | DM_4 -498 AAAATGAAT - | DM_4 -253 GAAATGAAA - | DM_4 -258 GAAATGAAA - | DM_4 -263 GAAATGAAA - | DM_3 +382 CAAGTG + | DM_3 +301 TAATTG + | DM_4 -243 GAAATGAAA - | DM_8 -239 AATTGAAATGAA - | DM_8 -237 ATTTCAATTCAT + | DM_4 -446 AAATTGAAA - | DM_8 -442 ATTGAAATTGAA - ]
FBgn0267728	Dmel\otk2	2R	-	12025272	[ DM_8 -346 AATTTAATTTAA + | DM_8 -492 AATTGAATTAAA + | DM_3 -1418 AAATTG + | DM_8 -348 AATTAAATTTTT - | DM_6 +335 GAAGCGAA + | DM_8 -1386 CTTTAAATTGAA - | DM_4 -1390 AAATTGAAA - | DM_8 -341 AATTTAATTTAA + | DM_8 -338 AATTAAATTAAA - | DM_8 -343 AATTAAATTAAA - | DM_8 -481 AATCGTATTTAT + | DM_8 -336 AATTTAATTTAT + | DM_8 -494 AATTCAATTTTG - ]
FBgn0035978	Dmel\UGP	3L	-	9358935	[ DM_4 -1111 GAAATGCAA - | DM_4 -422 GAAATGCAA - | DM_3 -330 CAACTG + | DM_8 -174 AATTCAATTTAA - | DM_8 -814 ATTTGCATTTTT + | DM_3 -1007 CAATTG - | DM_8 -778 AATAAAATTTAA - | DM_4 -1235 GAATTGAAA - | DM_8 -1008 AATTGACTTTGA - | DM_3 +337 CAGTTG + | DM_4 -814 AAAATGCAA - | DM_8 -655 ATTTGTATTTGT - | DM_8 -172 AATTGAATTGAA + | DM_8 -1006 AAGTCAATTGAA + ]
FBgn0037422	Dmel\Osi13	3R	+	6291737	[ DM_8 -944 GATTCCATTTAA - | DM_8 -847 AATCAAATTTGT - | DM_8 -808 ATTTCGATTTAA - | DM_8 -874 ATTTTCATTGAG + | DM_8 -706 AAACCAATTTAA + | DM_4 -1142 AAATTGAAT - | DM_8 -644 AATTAAAATGAA + | DM_8 -914 ATTAACATTGAA - | DM_8 -1046 AATTAAATTTCA - | DM_8 -814 ATTTAAAATTAA - | DM_8 -646 ATTTTAATTTAG - | DM_3 +359 CAGTTG + ]
FBgn0034461	Dmel\CG15124	2R	+	19642947	[ DM_3 -351 AAATTG + | DM_8 -535 ATTTAAATTCAA - | DM_8 -405 ATATACATTTAA + | DM_8 -914 AATTAGATTTAA + | DM_8 -1225 ATTTAAAATGAA + | DM_8 -969 CATTGCATTTGA - | DM_8 -1196 ATTTTCATTTAA - | DM_8 -1233 AATTGCAGTGAA - | DM_8 -470 AATTTAATTTAG + | DM_8 -975 ATTTGATTTTGA - | DM_8 -1046 AATCGTATTGAA + | DM_4 -1326 AAAATGAAA - | DM_3 -398 CAATCG + | DM_8 -911 ATTTAAATCTAA - ]
FBgn0036962	Dmel\CG17122	3L	-	20275335	[ DM_3 -1033 CAAATG - | DM_3 -1414 AAATTG + | DM_8 -537 ATTTAAATTTAA - | DM_8 -529 AATAGAATTTAA + | DM_8 -540 AATTAAATTTAA + | DM_8 -548 ATTTAAATGTGT - | DM_4 -1411 AAATTGAAA + | DM_8 -635 ATTTGAGTTTGT - | DM_8 -531 AATTCTATTTAA - | DM_3 -1403 CAACTG + | DM_8 -542 AATTTAATTTAA - | DM_8 -534 ATTTAAATAGAA + | DM_4 -1454 AAAATGTAT - | DM_8 -545 ATTTAAATTAAA + | DM_3 -1001 TAATTG - ]
FBgn0010768	Dmel\sqz	3R	+	19164211	[ DM_8 -198 AATTAAATTTGG + | DM_6 +257 AAAGCAAA + | DM_4 -1435 AAAATGAAG + | DM_4 -1258 GAATTGAAA - | DM_4 -683 AAAATGAAG - | DM_8 -994 ATTTGAAATTAA - | DM_4 -1096 GAAATGAAT - | DM_8 -1254 AGTCGAATTGAA - | DM_3 -325 AAATTG + | DM_8 -320 ATTACAATTTAA - | DM_3 -363 CTATTG + | DM_8 -571 AATAACATTGAT + | DM_8 -200 AATTTAATTGGG - | DM_3 -1087 CAATGG - ]
FBgn0052626	Dmel\AMPdeam	X	-	13845866	[ DM_4 -1427 GAAATGCAA + | DM_8 -848 ATTTAATTTGAT - | DM_8 -175 AACTCAATTGAA - | DM_8 -243 AAATACATTTAA + | DM_4 -1138 AAAGTGAAA - | DM_8 -865 ATTTGAAATGGA + | DM_8 -173 AATTGAGTTGAA + | DM_8 -158 ATTCAAATTTAA + | DM_8 -1040 AATTACATTTTA - | DM_8 -409 AATTAAATGTGA + | DM_3 -1402 CAATGG + | DM_8 -850 AATCAAATTAAA + | DM_8 -783 ATTCGAATTCGA - | DM_8 -161 ATTTGAATTTGT - ]
FBgn0031250	Dmel\Ent1	2L	-	357874	[ DM_8 -446 AATCCAATTAAA + | DM_8 -953 AATTTAATTTGA + | DM_4 -1118 AAAATGTAA - | DM_8 -955 AATTAAATTCAT - | DM_8 -443 ATTTTAATTGGA - | DM_8 -189 AATCCAATTTCA + | DM_8 -608 AATTAAACTGGA - | DM_3 -1484 CAACTG + | DM_8 -895 AATCACATTAAA - | DM_3 -316 AAATTG + | DM_8 -317 ATTTGTATTTAA - | DM_3 -1477 CACTTG + | DM_8 -542 AAATAAATTTAT + | DM_8 -54 ATTTTCATTTAA + ]
FBgn0023506	Dmel\Es2	X	+	8461479	[ DM_4 -264 GAATTGAAA - | DM_8 -260 ATTTGAATTGAA - | DM_8 -275 AATCGCATTAAA + | DM_8 -139 ATTTAAATTTAA - | DM_3 -1003 AAATTG - | DM_4 -814 GAATTGAAA - | DM_8 -142 ATTTAAATTTAA + | DM_4 -298 AAAATGAAA - | DM_8 -810 CTTTGAATTGAA - | DM_4 -399 AAAATGAAT - | DM_6 +228 CAAGCCAA + | DM_3 +364 CAAATG + | DM_8 -473 AATTCTATTGGT + | DM_8 -145 ATTTAAATAGAA - | DM_3 -364 CACTTG + | DM_8 -300 AATGAAATTTAT - …
FBgn0034519	Dmel\CG18065	2R	-	20552090	[ DM_3 -305 AAATTG + | DM_3 -1466 AAATTG + | DM_8 -300 AATTCAATTTAC - | DM_8 -215 ATTTAAATTAAG + | DM_3 +397 CAAGTG + | DM_8 -218 ATTTAAATCTAA - | DM_8 -298 AATTGAATTTAA + | DM_3 -1406 TAATTG + | DM_4 -248 AAAATGAAT - | DM_8 -247 AATTCATTTTAT + | DM_3 -386 GAATTG + | DM_8 -221 ATTTAGATTTAA + | DM_8 -229 AATCTCATTTGT - | DM_8 -184 AATTCAATTCAT - | DM_4 -1169 AAAATGTAT - | DM_3 -358 CAATTG + | DM_8…
FBgn0031896	Dmel\CG4502	2L	-	7204264	[ DM_4 -944 AAAATGAAA - | DM_4 -937 AAAATGAAA - | DM_8 -793 ATTCAATTTTAT - | DM_3 +315 CACTTG + | DM_8 -227 AATTAAATATAA + | DM_3 +302 GAATTG + | DM_3 +322 CAAGTG + | DM_6 +224 GAAGCGAA + | DM_8 -792 AATTCAATTTTA - | DM_3 -374 CAAGTG + | DM_8 -233 ATTTGAAATTAA + | DM_4 -843 AAATTGCAA - ]
FBgn0010391	Dmel\Gtp-bp	X	-	11129087	[ DM_3 -1459 TAATTG + | DM_4 -890 AAAATGAAA - | DM_3 -1064 CACTTG - | DM_8 -861 AATTAAATATAT - | DM_4 -895 GAAATGCAA - | DM_4 -146 GAAATGCAA - | DM_3 -1488 TAATTG + | DM_4 -1297 AAAATGAAC - | DM_8 -69 ATTTGTATTTAA + | DM_8 -895 ATTTGCATTTCA + | DM_8 -80 AGTTCAATTTGA - | DM_8 -341 ATTTATATTTAA - | DM_8 -146 ATTTGCATTTCA + | DM_8 -295 AACTAAATTTAA + | DM_8 -1018 ATATAAATTTAT - ]
FBgn0085303	Dmel\CG34274	3R	+	15731746	[ DM_8 -450 ATTTGAATTAAA - | DM_3 -1490 AAATTG + | DM_4 -460 AAAATGCAT - | DM_4 -1326 AAATTGCAA - | DM_8 -787 AATTGCTTTTAA - | DM_8 -448 AATTCAAATTAA + | DM_8 -447 ATTCAAATTAAA + | DM_3 -1418 CAAGTG + | DM_6 +389 AAAGCAAA + | DM_8 -218 AATTAATTTGAA + | DM_3 -1454 TAATTG + | DM_4 -942 GAAATGAAA - | DM_3 -358 CAATGG + | DM_8 -523 AAATGCATTTAA - ]
FBgn0085265	Dmel\CG34236	2R	-	13605655	[ DM_8 -463 AATTAAATTAGA + | DM_4 -1425 GAAATGAAA - | DM_3 -346 CAGTTG + | DM_8 -702 ATTAAAATTTAT - | DM_8 -465 AATTTAATTTGT - | DM_8 -278 AATTAAATGGGA - | DM_3 -1086 CCATTG - | DM_3 +389 GAATTG + | DM_3 +371 CAACTG + | DM_8 -229 GTTCGAATTTAA + | DM_4 -585 AAATTGAAT - | DM_8 -322 AATTGTATTTGT - | DM_4 -1416 GAAATGAAA - | DM_8 -674 AATTAAATTTTA + ]
FBgn0038294	Dmel\Mf	3R	-	15181510	[ DM_8 -201 AATTAAAATGAA + | DM_4 -681 GAAATGAAA - | DM_8 -203 ATTTTAATTTAT - | DM_8 -20 ATTTTCATTTGA + | DM_8 -320 AATAAAATTTAG - | DM_4 -915 AAAATGAAA - | DM_4 -292 GAATTGCAT - | DM_3 -1010 CAGTTG - | DM_4 -415 AAAATGTAA - | DM_4 -1396 AAAATGGAT - | DM_8 -523 AACTGCATTTAA - | DM_6 +88 TAAGCTAA + | DM_4 -686 GAAATGAAA - | DM_3 -1452 CAAATG + ]
FBgn0033820	Dmel\CG4716	2R	+	13256587	[ DM_6 +317 AAAGCCAA + | DM_8 -410 ATTTACATTTTT + | DM_8 -703 AATTAAATTTAT - | DM_4 -722 AAAATGAAT - | DM_3 -334 AAATTG + | DM_8 -463 AAACAAATTTAA - | DM_8 -700 ATTTAATTTTAT + | DM_8 -640 AGTTCAATTTAT + | DM_8 -466 GTTTAAATTTGT + | DM_8 -548 AATTAAATATAT - | DM_8 -95 ATTCGCATTTGA + | DM_4 -1065 AAAGTGAAA - ]
FBgn0004901	Dmel\Prat	3R	-	7911779	[ DM_3 -1090 CAAGTG - | DM_8 -217 AATTAAAATTAA - | DM_8 -79 ATTCCAATTTGA + | DM_8 -188 CTTTAAATTGAA - | DM_4 -192 AAATTGAAT - | DM_8 -193 AATTGAATTAAA - | DM_8 -191 AATTCAATTTAA + | DM_3 +370 CAAATG + | DM_3 -362 CAATTG + | DM_8 -198 AATTAAAGTTAT - | DM_4 -1283 GAAATGAAT - | DM_3 -1448 CAATGG + | DM_8 -136 ATTTGATTTTAT - | DM_4 -486 AAACTGAAA - | DM_3 +344 CAATCG + ]
FBgn0267001	Dmel\Ten-a	X	+	12043698	[ DM_8 -901 ATTTACATTCGA + | DM_3 +353 CAAATG + | DM_8 -302 ATTTGAACTTGT + | DM_4 -1031 AAAATGAAC - | DM_4 -1326 AAAATGTAT - | DM_8 -203 AATTTAATTTAT + | DM_8 -348 AATCAAAATTAT - | DM_3 +328 AAATTG + | DM_8 -934 AATTAAATTGAA - | DM_4 -938 AAATTGAAA - | DM_8 -40 TATTGCATTGAA + | DM_8 -836 ATTTACATTTCA + | DM_4 -716 AAAATGAAA - | DM_3 -334 CAATAG + ]
FBgn0010905	Dmel\Spn	3L	-	2554292	[ DM_4 -1401 AAAATGTAT - | DM_8 -1387 ATTTGCATTTGC - | DM_8 -227 ATTCAAATTTAT - | DM_6 +273 AAAGCTAA + | DM_4 -266 AAAATGCAG - | DM_3 -348 CAAATG + | DM_8 -230 AAATAAATTTGA + | DM_8 -1215 ACTTCCATTGGA - | DM_8 -1375 ATTTCCATTTGC - | DM_8 -1381 ATTTGCATTTGC - | DM_8 -566 ATTTACATTCAT - | DM_8 -224 ATTTGAATTTCG + | DM_4 -1123 AAAATGCAG - ]
FBgn0265991	Dmel\Zasp52	2R	-	15817004	[ DM_4 -1364 AAATTGCAT - | DM_3 +383 CGATTG + | DM_8 -769 ATTTTAATTTGA + | DM_8 -786 ATTTAAATTTAA - | DM_8 -283 ATTTGCATTTGC + | DM_3 -1038 CAACTG - | DM_8 -789 TTTTAAATTTAA + | DM_8 -783 ATTTAAATGTAT + | DM_8 -1262 AATTGCATTGAG - | DM_6 +478 AAAGCAAA + | DM_4 -1438 AAAATGTAT - | DM_8 -780 AAATACATTTAA - | DM_8 -361 AACTGAATTTAT + ]
FBgn0003313	Dmel\sala	2L	+	11484707	[ DM_8 -914 AATTGAAATGAA - | DM_8 -99 ATTTGAACTTGT + | DM_8 -190 AATTATATTTGA - | DM_4 -918 GAAATGAAA - | DM_4 -1457 AAAATGTAA + | DM_3 -1410 CAACTG + | DM_8 -418 AATTAAATTTGG + | DM_4 -845 AAAATGAAA - | DM_8 -193 AATCAAATATAA + | DM_8 -121 ATTTACTTTTAA + | DM_8 -909 AATTTAATTGAA - | DM_8 -912 ATTTCAATTAAA + ]
FBgn0032597	Dmel\CG17904	2L	+	16732550	[ DM_8 -311 ATTTAAAATGAT - | DM_4 -1284 AAAATGCAG - | DM_8 -66 AATAAAATTGAA + | DM_8 -501 AATTATATTTAT + | DM_8 -80 AATTTAATTTAT - | DM_3 +365 CATTTG + | DM_8 -217 AATTAAAATTAT + | DM_8 -223 AATTAAAATTAA + | DM_8 -669 ATTTCCATTGCA - | DM_4 -1472 AAAATGAAT - ]
FBgn0030429	Dmel\CG4661	X	-	12857722	[ DM_4 -1288 AAATTGCAA - | DM_8 -851 ATTTAAATTGCA - | DM_8 -854 AATGCAATTTAA + | DM_3 +337 CAATCG + | DM_8 -644 AATTCCATTTAA + | DM_3 -396 CAATAG + | DM_8 -641 ATTTAAATGGAA - | DM_3 +381 CAATTG + | DM_3 +362 CAATTG + | DM_4 -855 AAATTGCAT - | DM_8 -856 AATTGCATTGAA - | DM_8 -523 AAATGCATTTAA + | DM_8 -818 AATGGAATTGAA + | DM_3 -310 CAATTG + ]
FBgn0054007	Dmel\CG34007	2L	+	20495030	[ DM_8 -852 AATTCAAATTAT - | DM_3 +371 AAATTG + | DM_8 -850 ATTTGAATTTAA + | DM_4 -1350 AAACTGAAA - | DM_8 -1115 ATTTACATTTTA - | DM_4 -1432 AAAATGCAC + | DM_3 +322 CAAATG + | DM_3 -368 GAATTG + | DM_8 -251 ATTTAAATATGT + | DM_4 -1465 AAAATGAAA - | DM_8 -974 ATTTTAATTTAA - ]
FBgn0047334	Dmel\BG642312	3L	-	6233381	[ DM_8 -163 AATTAAATTTTT + | DM_3 +360 CCATTG + | DM_3 -306 CAATGG + | DM_8 -166 ATTTAATTTGAA - | DM_8 -830 AATTCAATTTAC + | DM_4 -918 AAAGTGAAA - | DM_4 -343 GAAATGAAA - | DM_8 -767 GTTTAAATTTGT + | DM_3 -1459 CAATTG + | DM_8 -227 ATTCTAATTGAA + | DM_4 -831 AAATTGAAT - | DM_3 -1465 GAATTG + | DM_4 -1462 GAATTGCAA + | DM_8 -832 AATTGAATTAAG - | DM_4 -684 GAAATGAAA - | DM_8 -165 AATTTAATTTGA - ]
FBgn0030763	Dmel\CG9782	X	-	16621589	[ DM_4 -769 AAAATGTAA - | DM_8 -441 CATTCAATTGAA - | DM_3 -1422 CAGTTG + | DM_3 -1055 CAATTG - | DM_8 -614 AATTAATTTTAA + | DM_3 +349 CAAGTG + | DM_8 -769 AATTACATTTTT + | DM_3 -389 CATTTG + | DM_8 -611 AATTAAAATTAA - | DM_3 -1452 GAATTG + | DM_8 -439 AATTGAATGTAT + | DM_8 -1259 ATTTCAATTGAC - | DM_8 -388 ATTTGCATTTGT + | DM_8 -620 ATTTAAAATTAA + | DM_3 -1408 CATTTG + | DM_4 -1324 AAAGTGAAA - | D…
FBgn0014469	Dmel\Cyp4e2	2R	+	8444560	[ DM_8 -638 AATCCAATTTTT - | DM_8 -371 ATTTACATTTAA - | DM_8 -365 ATTTACATTTAC - | DM_4 -1219 AAATTGAAA - | DM_4 -767 AAAATGAAT - | DM_8 -356 ATTTAAATTTGC + | DM_3 +348 CAAATG + | DM_8 -362 ATGTAAATTTAA + | DM_8 -1134 ATTTAAACTTAT - | DM_4 -707 GAAATGCAT - | DM_8 -599 ATTCGAACTTAA - | DM_8 -359 ATTTAAATTTAC - ]
FBgn0261925	Dmel\CG42792	2L	-	15865461	[ DM_8 -246 ATTTAAATTGTT + | DM_3 -1426 GAATTG + | DM_3 -347 AAATTG + | DM_4 -1455 AAAATGCAA + | DM_8 -249 ATTTAAATTTAT - | DM_8 -395 ATTTTCATTGAT - | DM_4 -690 AAATTGAAT - | DM_6 +22 CAAGCCAA + | DM_8 -252 AAATAAATTTAA + | DM_4 -858 AAACTGAAA - | DM_8 -342 ATTTCAATTTAC - | DM_4 -812 AAAATGAAA - | DM_3 +318 CTATTG + ]
FBgn0038708	Dmel\CG6255	3R	-	19463066	[ DM_3 -313 CTATTG + | DM_8 -297 ATTTTAATTGAA - | DM_4 -1153 AAAATGGAA - | DM_4 -686 AAAATGAAA - | DM_4 -233 AAAATGAAA - | DM_4 -655 AAATTGAAA - | DM_8 -203 ATATAAATTTGA - | DM_8 -292 ATTCGATTTTAA - | DM_8 -175 CTTTAAATTTAA + | DM_8 -206 TATCAAATTTAT + | DM_3 -389 CAACTG + | DM_3 -1420 CAATTG + ]
FBgn0038286	Dmel\CG6966	3R	-	15095631	[ DM_8 -1294 TATCGAATTTAT - | DM_4 -577 AAAATGAAA - | DM_3 -321 AAATTG + | DM_6 +285 AAAGCAAA + | DM_3 -1414 GAATTG + | DM_4 -1390 AAAATGAAA - | DM_8 -319 ATTCAAATTGTT + | DM_8 -328 ATTTGTATTTAT - | DM_4 -1475 AAATTGAAT - | DM_3 -382 AAATTG + | DM_8 -322 ATTTGAATTTGT - | DM_4 -834 AAAATGTAA - | DM_3 -1066 AAATTG - | DM_3 +361 CGATTG + | DM_8 -363 TATTGAATTTAT - | DM_3 -1423 CAAATG + ]
FBgn0265607	Dmel\beat-IIIa	2L	+	17131024	[ DM_8 -983 AATTCAAATTGA - | DM_3 +397 CATTTG + | DM_3 +314 CAAGTG + | DM_4 -994 AAAATGAAA - | DM_4 -976 AAAATGGAA - | DM_4 -1452 AAAATGTAT + | DM_8 -984 ATTCAAATTGAA - | DM_8 -976 AATTCCATTTTT + | DM_8 -722 ATTTACATTTTA + | DM_3 +386 CATTTG + | DM_3 -1014 TAATTG - | DM_8 -691 ATTTATATTTGA + | DM_8 -648 ATTCGCATTTAT + | DM_4 -988 AAATTGAAA - | DM_3 +366 CATTTG + | DM_4 -722 AAAATGTAA - | DM_8 -68…
FBgn0085427	Dmel\CG34398	2L	+	8898786	[ DM_4 -1490 AAAATGGAA + | DM_3 +330 CAATTG + | DM_8 -229 AAATACATTTAT + | DM_6 +478 AAAGCAAA + | DM_8 -1241 AATCCAATTTCA + | DM_3 -348 CAATTG + | DM_3 -1445 CAAATG + | DM_8 -1238 ATTGAAATTGGA - | DM_6 +73 AAAGCAAA + | DM_8 -1243 AATTGGATTTGG - | DM_6 +231 GAAGCCAA + | DM_8 -1235 ATTTCAATTGCA + | DM_3 -380 CATTTG + | DM_8 -1385 AATCGCATTTGA - | DM_4 -1438 AAATTGCAT - | DM_8 -1232 AATGCAATTGAA - ]
FBgn0037094	Dmel\CG7611	3L	+	21523186	[ DM_4 -1073 AAATTGAAT - | DM_8 -563 ATTTGCATTTGG - | DM_8 -769 AAATGAATTTAT + | DM_3 -1073 AAATTG - | DM_3 -378 AAATTG + | DM_8 -555 AATCAAATTGAC + | DM_8 -637 AAGTGAATTGAT - | DM_6 +484 AAAGCAAA + | DM_8 -1069 AATTAAATTGAA - | DM_8 -167 AATTAAATTTTA - | DM_3 -386 CAAGTG + | DM_4 -357 AAAATGGAT - | DM_8 -632 ATTTAAAGTGAA - | DM_8 -96 ATTTAAATTTGA + | DM_8 -635 AATTCACTTTAA + ]
FBgn0085410	Dmel\TrissinR	2L	+	5824004	[ DM_8 -393 AAGTAAATTTAT - | DM_3 -366 CAACTG + | DM_8 -801 ATACAAATTTAA - | DM_3 -1434 AAATTG + | DM_8 -340 AATGAAATTTGA + | DM_4 -1264 GAATTGAAT - | DM_3 -1493 CAATGG + | DM_3 -348 CAAATG + | DM_4 -1255 AAACTGAAA - | DM_8 -342 AATTTCATTTGA - | DM_3 -1488 GAATTG + | DM_8 -474 AATTCTATTTAT + | DM_8 -592 ATTTACCTTTAT - | DM_3 -1444 CAATTG + ]
FBgn0053465	Dmel\CG33465	2R	-	15821114	[ DM_4 -1177 AAACTGAAA - | DM_4 -905 AAAATGAAT - | DM_8 -591 AATTTAATTTAA - | DM_8 -682 ATTCAAATTTAT + | DM_3 -1013 GAATTG - | DM_8 -589 AATTAAATTTTA + | DM_8 -685 ATTTGAATTTGG - | DM_4 -1183 AAACTGAAA - | DM_3 +370 CGATTG + | DM_3 +337 CAACTG + | DM_4 -1151 AAACTGAAA - | DM_8 -667 ATTTAAAATTAT - | DM_8 -594 ATTTAAATTAAA + | DM_3 -321 CACTTG + ]
FBgn0034442	Dmel\CG11257	2R	+	19390128	[ DM_4 -1228 GAAATGAAA - | DM_8 -479 AATTTAATTGAT - | DM_3 -1439 CGATTG + | DM_8 -380 AATTAAATTAAA + | DM_3 -1052 CAAATG - | DM_8 -421 ATTTCAATTTAA + | DM_8 -382 AATTTAATTTAT - | DM_8 -412 TTTTAAATTTAA - | DM_3 +331 GAATTG + | DM_8 -370 AAATAAATTTAA + | DM_8 -418 ATTTAAATTGAA - | DM_4 -422 AAATTGAAA - | DM_8 -377 ATTTTAATTTAA - | DM_8 -415 ATTTAAATTTAA + | DM_8 -477 AATTAAATTTGT + ]
FBgn0032797	Dmel\CG10186	2L	-	19517204	[ DM_8 -1095 ATCTAAATTTAT + | DM_8 -1135 ATTTCCATTTAC + | DM_8 -1107 ATTTCCATTTAC + | DM_3 -328 CAATGG + | DM_3 -1080 CAAGTG - | DM_4 -1429 AAATTGAAT - | DM_3 +385 CATTTG + | DM_8 -731 ATTTTCATTTAG + | DM_8 -1424 AATTGAAATTGA - | DM_8 -1425 ATTGAAATTGAA - | DM_3 -1017 CAATTG - | DM_3 -1424 CAATTG + | DM_8 -1101 ATTTACATCTAA + | DM_8 -107 ATATAAATTTAA + | DM_8 -1422 ATTTCAATTGTA + ]
FBgn0260660	Dmel\Mp	3L	+	6998843	[ DM_8 -391 AATTATATTTAA - | DM_3 +302 AAATTG + | DM_8 -162 AATTGCATTTCG + | DM_8 -224 ATTTAAATTCAT + | DM_3 -1039 CAGTTG - | DM_8 -380 AATTCAATTTAA + | DM_8 -1024 AAATAAATTGAA - | DM_3 -1458 CAATTG + | DM_3 -1009 CATTTG - | DM_8 -221 AAATGAATTTAA - | DM_3 -1028 AAATTG - | DM_4 -1028 AAATTGAAA - | DM_4 -365 GAAATGAAA - | DM_4 -1098 AAACTGAAA - | DM_8 -377 AATTAAATTGAA - | DM_8 -214 ATTTAAATTTAA +…
FBgn0031646	Dmel\CG2837	2L	-	4906762	[ DM_4 -520 AAACTGAAA - | DM_4 -514 AAACTGAAA - | DM_8 -463 ATTTCCATTGAG - | DM_8 -263 AATTAAATATGT + | DM_4 -484 AAACTGAAA - | DM_4 -304 GAAATGAAT - | DM_8 -298 ATTTCAATTAGA + | DM_8 -300 AATTGAAATGAA - | DM_4 -490 AAACTGAAA - ]
FBgn0263780	Dmel\CG17684	2R	-	2262115	[ DM_8 -919 AATTAAAATGAA - | DM_4 -923 AAAATGAAA - | DM_8 -545 ATTTAAGTTTGT - | DM_3 -1086 AAATTG - | DM_8 -399 AATTAAAATTGA + | DM_8 -398 ATTAAAATTGAA + | DM_8 -98 ATTCCAATTGGA + | DM_8 -767 AATAGCATTTAT - | DM_8 -395 ATTTCAATTTTA - | DM_3 -400 AAATTG + | DM_4 -1067 AAAATGAAA - ]
FBgn0046793	Dmel\-	3L	-	4667389	[ DM_3 +385 CAATCG + | DM_3 -377 TAATTG + | DM_4 -405 AAATTGAAT - | DM_3 -400 CAATTG + | DM_8 -400 AATTGAAATTGA - | DM_3 -1478 CATTTG + | DM_8 -404 AATTCAATTTCA + | DM_8 -450 CATCCAATTTAA - | DM_8 -398 ATTTCAATTGAA + | DM_8 -668 ATTTCAATTCGT - | DM_8 -393 AATTGAAATTAT + | DM_8 -453 TTTTAAATTGGA + | DM_8 -401 ATTGAAATTGAA - | DM_4 -797 AAATTGCAA - | DM_8 -395 ATTTCAATTGAA - | DM_3 -1491 CCATTG + ]
FBgn0260007	Dmel\CG42493	2R	+	11778526	[ DM_8 -1126 ATGTAAATTTAA - | DM_8 -1129 AATTAAATTTAC + | DM_8 -1470 AATTGAATTGCA - | DM_8 -431 ATTTGACTTGAT + | DM_3 -1044 CAACTG - | DM_4 -1469 GAATTGAAT - | DM_4 -1474 GAATTGCAT - | DM_8 -1468 AATTCAATTCGA + | DM_3 -400 TAATTG + | DM_8 -1123 ATTTACATTGGC + | DM_4 -1478 GAAATGCAA + | DM_8 -1348 AATTGATTTGAT - ]
FBgn0003071	Dmel\Pfk	2R	+	10109740	[ DM_8 -481 ATTTAAATTAAA - | DM_8 -561 AATTCCATTGCT - | DM_4 -975 AAATTGCAA - | DM_8 -314 ATTTAAATATAT - | DM_8 -26 ATTCAAATATAA + | DM_8 -491 ATTCAAATTTTT + | DM_3 -382 CAATTG + | DM_8 -375 AATTGAATTTAT + | DM_8 -120 ATTTAAGTTTAT + | DM_4 -1236 GAAATGAAA - | DM_8 -398 ATTTACTTTTAT - | DM_4 -1460 GAAATGAAA + ]
FBgn0038163	Dmel\CG10841	3R	+	13631942	[ DM_8 -403 AATTGCATTTGA + | DM_4 -520 AAAATGTAT - | DM_4 -1481 GAATTGCAA - | DM_4 -1070 AAAATGCAC - | DM_8 -1329 ATTTAAATTGAC - | DM_4 -1476 AAAATGAAT - | DM_8 -1397 AATTAAATTTGT - | DM_8 -57 AATCCAATTTGT + | DM_8 -411 ATTTCATTTTAT - ]
FBgn0036053	Dmel\iPLA2-VIA	3L	-	9864349	[ DM_3 -1086 CATTTG - | DM_8 -254 AATCGATTTTAA - | DM_3 +345 CTATTG + | DM_8 -109 ATGTAAATTTAA + | DM_3 +325 CCATTG + | DM_8 -66 AATCGAATTTGT + | DM_8 -101 AATTAAATTAAA - | DM_8 -1148 AATTGAAATTAA + | DM_8 -106 AATTAAATTTAC - | DM_4 -1180 AAATTGAAA - | DM_3 -308 CAATGG + | DM_8 -104 AATTTAATTTAA + | DM_4 -388 AAACTGAAA - | DM_8 -1150 ATTTCAATTTGG - ]
FBgn0033476	Dmel\oys	2R	-	10048619	[ DM_3 +328 CACTTG + | DM_8 -447 AATAAAATTTAA - | DM_4 -769 AAAATGTAT - | DM_3 -1046 CCATTG - | DM_4 -347 AAAATGAAA - | DM_8 -495 ATTTAAATGGAT - | DM_8 -104 ATTCGATTTTAT + | DM_8 -492 ATTTAAATGTAA + | DM_8 -256 ATTCAAATTTTA - | DM_8 -368 AATTATATTTAG - | DM_8 -216 ATTTAAAATTAA + | DM_3 -1447 CAATCG + | DM_8 -259 AATAAAATTTGA + | DM_8 -489 ATTTACATTTAA - ]
FBgn0260749	Dmel\Utx	2L	-	10278811	[ DM_3 -1415 CCATTG + | DM_8 -246 ATATACATTTAA - | DM_8 -777 AATTAAAGTTAT - | DM_4 -1110 AAAATGCAG - | DM_4 -314 AAAATGGAA - | DM_8 -352 AATTAAATGTGA - | DM_8 -314 ATTTCCATTTTT + | DM_4 -293 AAATTGAAA - | DM_8 -292 TTTTCAATTTAT + | DM_8 -201 ATTCAAATTTTT + | DM_3 +309 CAAATG + | DM_8 -355 ATTCACATTTAA + | DM_8 -772 ATTCAAATTAAA - | DM_8 -289 AAATAAATTGAA - ]
FBgn0037955	Dmel\CG6950	3R	-	11822493	[ DM_8 -77 AATTCAAATTAT - | DM_8 -901 AATTGAATTCGA + | DM_8 -70 AATTCGATTTAT + | DM_8 -135 ATTTGAATATAT + | DM_8 -393 ATTTCGATTTAA - | DM_4 -1060 GAAATGAAA - | DM_8 -903 AATTCAATTTCA - | DM_8 -961 GATTGAATTTGT + | DM_3 -392 AAATTG + | DM_8 -72 AATCGAATTCAA - | DM_8 -963 AATTCAATCGAA - | DM_8 -183 AAATAAATTTAA - | DM_8 -75 ATTTGAATTCGA + | DM_4 -1067 AAAGTGAAA - | DM_8 -186 TTTTAAATTTAT + ]
FBgn0035970	Dmel\CG4483	3L	-	9236648	[ DM_8 -357 TTTTAAATTTAT + | DM_3 +373 CAATCG + | DM_4 -794 AAAATGTAA - | DM_3 -316 CATTTG + | DM_4 -1447 AAAATGTAT - | DM_8 -579 AATTCAATTGAA - | DM_3 -1434 CAATTG + | DM_8 -582 AATTCAATTGAA + | DM_3 +331 CAATGG + | DM_8 -577 AATTGAATTCAT + | DM_8 -584 AATTGAATTTAA - | DM_4 -967 AAAATGCAG - | DM_3 -1491 CAACTG + ]
FBgn0029503	Dmel\CHORD	3R	+	24186359	[ DM_4 -1453 GAAATGCAA - | DM_8 -133 AATTGAACTTAT - | DM_8 -783 ATTCAAATTCAT - | DM_8 -426 AATTGAACTGAA - | DM_8 -131 AGTTCAATTGGA + | DM_8 -90 ATTTAAAATGAA + | DM_3 -1446 CGATTG + | DM_8 -128 ATTCCAATTGAA - | DM_6 +51 TAAGCGAA + | DM_3 -1432 CAAATG + | DM_4 -728 AAAATGAAC - | DM_8 -671 ATTTTCATTTAT - | DM_8 -143 ATTTGCATTTGT - | DM_3 -331 TAATTG + | DM_3 -1423 GAATTG + ]
FBgn0051997	Dmel\CG31997	4	-	156060	[ DM_3 -1059 CAAATG - | DM_8 -1173 ATTTAAGTTTAA - | DM_4 -1483 GAAATGCAT - | DM_3 -1078 TAATTG - | DM_4 -1108 GAATTGAAT - | DM_8 -445 ATTCCAATTTGT + | DM_8 -936 AATTGCTTTTAT - | DM_8 -1104 ACTTGAATTGAA - | DM_3 -359 CATTTG + | DM_8 -433 ATTTAATTTTAT + | DM_8 -439 ATTTGTATTTAA + ]
FBgn0035916	Dmel\GAPsec	3L	-	8623901	[ DM_3 +382 CAGTTG + | DM_8 -1043 ATTTCCATTGGC - | DM_6 +297 AAAGCTAA + | DM_8 -106 ATTTCGATTTAT + | DM_3 +310 CATTTG + | DM_3 -1047 CCATTG - | DM_4 -1170 AAAATGAAA - | DM_6 +160 TAAGCTAA + | DM_3 -345 TAATTG + | DM_8 -320 AATCAAATTTAC - | DM_4 -1259 AAAATGAAA - | DM_8 -1160 ATTCCAATTGAA - | DM_8 -970 AATTAGATTTGG + | DM_4 -1175 GAAATGAAA - | DM_3 -1452 CAATGG + ]
FBgn0029745	Dmel\Rpn13R	X	+	5131898	[ DM_8 -808 AATTAAAGTTGA - | DM_8 -757 AATTAAATTAAA + | DM_3 -1416 AAATTG + | DM_8 -811 AATCAACTTTAA + | DM_8 -1082 ATTACAATTTAA - | DM_8 -434 AATTAAAATTAA - | DM_4 -1315 AAAATGAAG - | DM_4 -1375 AAAATGAAA - | DM_8 -709 ATTTAAATTGAT - | DM_8 -762 AATCCAATTAAA + | DM_8 -759 AATTTAATTGGA - | DM_4 -1207 AAAATGAAA - | DM_8 -126 ATGTGCATTTAA + | DM_4 -890 GAATTGAAA - | DM_3 +395 GAATTG + | DM_8 -886 G…
FBgn0034296	Dmel\CG10912	2R	-	18057065	[ DM_3 -331 CAAGTG + | DM_8 -636 TTTTAAATTTGA - | DM_4 -1402 AAAATGAAC - | DM_3 -1453 CAATGG + | DM_8 -736 AAGTAAATTGAT - | DM_8 -264 ATTTACATTCAT + | DM_8 -1009 ATTGCCATTTAA + | DM_8 -211 ATTTAAAATGGA + | DM_8 -1163 AATTCGATTTAT - | DM_8 -533 ATTTAAATTTTT - | DM_8 -384 ATTCCCATTCAA + | DM_8 -1380 AATTGAATTGGG - | DM_8 -712 AATTAAATATGT - | DM_8 -639 AGTCAAATTTAA + ]
FBgn0030798	Dmel\CG13003	X	-	16876544	[ DM_8 -704 TTTTAAATTTAA + | DM_8 -1135 ATTCGAATTCGA - | DM_6 +355 AAAGCGAA + | DM_3 -1057 CAATGG - | DM_3 -1408 CAATTG + | DM_8 -1132 ATTCGAATTCGA + | DM_4 -783 AAAATGGAA - | DM_8 -1196 ATTTGCATTTTT - | DM_8 -835 ATTTAAAATTAA - | DM_8 -838 ATTTAATTTTAA + | DM_3 +392 CAAATG + | DM_8 -605 ATTTAAATATAA - | DM_8 -792 ATTTGATTTGAT + | DM_8 -825 AATTAAAATGAT - | DM_8 -1138 AATCGAATTCGA + | DM_4 -1265 …
FBgn0263705	Dmel\Myo10A	X	+	10930840	[ DM_4 -1108 GAAATGAAA - | DM_4 -483 AAAATGAAT - | DM_3 -326 CAACTG + | DM_8 -20 AGTTCCATTGGA + | DM_3 -1475 CAACTG + | DM_8 -744 ATTCAAATATAA - | DM_8 -479 AATTAAAATGAA - | DM_3 -391 AAATTG + | DM_4 -1114 AAAATGAAA - | DM_8 -1104 ATTTGAAATGAA - | DM_4 -645 AAACTGAAA - | DM_8 -712 ATTCAAATATAT - | DM_8 -137 ATTGGAATTTAT - ]
FBgn0051550	Dmel\CG31550	3R	+	5485543	[ DM_3 -1076 GAATTG - | DM_8 -261 ATTCAAATTTCA - | DM_8 -1459 AATAGAATTGAA - | DM_4 -1463 GAATTGAAA - | DM_3 -309 CCATTG + | DM_8 -1165 ATTTCCATTTGC - | DM_8 -1083 AATTAATTTGAA + | DM_8 -853 AAATACATTTAA + | DM_8 -258 ATTTGAATTTAA + | DM_3 -372 CATTTG + | DM_8 -1178 AATGACATTTAT + | DM_8 -1457 AATTCTATTTGA + | DM_8 -1279 ATATAAATTGGA - | DM_8 -850 AATTAAATGTAT - ]
FBgn0004852	Dmel\Ac76E	3L	+	19939287	[ DM_8 -800 ATTTAAATTAAG - | DM_8 -395 ATTTGAGTTTAT + | DM_4 -1158 AAAATGTAT - | DM_8 -797 ATTTAAATTTGC + | DM_3 -1494 AAATTG + | DM_8 -271 AATGGAATTGAA - | DM_3 -1028 CAATAG - | DM_8 -548 ATTTCAATATGA - | DM_8 -791 ATTTGCATTTAA + | DM_3 -383 TAATTG + | DM_8 -794 ATGCAAATTTAA - | DM_8 -269 AATTCCATTTCT + | DM_8 -1015 AATTGAATTGCA + | DM_6 +390 TAAGCAAA + | DM_8 -1017 AATTCAATTTGC - ]
FBgn0035293	Dmel\CG5687	3L	-	1939103	[ DM_8 -482 ATTTCCATTTGT - | DM_3 -301 GAATTG + | DM_8 -767 GTTTGAATTTAA - | DM_8 -770 ATTTAAATTCAA + | DM_8 -779 ATTTGAACTGAA - | DM_4 -843 AAAATGTAT - | DM_8 -747 ATTTCAATTAGA + | DM_4 -1395 AAACTGAAA - | DM_3 -378 CAATCG + | DM_8 -66 ATTTAAAGTTAT + | DM_8 -776 GTTCAAATTTAA + | DM_8 -773 ATTTAAATTTGA - | DM_3 +348 AAATTG + | DM_8 -744 ATTCTAATTGAA - ]
FBgn0051816	Dmel\CG31816	2L	+	16542546	[ DM_8 -365 AATTAAATAGGA - | DM_8 -958 ATTTGAAATTGA + | DM_8 -677 ATTTAAATTAAA + | DM_4 -1216 AAAGTGAAA - | DM_8 -980 ATTAAAATTTGT + | DM_4 -1221 GAAATGAAA - | DM_8 -698 AAACAAATTTAT - | DM_8 -1124 ATTTCAACTGAA - | DM_8 -362 ATTTAATTTTGT + | DM_8 -961 TTTCAAATTTAA - | DM_8 -964 AGTTAAATTTGA + ]
