# Supplementary material for: Modeling the cis-regulatory modules of genes expressed in developmental stages of Drosophila melanogaster
Source: PeerJ. 2017 May 30;5:e3389. doi: 10.7717/peerj.3389 (PMC5452948; doi:10.7717/peerj.3389)
Supplement: Data S2 [file peerj-05-3389-s011.zip › Supplemental Data S2/White_prepupae.txt]

##FlyBase_ID	Gene_Symbol	Chromosome	Strand	TSS	Detected_Motifs
FBgn0003330	Dmel\Sce	3R	-	27682029	[ DM_5 -190 ATTCAC - | DM_1 -530 TTGATT + | DM_1 -449 TTGATT - | DM_5 -151 ATTTAT + | DM_5 -431 ATTCAC + | DM_5 -423 ATCCAT - | DM_1 -430 GTGAAT - | DM_1 +5 TTGAAC + | DM_1 +86 TTGAAA + | DM_5 -130 ATTGAT - | DM_5 -1469 ATTCAA - | DM_5 +0 ATTTAT + | DM_5 -452 ATTAAT - | DM_5 -453 ATTAAT + | DM_1 -413 TTGTAT - | DM_5 -318 AATCAT - ]
FBgn0038640	Dmel\CG7706	3R	+	18677818	[ DM_5 -82 ATTAAT + | DM_5 -503 ATTCAT + | DM_1 +194 TTTAAT - | DM_5 -377 ATTTAT + | DM_5 -55 ATTCAA + | DM_5 -1387 ATTTAT + | DM_5 +96 GTTCAT - | DM_5 -507 ATGCAT + | DM_1 +61 TTGAAA + | DM_1 -176 TTAAAT - | DM_5 -78 ATCCAT + | DM_5 -1327 ATTCAT + | DM_5 -483 ATTTAT + | DM_1 -163 TTGAAC - ]
FBgn0004878	Dmel\cas	3R	-	5716805	[ DM_5 +232 GTTCAT - | DM_1 +136 TTGAAA - | DM_5 -394 TTTCAT + | DM_5 -1197 ATTTAT + | DM_5 +241 CTTCAT - | DM_1 +106 CTGAAT + | DM_1 +67 TTGGAT - | DM_1 +161 CTGAAT + | DM_5 -1439 ATTCGT + | DM_5 -352 ATTCCT + | DM_5 -419 ATTCCT + | DM_1 +81 TCGAAT - | DM_5 -287 ATTTAT - ]
FBgn0034005	Dmel\ItgaPS4	2R	+	15258761	[ DM_1 +39 TTGAAG - | DM_1 +50 TTGATT - | DM_1 +313 TTGAAT + | DM_5 +282 ATTAAT + | DM_5 -1180 CTTCAT + | DM_5 -436 ATTTAT - | DM_5 +321 ATTGAT - | DM_1 +410 ATGAAT - | DM_5 -137 AGTCAT + | DM_5 +386 AATCAT - | DM_1 +253 TTGATT + | DM_5 -1006 ATTCAA + | DM_1 +132 TTGGAT + | DM_5 -46 ATTTAT + | DM_1 +377 ATGAAT - | DM_5 +409 ATTCAT + | DM_5 +195 ATTTAT - | DM_5 -384 ATTTAT - | DM_5 +365 ATTCCT + |…
FBgn0037115	Dmel\CG11249	3L	+	21672139	[ DM_5 -319 TTTCAT + | DM_5 -117 ATTTAT - | DM_1 -1268 TTAAAT - | DM_5 -1180 ATTTAT - | DM_5 +264 ATTCTT + | DM_1 +297 TTCAAT + | DM_5 -272 TTTCAT + | DM_5 -146 ATTCGT - | DM_1 +177 TTAAAT + | DM_5 +280 ATTCCT + | DM_1 -1273 TTGAAA - | DM_1 -1218 TTAAAT - ]
FBgn0250824	Dmel\CG33655	2R	-	21320017	[ DM_5 -970 ATTGAT + | DM_5 -1337 ATCCAT + | DM_1 +43 TGGAAT - | DM_1 +469 TTTAAT + | DM_5 -1453 ATTGAT + | DM_1 +474 TAGAAT + | DM_5 -461 AGTCAT - | DM_1 +75 TTGGAT - | DM_5 -1490 ATTGAT + | DM_5 +481 ATTCCT - | DM_1 +207 TTAAAT - | DM_1 +15 TTGTAT + | DM_5 -34 GTTCAT + | DM_5 -88 ATTTAT + ]
FBgn0027561	Dmel\CG18659	2R	-	9132030	[ DM_5 -192 AATCAT + | DM_1 +148 TTGAAC + | DM_5 -1441 ATGCAT + | DM_5 -1028 ATTTAT + | DM_1 -1424 TTCAAT - | DM_1 +102 TGGAAT - | DM_5 -47 ATTAAT + | DM_1 +68 TTGAAA - | DM_5 -46 ATTAAT - | DM_5 -294 ATTCAT - | DM_1 -436 TTAAAT - | DM_5 -194 ATTCTT - | DM_5 +123 ATTTAT + | DM_1 +474 TTGACT - | DM_5 +57 ATTTAT - | DM_1 +215 TTGCAT + | DM_5 -136 ATTTAT + | DM_5 +127 ATTCGT + ]
FBgn0033978	Dmel\Cyp6a23	2R	+	14875829	[ DM_5 -194 ATTCAT - | DM_1 +287 TGGAAT + | DM_5 +78 GTTCAT + | DM_1 +319 TTCAAT + | DM_5 +340 ATTCCT - | DM_5 -1382 ATCCAT - | DM_5 -952 TTTCAT + | DM_5 -1177 ATTCCT + | DM_5 +455 CTTCAT - | DM_5 +158 CTTCAT - | DM_1 +319 TTGAAG - | DM_1 -241 TTGATT + | DM_1 -138 TTGATT + | DM_5 -238 ATTCAC + | DM_5 -268 ATACAT + | DM_1 -439 TGGAAT + ]
FBgn0028833	Dmel\Dak1	3R	-	26055438	[ DM_1 -1175 GTGAAT - | DM_5 -1154 TTTCAT - | DM_5 +226 GTTCAT + | DM_5 -1176 ATTCAC + | DM_5 -1420 AATCAT - | DM_1 -1238 CTGAAT - | DM_5 -1060 ATTTAT - | DM_1 -1279 TTCAAT - | DM_1 -138 TTAAAT + | DM_5 +268 AATCAT + | DM_1 +365 GTGAAT - | DM_1 -133 TTAAAT + | DM_5 +68 ATTCAA + | DM_5 +364 ATTCAC + | DM_5 -1143 TTTCAT - ]
FBgn0015714	Dmel\Cyp6a17	2R	+	14873953	[ DM_1 -415 TTTAAT - | DM_1 +203 TTGAAG - | DM_1 +311 TTCAAT + | DM_5 -127 ATTTAT + | DM_5 -1271 ATTTAT + | DM_1 +279 TGGAAT + | DM_5 -143 AATCAT - | DM_5 -485 ATTGAT - | DM_1 +311 TTGAAG - | DM_5 -1340 CTTCAT + | DM_1 +3 TTGTAT + | DM_5 -197 ATACAT - | DM_5 -1265 ATTCTT + | DM_1 -444 TTGATT - | DM_5 +91 ATCCAT - | DM_1 -357 TTAAAT + | DM_5 -181 GTTCAT + ]
FBgn0036848	Dmel\CG10424	3L	-	19097709	[ DM_1 +95 TGGAAT - | DM_1 +468 TAGAAT + | DM_5 +444 ATTTAT + | DM_1 +127 TTGAAC - | DM_1 -256 TTGAAA + | DM_5 -1417 ATTTAT + | DM_1 -240 TAGAAT + | DM_1 +454 TTAAAT + | DM_1 -1256 TTGGAT - | DM_1 -124 TAGAAT + | DM_5 -91 TTTCAT + | DM_5 -1404 ATCCAT + | DM_1 -276 TTGATT + | DM_5 +284 ATTCAA + ]
FBgn0259734	Dmel\Nost	X	+	9030205	[ DM_5 -319 TTTCAT + | DM_1 +432 TTGATT - | DM_1 +161 TTGAAC + | DM_1 +301 TTGTAT - | DM_1 -492 TTGAAG + | DM_5 -314 TTTCAT + | DM_5 -1337 ATTCCT - | DM_5 -325 ATGCAT + | DM_5 -1078 ATTCGT + | DM_5 +96 ATTTAT + | DM_5 +402 ATTTAT - | DM_1 +182 TTGAGT + | DM_5 -1373 ATTCAT - | DM_5 -324 ATGCAT - | DM_5 -1195 ATTAAT + | DM_1 -1442 TTAAAT - ]
FBgn0003159	Dmel\CG2841	X	-	2366356	[ DM_1 +103 TTTAAT + | DM_5 -1125 ATTAAT - | DM_5 -468 ATGCAT + | DM_5 -1194 ATTCAA - | DM_5 +63 ATTCGT + | DM_1 -1226 TTCAAT - | DM_5 +299 ATGCAT + | DM_5 -317 ATTAAT + | DM_5 -1129 ATTCGT - | DM_1 +182 TGGAAT + | DM_5 -316 ATTAAT - | DM_1 -446 ATGAAT + | DM_5 +300 ATGCAT - | DM_5 -1126 ATTAAT + | DM_1 -1484 TTGGAT - | DM_5 -1103 ATTTAT + ]
FBgn0004507	Dmel\GlyP	2L	+	2130813	[ DM_1 +291 TTGAAG - | DM_1 +291 TTCAAT + | DM_5 +473 ATTGAT + | DM_5 -203 AATCAT - | DM_5 -1005 ATGCAT - | DM_5 -216 TTTCAT + | DM_5 -939 ATTCAG - | DM_5 -200 ATTAAT - | DM_1 +474 TTGATT + | DM_5 +180 ATACAT + | DM_5 -1309 ATTCAA - | DM_5 -117 ATTCGT + | DM_5 -1299 ATACAT + | DM_5 -212 ATTCTT + | DM_1 -1023 TTGAAA - | DM_1 -1345 TTGTAT - ]
FBgn0264502	Dmel\CG43901	X	+	10905767	[ DM_1 +162 TTGCAT - | DM_5 -1367 ATTTAT + | DM_1 -411 TTGAAC + | DM_5 -161 ATTTAT - | DM_1 -1395 TAGAAT - | DM_1 +188 TTGAAT - | DM_5 -1308 ATTCGT - | DM_5 +157 ATTTAT + | DM_5 +187 ATTCAA + | DM_1 +266 TGGAAT + | DM_5 -1355 ATGCAT + | DM_5 +86 TTTCAT - ]
FBgn0086368	Dmel\tw	X	+	784746	[ DM_1 -188 TTGAAA + | DM_5 -1408 ATGCAT + | DM_1 +442 TTGAAA + | DM_5 -405 ATTCCT + | DM_1 +136 TTAAAT - | DM_5 +318 ATTCCT + | DM_1 +131 TTGAAA - | DM_5 -282 ATTCAG - | DM_5 -278 ATGCAT - | DM_1 -283 CTGAAT + | DM_1 +131 TTCAAT + | DM_5 +309 ATTCCT + | DM_1 -179 TTGCAT + | DM_5 -455 TTTCAT + | DM_5 -65 ATTTAT + ]
FBgn0030087	Dmel\CG7766	X	-	9103739	[ DM_1 -220 TTGAAT + | DM_1 -182 TTAAAT - | DM_1 +419 TTGATT - | DM_1 +415 TAGAAT + | DM_1 -195 TTGCAT - | DM_5 -53 TTTCAT - | DM_5 -1107 ATTCAA + | DM_5 +60 ATTTAT + | DM_1 -151 TTTAAT - | DM_5 +173 ATTCAA + | DM_1 -369 TAGAAT + | DM_5 -57 ATTTAT - | DM_5 +332 AATCAT + | DM_1 -210 TTAAAT + | DM_5 -423 ATCCAT + | DM_1 -444 TTGATT + ]
FBgn0037379	Dmel\CG10979	3R	+	5794705	[ DM_1 -169 TTGAAG - | DM_1 +37 TCGAAT - | DM_1 -144 TTTAAT - | DM_1 +4 CTGAAT + | DM_1 +38 TCGAAT + | DM_5 +5 ATTCAG - | DM_1 -105 TTTAAT - | DM_1 +18 TTGCAT - | DM_5 -554 ATTCAT + | DM_1 -176 TTGATT - | DM_5 -1457 GTTCAT + | DM_1 -468 TTGATT + | DM_5 -1479 ATTCAA + | DM_5 -404 AGTCAT + | DM_1 -464 TTTAAT + ]
FBgn0053196	Dmel\dpy	2L	-	4614300	[ DM_5 -512 ATTAAT + | DM_5 -1108 ATACAT + | DM_5 -508 ATTAAT + | DM_1 +74 TTGAAG + | DM_5 -1063 AATCAT + | DM_5 -954 AGTCAT + | DM_5 -1242 ATTCGT + | DM_1 +282 TTTAAT - | DM_5 +476 ATTAAT + | DM_5 +370 TTTCAT - | DM_5 +481 TTTCAT + | DM_1 +472 TTTAAT - | DM_5 -993 AGTCAT + | DM_5 +477 ATTAAT - | DM_1 -1047 TTGATT - ]
FBgn0042693	Dmel\PP2A-B'	3R	+	18167757	[ DM_5 -253 ATTCTT - | DM_1 +176 TGGAAT + | DM_5 -389 ATTAAT + | DM_1 +256 CTGAAT + | DM_5 -1194 ATTCTT - | DM_5 +237 ATTCGT + | DM_1 +339 TAGAAT + | DM_5 +257 ATTCAG - | DM_5 -121 ATTTAT - | DM_5 -365 ATTCTT + | DM_1 -232 TTAAAT + | DM_5 -197 ATTAAT + | DM_1 -324 TTTAAT + | DM_5 -332 ATTAAT + | DM_5 -196 ATTAAT - ]
FBgn0037181	Dmel\CG11370	3L	+	22712155	[ DM_5 +407 CTTCAT + | DM_5 +412 ATACAT - | DM_5 -1405 ATCCAT + | DM_5 +150 CTTCAT - | DM_5 -1060 ATTAAT + | DM_1 -1106 TTGAAT - | DM_5 -1107 ATTCAA + | DM_5 -1298 AATCAT + | DM_5 +345 ATTCCT - | DM_5 -1059 ATTAAT - | DM_1 +103 TTAAAT - | DM_5 -470 ATTGAT + | DM_1 +104 TTAAAT + | DM_1 -1135 TTGCAT - | DM_1 -1170 TTGAAT - | DM_1 -1149 TTTAAT - ]
FBgn0260481	Dmel\-	3L	+	22729766	[ DM_5 -191 ATTCAT + | DM_1 -138 TTTAAT + | DM_1 -451 TTGTAT - | DM_5 +309 ATTGAT + | DM_1 +30 TTGTAT + | DM_5 -488 ATTTAT + | DM_5 -365 ATTAAT - | DM_1 -190 ATGAAT - | DM_5 -408 AGTCAT + | DM_1 -175 TTGATT - | DM_1 -202 TTAAAT + | DM_5 +346 ATTCTT + | DM_1 -109 TTGTAT + | DM_5 +305 TTTCAT - | DM_5 +371 ATTCAA + ]
FBgn0010389	Dmel\htl	3R	-	18052984	[ DM_1 -392 TTGAGT - | DM_1 +322 TCGAAT + | DM_1 -426 TTCAAT - | DM_1 -188 TTCAAT + | DM_5 -1194 ACTCAT + | DM_5 -90 ATTCAC - | DM_1 -436 TCGAAT - | DM_5 +277 ATTTAT - | DM_5 -278 ATACAT + | DM_5 -141 ATACAT + | DM_1 +393 TGGAAT - | DM_1 +299 TGGAAT + | DM_1 -431 TTGAGT - | DM_5 -274 ATACAT + | DM_5 -1152 ATTAAT + ]
FBgn0010877	Dmel\l(3)05822	3R	-	18298879	[ DM_1 +136 TTTAAT - | DM_1 +479 TTGAAT + | DM_5 +157 ATTCGT + | DM_5 -1429 ATTTAT + | DM_1 -1307 TTTAAT - | DM_5 +188 ATTCGT + | DM_5 -73 ATTAAT + | DM_5 -1333 ATTTAT - | DM_1 -1366 TAGAAT - | DM_5 +480 ATTCAA - | DM_1 +94 TTCAAT - | DM_1 +70 TGGAAT - | DM_5 -919 AGTCAT + | DM_1 -354 TTTAAT + ]
FBgn0031040	Dmel\CG14210	X	+	19616196	[ DM_1 -465 TTAAAT - | DM_1 -369 TTTAAT - | DM_5 -69 AGTCAT - | DM_5 -167 ATACAT + | DM_5 +253 ATTGAT - | DM_1 -444 TTGATT - | DM_1 -1464 TTGCAT - | DM_5 -178 AGTCAT + | DM_5 -84 TTTCAT - | DM_5 -153 AATCAT + | DM_1 -465 TTTAAT + | DM_1 -157 TTGAAA + | DM_5 +51 TTTCAT + | DM_1 -533 TTGATT + ]
FBgn0052685	Dmel\ZAP3	X	-	10082492	[ DM_1 -137 TTCAAT + | DM_5 +41 ATTGAT - | DM_1 +62 CTGAAT + | DM_5 -1276 AATCAT + | DM_5 -499 ATTCAT + | DM_5 +33 TTTCAT + | DM_5 +381 ATTCAA + | DM_5 +44 ATTCGT + | DM_5 +168 ATTGAT - | DM_5 -88 ATTAAT - | DM_1 -350 TTGACT + | DM_5 -89 ATTAAT + | DM_5 -503 ATTAAT + | DM_5 -103 ATTCAA + | DM_5 +63 ATTCAG - | DM_1 -554 ATGAAT + ]
FBgn0083946	Dmel\lobo	3R	-	25193776	[ DM_5 +347 ATTTAT + | DM_1 -105 TTGAAA - | DM_5 -532 ATTCAA + | DM_5 -271 ATTGAT + | DM_1 -586 ATGAAT + | DM_1 -575 TTAAAT + | DM_5 -1080 ATTCAG - | DM_5 -1054 ATTTAT - | DM_1 -1204 TTGAAA - | DM_5 -444 CTTCAT + | DM_1 +296 GTGAAT + | DM_5 -388 ATTCAC + | DM_1 -147 TTGAAA - | DM_5 --1 ATACAT + | DM_5 -434 CTTCAT - | DM_1 +4 TTCAAT + | DM_5 -420 ATTCTT + ]
FBgn0038829	Dmel\CG17271	3R	-	20821848	[ DM_5 -1264 ATTGAT + | DM_5 -183 ATTGAT + | DM_1 -182 TTGATT + | DM_5 -1217 ATTAAT + | DM_1 -178 TTAAAT + | DM_1 -171 TTGAGT + | DM_1 +194 TTGGAT + | DM_5 +230 ATTCAC - | DM_1 -178 TTTAAT - | DM_1 -391 TTGAAT - | DM_5 -429 ATTCTT + | DM_1 -479 TTGCAT - | DM_5 -1199 ATTCAG + | DM_5 -1224 AGTCAT + | DM_5 -392 ATTCAA + ]
FBgn0017545	Dmel\RpS3A	4	-	67207	[ DM_1 +141 TTGAAA - | DM_1 +453 TTGAAA - | DM_5 -1357 ATTCAT + | DM_5 -552 ATACAT + | DM_5 -472 TTTCAT - | DM_1 -1270 TTAAAT - | DM_1 +20 TTGAAC + | DM_5 -1098 ATTCAG + | DM_5 +257 ATTGAT + | DM_1 +306 TTGAAC - | DM_5 +191 ATTCTT - | DM_5 -1294 CTTCAT + | DM_1 -1316 TTTAAT - | DM_5 -1229 ATTGAT + | DM_1 -1244 TTAAAT - | DM_1 -1324 TTGTAT - ]
FBgn0028583	Dmel\-	X	-	21397316	[ DM_5 +470 ATTTAT - | DM_1 +332 TTGGAT - | DM_5 -1231 ATTTAT + | DM_1 -1117 TTGTAT - | DM_5 -937 ATACAT + | DM_1 -117 TGGAAT + | DM_5 -1203 ATTAAT + | DM_5 +444 AATCAT + | DM_5 -191 ACTCAT + | DM_1 -1095 TTTAAT - | DM_5 -185 ATTCTT + | DM_5 -1023 AATCAT + | DM_1 -483 TTGGAT - | DM_1 -400 TTGCAT - | DM_5 -1260 ATTCAG + ]
FBgn0053494	Dmel\CG33494	3R	-	25495161	[ DM_1 +233 GTGAAT + | DM_1 +247 TTAAAT + | DM_5 -87 TTTCAT - | DM_5 -1477 AATCAT + | DM_1 -70 TTGAAA + | DM_5 +256 ATACAT - | DM_5 -554 ATTAAT + | DM_5 +234 ATTCAC - | DM_1 -276 TTTAAT + | DM_1 -292 TTGTAT + | DM_1 +195 TTAAAT - | DM_1 -454 TTGACT - | DM_5 -1300 AATCAT + | DM_5 +308 ATACAT + | DM_5 +423 AGTCAT - | DM_1 -137 TTGAAA + | DM_5 +359 ATTTAT + | DM_5 -1400 ATTCGT + | DM_5 -241 TTTCAT +…
FBgn0033836	Dmel\CG18278	2R	-	13409887	[ DM_1 -73 TTGATT + | DM_1 -1096 TTTAAT - | DM_1 +473 TTGTAT - | DM_5 -1011 TTTCAT - | DM_5 -1054 ATTCGT + | DM_5 +451 ATACAT + | DM_5 +357 ATACAT - | DM_1 -84 TTCAAT + | DM_5 -1065 ATACAT + | DM_1 -1091 TTTAAT - ]
FBgn0051728	Dmel\CG31728	2L	+	13251509	[ DM_1 -413 TTGTAT - | DM_5 -129 ATTTAT + | DM_5 -52 ATTAAT + | DM_1 +401 TTGAAA - | DM_5 -949 ATTAAT + | DM_5 +228 GTTCAT + | DM_1 -316 TTAAAT + | DM_5 -95 ATTCTT + | DM_1 +494 GTGAAT + | DM_5 -147 ATTAAT + | DM_1 -384 TTGAAT - | DM_1 -322 TGGAAT + | DM_5 +495 ATTCAC - | DM_5 -914 GTTCAT + | DM_5 -1146 ATACAT + | DM_5 -998 ATTTAT + ]
FBgn0036373	Dmel\Tgi	3L	+	13486797	[ DM_5 -1345 ATTGAT + | DM_1 -438 TTGAAA + | DM_1 -301 TTTAAT + | DM_1 -248 TTGTAT + | DM_5 +249 ATTAAT + | DM_1 +173 TGGAAT - | DM_5 +145 ATTTAT - | DM_1 -484 TTCAAT + | DM_5 +83 AATCAT + | DM_1 -432 TTAAAT + | DM_5 +5 AGTCAT - ]
FBgn0039111	Dmel\Plip	3R	+	23758339	[ DM_5 -1342 ATCCAT + | DM_1 +41 CTGAAT + | DM_5 +184 ACTCAT - | DM_5 -1374 ACTCAT + | DM_1 +283 TTGAAG - | DM_5 +42 ATTCAG - | DM_1 +253 TTCAAT - | DM_5 -273 ATTTAT - | DM_5 -434 ATTCTT + | DM_5 +124 ATTCAC - | DM_5 -528 ATTCGT + | DM_5 -1262 AATCAT + | DM_1 +151 TTGGAT - | DM_1 +123 GTGAAT + | DM_1 +96 TAGAAT + | DM_1 -428 TTTAAT + ]
FBgn0051909	Dmel\CG31909	2L	+	7257512	[ DM_5 +377 ATTCAT - | DM_5 +452 ATTTAT - | DM_1 +314 TTCAAT + | DM_5 -221 TTTCAT + | DM_5 +342 ATTGAT + | DM_5 +293 ATTTAT - | DM_5 -73 ATTCTT + | DM_5 -199 ATTCTT + | DM_5 -1100 ATACAT - | DM_5 -996 ATTGAT + | DM_5 -1024 TTTCAT + | DM_1 -165 TTAAAT + | DM_1 +456 TTGAAG + | DM_1 +376 ATGAAT + | DM_5 +305 ATTCTT - ]
FBgn0039235	Dmel\CG10899	3R	-	24857559	[ DM_1 -1397 TTCAAT - | DM_1 +195 TAGAAT - | DM_5 +105 ATTCAA + | DM_5 -1351 ATTCGT + | DM_1 +101 TTGGAT + | DM_1 +106 TTCAAT + | DM_1 +181 TTGCAT - | DM_5 -1396 ATTCAA - | DM_1 +219 TTGCAT - | DM_1 +280 CTGAAT + | DM_5 -298 ATTCAG + | DM_1 +133 TGGAAT + | DM_5 -320 ATTCAG - | DM_5 +94 AGTCAT + | DM_1 -460 TTCAAT + ]
FBgn0026149	Dmel\BCL7-like	X	+	9356634	[ DM_1 +242 TTTAAT - | DM_5 -1306 ATTCGT + | DM_5 +409 TTTCAT - | DM_5 -443 ATTTAT - | DM_5 -1018 ATTTAT + | DM_1 +42 TTGTAT + | DM_5 -494 TTTCAT + | DM_1 +47 TTTAAT - | DM_5 -1494 ATTCAG + | DM_1 +6 TTGAAA + | DM_5 -1325 TTTCAT + | DM_5 -580 TTTCAT + | DM_5 -1061 ATTCCT + | DM_5 -1321 ATACAT + ]
FBgn0262734	Dmel\Rbp2	X	+	16448665	[ DM_1 -1437 TTGAAA - | DM_5 -1327 ATTTAT - | DM_5 +439 ATTCTT + | DM_5 +470 TTTCAT + | DM_1 -1454 TTAAAT - | DM_5 -522 AGTCAT + | DM_5 -441 AGTCAT - | DM_5 +74 ATTAAT - | DM_5 +465 ATTCTT + | DM_1 +16 TTGAAA + | DM_5 +73 ATTAAT + | DM_1 -1111 TTAAAT - | DM_5 -1408 ATTTAT + | DM_5 +52 GTTCAT - | DM_1 -1443 TTGATT - ]
FBgn0035943	Dmel\CG5653	3L	-	8966374	[ DM_1 -87 TTGAAA + | DM_5 -1182 TTTCAT + | DM_1 +339 GTGAAT - | DM_5 -46 CTTCAT + | DM_5 +322 ACTCAT - | DM_5 -992 CTTCAT - | DM_1 -1193 CTGAAT - | DM_5 -1194 ATTCAG + | DM_5 +40 AATCAT + | DM_1 +479 TTGAAT + | DM_1 +452 GTGAAT + | DM_5 +483 ATACAT + | DM_1 -518 TTTAAT + | DM_5 -75 ATCCAT + | DM_5 +338 ATTCAC + ]
FBgn0026238	Dmel\gus	2R	-	5128321	[ DM_1 +307 TTGTAT + | DM_1 +349 GTGAAT + | DM_5 +370 ATACAT + | DM_1 -160 TTGACT + | DM_5 -1364 ATTCAA - | DM_5 +185 ATACAT - | DM_1 +61 TTTAAT + | DM_5 -69 ACTCAT + | DM_5 +333 ATTCTT - | DM_1 -233 ATGAAT + | DM_1 -358 ATGAAT + | DM_1 -1417 TTGGAT - | DM_1 +168 TGGAAT + | DM_5 +154 ATTAAT + | DM_5 +3 ATTCAT - | DM_1 -170 TTGAAA + | DM_5 -232 ATTCAT - | DM_5 +446 ATGCAT + | DM_5 +162 ATTTAT - | …
FBgn0261686	Dmel\CG42733	2R	-	10356800	[ DM_1 +482 TTGAAA + | DM_1 +472 TTGCAT - | DM_5 --2 ATCCAT + | DM_5 -1073 ATTCAA + | DM_1 +373 TTGTAT - | DM_5 +316 ATTCCT - | DM_5 -427 ATTTAT + | DM_5 -197 ATTTAT - | DM_1 -176 TTGAAA - | DM_5 -1162 ATTAAT + | DM_5 -97 ATTCAT + | DM_5 -111 TTTCAT - | DM_5 -394 ATTTAT + | DM_1 -550 CTGAAT + | DM_1 -165 TTGAAA + | DM_5 +407 ATTCGT - | DM_5 -390 ATTCAA + ]
FBgn0013307	Dmel\Odc1	2R	+	8004824	[ DM_1 +478 TTGAAA - | DM_5 +385 ATTTAT - | DM_1 -1025 TGGAAT - | DM_1 +223 TTGGAT - | DM_5 -1322 ATTCTT + | DM_1 -1095 TTAAAT - | DM_5 +470 TTTCAT + | DM_1 +263 TCGAAT - | DM_1 -1177 TTGATT - | DM_1 -1050 TTGAAT - | DM_5 +412 AGTCAT + | DM_1 -48 TTGACT + | DM_5 -1051 ATTCAA + ]
FBgn0032804	Dmel\CG13081	2L	+	19540607	[ DM_1 -322 TTAAAT + | DM_1 -63 TTGAAC + | DM_5 -560 ATTTAT + | DM_1 +20 TGGAAT + | DM_5 +23 AATCAT + | DM_1 +382 TTGAGT + | DM_5 +477 ATTCAA + | DM_1 +186 TCGAAT - | DM_5 -1360 AATCAT + | DM_5 +27 ATTCAA + | DM_1 +407 TCGAAT + | DM_5 +142 ATTCTT - | DM_1 +402 TAGAAT + | DM_5 -508 AGTCAT + | DM_1 -261 TTGAAA + | DM_5 -49 ATTTAT - | DM_1 -503 TTGAAC + ]
FBgn0032354	Dmel\CG4788	2L	+	11179032	[ DM_5 -1298 ATTCTT - | DM_5 -1295 ATTGAT + | DM_5 -1423 ATTAAT + | DM_1 +268 TTGCAT - | DM_5 +156 ATTCAC + | DM_1 -156 TTAAAT - | DM_1 -440 TTGCAT - | DM_5 -1274 ATTCAG - | DM_5 -1318 ATTTAT + | DM_5 -178 ATTTAT + | DM_1 -1429 TTTAAT - | DM_5 +94 ATTTAT - | DM_1 +157 GTGAAT - | DM_5 -432 ATTTAT + | DM_5 -373 CTTCAT + | DM_5 -385 ATTCTT + | DM_1 -335 TTTAAT + ]
FBgn0004431	Dmel\LysX	3L	-	1195302	[ DM_1 -78 TTTAAT + | DM_5 -1342 ATGCAT + | DM_5 -1329 ATTCTT + | DM_1 +204 TTGGAT - | DM_5 -39 GTTCAT - | DM_5 -43 ATTCTT - | DM_5 -1032 ATTCAG - | DM_1 -96 TAGAAT + | DM_1 +430 TTTAAT + | DM_1 -139 TTGAAT + | DM_5 +434 ATTCAA + | DM_5 +70 ATCCAT - | DM_1 -101 TTGTAT + ]
FBgn0029843	Dmel\Nep1	X	+	6091205	[ DM_1 +335 TTAAAT + | DM_5 -211 TTTCAT + | DM_5 -1044 ATTTAT + | DM_5 -197 ATTCAC + | DM_5 +418 ATTTAT - | DM_5 -1040 ATTTAT + | DM_5 -221 ATCCAT + | DM_5 +381 ACTCAT + | DM_1 -146 TTGTAT + | DM_1 +462 TTGAGT - | DM_1 +375 TTGATT + | DM_1 -201 ATGAAT + ]
FBgn0028974	Dmel\xmas-2	X	-	17159306	[ DM_1 -116 ATGAAT - | DM_1 -519 TTGCAT + | DM_1 -363 TTGTAT + | DM_5 +46 ATTCAG + | DM_5 +449 ATTCAG + | DM_1 -110 TCGAAT + | DM_5 -368 ATTAAT + | DM_1 +450 CTGAAT - | DM_1 +461 TTGAGT + | DM_5 +149 GTTCAT + | DM_5 -121 ATACAT + | DM_1 -88 TTCAAT + | DM_1 -525 TTGAAT + | DM_1 -479 TTGATT + | DM_5 -117 ATTCAT + | DM_1 -492 TTAAAT + | DM_5 -1091 ATTTAT + ]
FBgn0000615	Dmel\exu	2R	-	20671083	[ DM_5 -186 ATTCTT + | DM_5 -1005 ATGCAT - | DM_1 -1487 TTGATT - | DM_5 +286 ATTCAT + | DM_1 +287 ATGAAT - | DM_1 -1425 TTGCAT - | DM_5 -1240 AATCAT + | DM_5 -1269 ATTGAT + | DM_5 -1149 ATACAT - | DM_1 -24 TTGAAA + | DM_5 +487 ATACAT + | DM_1 +369 TTGAAA + | DM_5 +74 ATTTAT + | DM_5 +491 ATACAT + | DM_5 -928 ATTGAT - ]
FBgn0035102	Dmel\CG7049	3L	-	176228	[ DM_5 -1482 CTTCAT + | DM_1 -384 TTAAAT - | DM_1 -97 TTGAAA + | DM_5 -232 ATACAT + | DM_5 -1341 ATTCCT - | DM_5 +317 AGTCAT - | DM_5 -91 ATTTAT - | DM_1 +312 CTGAAT + | DM_5 -169 ACTCAT + | DM_5 +313 ATTCAG - | DM_1 -394 TTAAAT - | DM_1 +66 TTGAAT - | DM_1 -402 TTGTAT - | DM_1 -103 TTGAAA + | DM_5 +65 ATTCAA + ]
FBgn0038180	Dmel\Cht5	3R	+	13767549	[ DM_1 +150 TTGTAT - | DM_5 -430 ATCCAT + | DM_1 +84 TTCAAT + | DM_1 -1207 TCGAAT - | DM_5 +265 ATTCAA + | DM_5 +379 ATTCCT + | DM_5 -1196 AGTCAT - | DM_5 +471 ATTCAT + | DM_5 -129 ATTCTT + | DM_1 +375 TTGTAT + | DM_5 -1409 ATTCCT - | DM_5 +336 ATTCTT + | DM_1 +84 TTGAAT - | DM_5 +83 ATTCAA + | DM_1 -216 TGGAAT + | DM_5 -1422 ATTTAT + | DM_1 -1047 TTAAAT - | DM_5 -477 ATGCAT + ]
FBgn0036752	Dmel\Adgf-A	3L	-	17764158	[ DM_1 +395 TTAAAT - | DM_1 +416 TTAAAT - | DM_1 --2 TGGAAT + | DM_5 -288 ATACAT - | DM_5 +301 ATTGAT + | DM_5 -1224 ATCCAT + | DM_1 +302 TTGATT + | DM_5 -350 ATTTAT - | DM_5 -79 ATTGAT + | DM_1 -271 TTGTAT + | DM_1 -308 TTGTAT + | DM_1 +337 ATGAAT + | DM_5 -1068 ATTCAT + | DM_5 -425 ATACAT + | DM_5 +463 ATTCAG - | DM_5 -117 CTTCAT - | DM_1 -74 TTGAAG + | DM_5 +338 ATTCAT - | DM_5 +305 ATTCAT + |…
FBgn0037926	Dmel\Elp1	3R	+	11650971	[ DM_1 -140 TTGATT - | DM_5 -1139 TTTCAT + | DM_5 -82 AATCAT + | DM_5 +70 ATTCAG - | DM_1 -341 TTTAAT + | DM_1 -1313 TTGAAA - | DM_5 -433 ATGCAT + | DM_1 +429 TCGAAT - | DM_5 +200 AGTCAT + | DM_5 -1135 ATTGAT + | DM_5 -90 ATTCAT + | DM_1 +69 CTGAAT + | DM_1 -375 TCGAAT - | DM_5 -166 ATTAAT + | DM_5 -405 GTTCAT + | DM_1 -419 TTGCAT + ]
FBgn0003071	Dmel\Pfk	2R	+	10109740	[ DM_1 +106 TTGAAT - | DM_1 +134 TTTAAT - | DM_5 +166 ATTTAT + | DM_1 +70 TTCAAT + | DM_1 -543 TTAAAT + | DM_5 -65 ATTTAT - | DM_5 -497 ATTCAA + | DM_1 +325 TTTAAT + | DM_5 -1076 ATTCCT - | DM_5 +41 TTTCAT - | DM_1 -132 TGGAAT + | DM_1 -277 TCGAAT + | DM_1 -454 TTCAAT - | DM_5 -166 ATGCAT + | DM_1 +450 TTGACT + | DM_5 +336 ATTGAT - | DM_5 -359 ATTCAT - | DM_1 -70 TTAAAT + | DM_5 +250 TTTCAT + | D…
FBgn0036369	Dmel\CG10089	3L	-	13474787	[ DM_1 +317 TTGATT - | DM_1 -559 TTCAAT + | DM_5 +13 ATTCGT + | DM_5 -1266 ATCCAT + | DM_5 -1186 ATTCAT + | DM_1 +425 TTGAAG + | DM_5 -1310 ATACAT - | DM_5 -1314 ATTCAT - | DM_1 +186 TAGAAT - | DM_1 -1491 TTTAAT - | DM_5 -1257 ATTTAT + | DM_5 -1330 ATGCAT - | DM_5 -94 ATTCAT + | DM_5 +127 TTTCAT + | DM_5 -1331 ATGCAT + | DM_5 -1375 TTTCAT + ]
FBgn0029892	Dmel\CG3184	X	-	6688774	[ DM_5 -233 AATCAT + | DM_1 +220 TTGAAG + | DM_5 +424 ATTCGT + | DM_5 -296 ACTCAT + | DM_1 -1155 TTGCAT - | DM_5 -302 ATTCCT + | DM_5 -70 ATTTAT - | DM_5 +23 TTTCAT + | DM_5 +283 CTTCAT - | DM_5 -207 GTTCAT + | DM_5 -166 ATTGAT + | DM_1 -165 TTGATT + | DM_5 -1039 CTTCAT - | DM_1 +352 TGGAAT + | DM_1 -551 TTAAAT + ]
FBgn0051523	Dmel\CG31523	3R	-	4479207	[ DM_1 +265 TTGGAT - | DM_1 -1426 TTTAAT - | DM_1 +149 TCGAAT - | DM_5 -1391 ATACAT + | DM_1 -351 TAGAAT + | DM_5 +156 ATTAAT - | DM_5 +155 ATTAAT + | DM_5 -1239 ATACAT + | DM_5 -1469 ATTAAT + | DM_5 -281 ATTCTT - | DM_1 -1439 TTAAAT - | DM_5 -1303 GTTCAT - | DM_1 +409 TTGAAC - | DM_1 +45 TTAAAT - | DM_5 -1168 ATTCAT + | DM_5 -1277 GTTCAT - | DM_1 +134 TTGACT + ]
FBgn0002570	Dmel\Mal-A1	2R	-	8451904	[ DM_5 -1164 TTTCAT - | DM_5 -1161 AATCAT + | DM_5 +280 ATCCAT + | DM_5 -1046 TTTCAT + | DM_1 +378 TTGAGT - | DM_5 +393 ATTCGT - | DM_5 -1156 ATTTAT - | DM_1 -1198 TGGAAT - | DM_5 -1020 ATACAT + | DM_1 +347 TTTAAT - | DM_5 -1141 ATTCTT + | DM_5 +351 AATCAT + | DM_5 -1095 TTTCAT + | DM_5 -1243 ATTTAT + | DM_5 -1117 ATTCAA + ]
FBgn0038925	Dmel\Cchl	3R	-	22027480	[ DM_5 +56 TTTCAT + | DM_5 -50 ATACAT - | DM_5 -128 TTTCAT + | DM_5 -121 TTTCAT - | DM_5 +43 ATTCAA + | DM_5 -132 ATTCTT - | DM_5 -54 ATTTAT - | DM_5 -116 TTTCAT - | DM_5 +40 ATTTAT - | DM_5 -58 ATACAT - | DM_1 -382 TTGCAT + ]
FBgn0086785	Dmel\Vps36	3L	-	13513112	[ DM_5 -335 ATTAAT + | DM_5 -1044 ACTCAT + | DM_5 -1380 AGTCAT + | DM_5 -345 ATTTAT + | DM_5 -148 ATTAAT - | DM_5 -1002 AATCAT + | DM_1 -111 TTTAAT + | DM_5 -334 ATTAAT - | DM_5 +418 ATGCAT - | DM_5 +88 ATTCAT - | DM_5 +417 ATGCAT + | DM_5 +413 AATCAT + | DM_1 +253 TTGAAG + | DM_1 +87 ATGAAT + | DM_1 +127 ATGAAT + | DM_1 +194 GTGAAT + ]
FBgn0261403	Dmel\sxc	2R	+	5307288	[ DM_1 +462 ATGAAT + | DM_1 +437 TTAAAT + | DM_5 +427 ATACAT + | DM_1 -8 TTGAGT + | DM_5 -201 ATTCAT - | DM_1 +174 TTGATT + | DM_5 +92 ATTGAT + | DM_5 +211 ATGCAT - | DM_1 -151 TTGACT + | DM_1 -202 ATGAAT + | DM_1 -335 TTGTAT - | DM_1 +200 TTGGAT + | DM_5 +304 ATTCAA + | DM_5 -451 ATTCTT + | DM_5 +424 ATTCTT - | DM_5 -1260 ATTCAC - | DM_1 -16 TTCAAT + | DM_5 -1297 ATTCTT - | DM_5 +452 ATTAAT + | …
FBgn0001978	Dmel\stc	2L	+	15113480	[ DM_1 -186 TTAAAT - | DM_5 -425 ATTAAT + | DM_1 -112 TTGAGT + | DM_1 -1089 TTGCAT - | DM_1 -86 TTAAAT + | DM_1 -81 TTGTAT + | DM_5 +467 AGTCAT + | DM_5 -473 ATTTAT + | DM_1 -177 TTAAAT - | DM_1 +172 TCGAAT - | DM_5 -484 ATTCAA + | DM_5 -1422 ATTTAT + | DM_1 -1115 ATGAAT - | DM_5 -1418 ATTTAT + ]
FBgn0031388	Dmel\CG12674	2L	+	2079919	[ DM_1 -117 TTAAAT + | DM_5 +231 ATTCAA + | DM_5 -962 ATTTAT - | DM_5 +321 ACTCAT - | DM_1 +232 TTGAAT - | DM_1 -1350 TTGGAT - | DM_1 +252 TTGAAA - | DM_1 -1306 TTGACT - | DM_5 -1334 GTTCAT + | DM_1 -134 ATGAAT + | DM_1 -143 ATGAAT + | DM_5 +445 CTTCAT + ]
FBgn0030897	Dmel\Frq1	X	+	18155369	[ DM_1 -1111 TCGAAT - | DM_1 +382 TTTAAT - | DM_5 -1128 ATTTAT + | DM_1 -1075 TTAAAT - | DM_5 +387 TTTCAT - | DM_5 -1124 ATTAAT + | DM_1 +439 TTGATT - | DM_5 +462 ATTTAT + | DM_5 -1084 ATTTAT + | DM_5 +325 ATTTAT - ]
FBgn0027930	Dmel\MP1	3R	+	4307908	[ DM_1 -1418 TTGAGT - | DM_1 -1389 TTAAAT - | DM_5 +116 ATTGAT + | DM_1 +429 TCGAAT - | DM_1 -581 TTAAAT + | DM_5 --2 ATTCAG + | DM_1 +439 TTGAAG - | DM_5 -1279 ATTCAA - | DM_5 -1315 AATCAT - | DM_1 -437 TTTAAT + | DM_5 -1325 ATTCAT - | DM_1 -532 TTGATT + | DM_5 -1102 ATTCTT + | DM_1 -1441 TCGAAT - ]
FBgn0052666	Dmel\Drak	X	+	11493135	[ DM_1 +36 TTCAAT - | DM_5 -1067 ATTCAA - | DM_1 +43 TTGAAA - | DM_1 -319 TTGAAT + | DM_1 -1258 TTGTAT - | DM_1 -185 TTTAAT + | DM_5 -493 ATACAT + | DM_5 -1462 ATACAT - | DM_5 --3 TTTCAT + | DM_1 -153 TTAAAT + | DM_5 +411 ATTCAT + | DM_1 +43 TTCAAT + | DM_5 +134 ATTCTT - | DM_1 +36 TTGAAA + | DM_1 -332 TTGAAA + | DM_5 +317 ATACAT + | DM_5 -1459 ATTCAG + ]
FBgn0030789	Dmel\Rrp45	X	-	16791266	[ DM_1 -433 TTGTAT + | DM_5 +20 ATACAT - | DM_1 -412 TTGGAT - | DM_5 -345 ATTCAT + | DM_5 -153 ATTTAT + | DM_5 +76 ATTCAG + | DM_5 +89 ATTCGT - | DM_1 -137 TTAAAT - | DM_1 -1474 TTGATT - | DM_1 +146 TTGAGT - | DM_5 +92 ATTCAA + | DM_5 -1368 ATTCAT + | DM_5 -29 ATTTAT + | DM_5 -420 ATTGAT + ]
FBgn0266410	Dmel\CG45050	3R	+	9340216	[ DM_5 -1400 TTTCAT - | DM_1 -1412 TTGTAT - | DM_5 +349 ATTCTT - | DM_5 -433 ATTCAC + | DM_5 +77 ATTTAT + | DM_5 -1365 ATTAAT - | DM_1 -1146 TAGAAT - | DM_5 +84 GTTCAT - | DM_5 +126 ATTCTT + | DM_5 +374 AATCAT + | DM_1 +160 TTGATT + | DM_5 +446 CTTCAT + | DM_1 -105 TTAAAT + | DM_5 -1366 ATTAAT + | DM_1 +148 TTTAAT + ]
FBgn0039994	Dmel\conu	2R	+	4744348	[ DM_1 -159 TTAAAT - | DM_1 +298 TAGAAT + | DM_5 +409 AATCAT - | DM_1 -483 TTAAAT + | DM_5 -50 ATTCAT - | DM_5 +69 ATGCAT + | DM_5 +70 ATGCAT - | DM_1 -51 ATGAAT + | DM_1 -79 TTGAAA + | DM_5 +92 ATACAT + | DM_5 -370 AATCAT + | DM_5 +166 TTTCAT - | DM_1 +241 TTTAAT + | DM_5 +337 ATACAT - | DM_5 -174 ATTTAT - | DM_5 +439 TTTCAT + | DM_1 -452 TTTAAT + | DM_1 -447 TTTAAT + | DM_5 +341 ATACAT - | DM_5…
FBgn0029804	Dmel\CG3097	X	-	5770780	[ DM_5 -426 ATTCCT + | DM_5 -309 ATGCAT + | DM_5 -214 ATGCAT - | DM_1 -313 TTAAAT + | DM_1 +128 TTTAAT + | DM_1 +194 TTGAAG + | DM_5 +152 ATTCAA - | DM_5 -358 ATACAT + | DM_5 -308 ATGCAT - | DM_1 +151 TTGAAT + | DM_1 +135 TTAAAT + ]
FBgn0033860	Dmel\S-Lap5	2R	+	13596677	[ DM_1 +182 TTGGAT - | DM_5 -75 ATTCTT + | DM_5 -1362 ATTGAT + | DM_5 -1409 AGTCAT + | DM_5 -54 ATTAAT + | DM_5 +484 GTTCAT - | DM_5 -1455 CTTCAT + | DM_5 -991 ATTTAT + | DM_5 -1396 ATTCAA + | DM_5 -108 ATTGAT + | DM_5 +479 CTTCAT + | DM_5 -139 ATACAT + | DM_1 -71 TTAAAT + | DM_1 +47 TGGAAT - | DM_1 -7 TTGGAT + | DM_1 +446 TGGAAT + ]
FBgn0066114	Dmel\GlcAT-I	X	+	4131211	[ DM_5 -1203 ATTCAC - | DM_5 -1219 ATTTAT + | DM_5 +304 ATACAT + | DM_1 -1214 TTGTAT - | DM_5 -48 ATTCTT - | DM_1 +337 TGGAAT - | DM_1 -1192 TTTAAT - | DM_5 +291 AATCAT + | DM_5 -94 ATACAT + | DM_5 -113 ATTCTT + | DM_1 +434 TTGGAT + | DM_1 -208 CTGAAT + | DM_1 -194 CTGAAT + ]
FBgn0263968	Dmel\nonC	X	+	6824496	[ DM_5 +424 GTTCAT - | DM_5 +344 ATTCAC - | DM_1 +343 GTGAAT + | DM_5 -980 CTTCAT + | DM_5 +347 ATCCAT + | DM_5 +62 ATTCTT - | DM_1 -108 TAGAAT - | DM_5 -385 ATTCCT + | DM_1 -160 TTGATT - | DM_5 -217 ATTCAA + | DM_5 -1354 ATTCCT + | DM_5 -395 ATTCAA + | DM_1 -1196 TTGGAT - | DM_1 -140 TTGGAT + | DM_1 -380 TTGAGT + | DM_1 -356 TTTAAT + | DM_5 +142 CTTCAT - | DM_1 -285 TTCAAT + ]
FBgn0051148	Dmel\Gba1a	3R	+	23700621	[ DM_5 -1342 ATTCTT + | DM_5 -392 ATTTAT + | DM_1 +132 TTAAAT + | DM_5 -1209 ATTCTT + | DM_5 +264 ACTCAT - | DM_1 -150 TTGTAT - | DM_5 +57 ATTCCT - | DM_1 -1375 TAGAAT - | DM_1 -174 TTGGAT - | DM_5 -388 ATTTAT + | DM_1 -369 TGGAAT + | DM_1 -468 TGGAAT + | DM_5 +177 ACTCAT + | DM_5 +110 AGTCAT + ]
FBgn0031985	Dmel\mon2	2L	-	8124010	[ DM_1 -1203 TGGAAT - | DM_1 -1484 CTGAAT - | DM_5 -935 ATTCTT + | DM_5 -1112 ATTGAT - | DM_5 +491 ATTGAT + | DM_1 -206 TGGAAT + | DM_1 +130 TTAAAT + | DM_1 -1030 TTGGAT - | DM_5 +487 TTTCAT - | DM_1 -215 TTGTAT + | DM_5 -923 ATTGAT - | DM_5 -269 TTTCAT - | DM_1 -222 TTGGAT + | DM_5 -1156 CTTCAT - | DM_5 +338 ATTCAC + | DM_5 +49 TTTCAT + ]
FBgn0027359	Dmel\Tim8	X	+	11368445	[ DM_5 -392 ATTCGT - | DM_5 +212 ATTCGT + | DM_1 -1295 TTGGAT - | DM_1 -401 TTGTAT - | DM_5 +218 AATCAT + | DM_1 +144 TTGATT + | DM_5 +36 TTTCAT - | DM_1 -377 ATGAAT - | DM_1 -1379 TTGGAT - | DM_5 -115 ATTCTT + | DM_5 +359 ATTCAT + | DM_1 -105 TTAAAT - | DM_5 -200 ATTCTT + | DM_5 -378 ATTCAT + | DM_1 +27 TAGAAT + | DM_1 -196 TTGAAA + | DM_1 -189 TTGTAT + ]
FBgn0043025	Dmel\Adgf-A2	3L	-	17764158	[ DM_1 +395 TTAAAT - | DM_1 +416 TTAAAT - | DM_1 --2 TGGAAT + | DM_5 -288 ATACAT - | DM_5 +301 ATTGAT + | DM_5 -1224 ATCCAT + | DM_1 +302 TTGATT + | DM_5 -350 ATTTAT - | DM_5 -79 ATTGAT + | DM_1 -271 TTGTAT + | DM_1 -308 TTGTAT + | DM_1 +337 ATGAAT + | DM_5 -1068 ATTCAT + | DM_5 -425 ATACAT + | DM_5 +463 ATTCAG - | DM_5 -117 CTTCAT - | DM_1 -74 TTGAAG + | DM_5 +338 ATTCAT - | DM_5 +305 ATTCAT + |…
