# Supplementary material for: Modeling the cis-regulatory modules of genes expressed in developmental stages of Drosophila melanogaster
Source: PeerJ. 2017 May 30;5:e3389. doi: 10.7717/peerj.3389 (PMC5452948; doi:10.7717/peerj.3389)
Supplement: Data S2 [file peerj-05-3389-s011.zip › Supplemental Data S2/White_prepupae_12h.txt]

##FlyBase_ID	Gene_Symbol	Chromosome	Strand	TSS	Detected_Motifs
FBgn0027843	Dmel\CAH2	3L	+	12177601	[ DM_4 -508 CAAAATGA + | DM_3 -285 GACATTTTCT + | DM_1 +249 CTTTGCAT - | DM_4 -1021 TAAATTGA + ]
FBgn0032910	Dmel\CG9265	2L	-	21071502	[ DM_1 +429 ATTTGCCT + | DM_3 -60 GCCCTTTTCA + | DM_1 +98 ATTTGCAT + | DM_1 +441 GATTGCAT - ]
FBgn0030364	Dmel\CG15735	X	+	12018640	[ DM_4 -449 AAAATTGA + | DM_3 +222 GACATTTCCA + | DM_1 -290 ATTTGCTT - ]
FBgn0040299	Dmel\Myo28B1	2L	+	7666047	[ DM_1 -1436 GTTTGCCT - | DM_1 -426 AATTGCCT + | DM_1 -76 GTTTGCCT - | DM_3 +461 GACCTTTTCC + ]
FBgn0052679	Dmel\CG32679	X	-	10367472	[ DM_4 -459 CAAATTGA + | DM_1 -492 GTTTGCAT - | DM_3 +55 ATCATTTTCA + ]
FBgn0026630	Dmel\nes	3L	-	19260679	[ DM_3 +333 GCCAATGACA + | DM_1 -162 GTTTGCAT - | DM_1 +189 CTTTGCAT + ]
FBgn0039612	Dmel\CG14523	3R	-	28880122	[ DM_4 -1367 CAAAATGA + | DM_4 -122 GAAATTGA + | DM_1 -425 CTTTGCAT - | DM_3 +118 GCCATTGACC + | DM_4 -128 CAAATTGA + | DM_3 +278 GCCAATTTCC - ]
FBgn0029173	Dmel\fu2	2L	+	8464488	[ DM_4 -1116 AAAATTGA + | DM_1 -344 GTTTGCAT - | DM_3 +208 AACATTTTCG + ]
FBgn0032484	Dmel\kek4	2L	-	13215350	[ DM_1 -1174 GATTGCAT - | DM_1 -1015 ATTTGCTT - | DM_1 -371 AATTGCCT + | DM_1 -330 ATTTGCTT - | DM_3 +204 AACATTTTCG + ]
FBgn0039977	Dmel\CG17454	3L	+	23715023	[ DM_1 -157 ATTTGCTT - | DM_3 +338 ACCAATTTCC + | DM_1 +111 ACTTGCAT + ]
FBgn0038437	Dmel\Sdhaf3	3R	-	16482452	[ DM_1 +385 ATTTGCTT - | DM_1 +200 AATTGCAT + | DM_3 -165 AACATTTTCT + ]
FBgn0029657	Dmel\CG12535	X	-	3448943	[ DM_3 --8 ACCAATTTCC + | DM_1 -257 AGTTGCAT + | DM_1 -1146 ATTTGCCT - | DM_1 -584 ATTTGCCT - ]
FBgn0031860	Dmel\CG11236	2L	+	6803011	[ DM_1 -84 TTTTGCAT - | DM_1 -26 ATTTGCTT + | DM_3 +434 GACATTGTCT + ]
FBgn0052266	Dmel\CG32266	3L	+	3790804	[ DM_3 -376 AACATTGCCA + | DM_1 -641 ATTTGCTT - | DM_4 -710 CAAACTGA + | DM_1 -542 CTTTGCAT - | DM_4 -759 CAAATTGA + | DM_1 -864 TTTTGCAT - | DM_1 +126 GATTGCAT - | DM_1 -361 AATTGCAT + ]
FBgn0037669	Dmel\Ibf2	3R	-	9258501	[ DM_3 +22 AACACTGTCA + | DM_1 -495 ATTTGCAT - | DM_1 -300 ATTTGCTT + ]
FBgn0039691	Dmel\IntS11	3R	+	29745337	[ DM_3 +52 GACAATTTCA + | DM_1 -498 ATTTGCTT - | DM_1 +408 GATTGCAT + ]
FBgn0035028	Dmel\Start1	2R	+	24574559	[ DM_3 -204 AACATTTGCA + | DM_4 -130 GTAATTGA + | DM_1 +334 CTTTGCAT - | DM_1 +327 ATTTGCAT + ]
FBgn0003374	Dmel\-	X	+	3250089	[ DM_3 -168 AACAATTTCA + | DM_1 +345 TTTTGCAT - | DM_1 +408 TTTTGCAT - ]
FBgn0036263	Dmel\thoc6	3L	-	12193688	[ DM_1 -1457 ATTTGCTT - | DM_4 -76 GTAATTGA + | DM_3 +114 AACAATGTCC + | DM_1 -429 TTTTGCAT - | DM_1 -1111 ATTTGCAT + | DM_1 -1398 ATTTGCAT + | DM_4 -642 AAAATTGA + ]
FBgn0027339	Dmel\jim	3L	-	22835194	[ DM_4 -1491 TAAATTGA + | DM_1 -11 TTTTGCAT - | DM_3 +488 AACATTGTCA + ]
FBgn0038741	Dmel\CG17186	3R	-	19877514	[ DM_3 +5 TACATTTTCA + | DM_1 -510 AATTGCCT - | DM_1 -347 GATTGCCT + | DM_1 -365 GATTGCAT + ]
FBgn0259937	Dmel\Nop60B	2R	+	24174877	[ DM_3 +206 GCCAATGTCA - | DM_1 -351 GATTGCAT - | DM_3 +206 GACATTGGCA + ]
FBgn0032680	Dmel\-	2L	+	18454649	[ DM_3 +141 GACATTGGCA + | DM_1 -438 AGTTGCAT - | DM_1 +60 ATTTGCTT + | DM_4 -1485 CAAAATGA + ]
FBgn0034253	Dmel\CG10936	2R	-	17639138	[ DM_1 +276 CTTTGCAT - | DM_3 -286 ACCAATTACA + | DM_1 +424 TTTTGCAT + | DM_4 -778 AAAATTGA + | DM_1 -958 ATTTGCCT + | DM_1 -1155 ATTTGCAT + | DM_1 -1432 GATTGCAT - ]
FBgn0050349	Dmel\CG30349	2R	+	8907518	[ DM_1 +125 ATTTGCCT + | DM_1 -1 GATTGCAT + | DM_3 +466 ACCAGTGACC + | DM_1 -13 ATTTGCGT + | DM_1 -41 AATTGCAT - | DM_1 -92 GTTTGCAT + | DM_1 -383 AATTGCAT - ]
FBgn0031689	Dmel\Cyp28d1	2L	+	5210460	[ DM_1 -81 AATTGCAT - | DM_1 +271 GATTGCAT + | DM_3 +463 GCCCATTTCA + ]
FBgn0032799	Dmel\CG10166	2L	-	19526368	[ DM_4 -765 AAAATTGA + | DM_3 +33 AACAATTACA + | DM_1 -550 AATTGCAT - ]
FBgn0025833	Dmel\CG8910	2R	-	16895652	[ DM_3 +142 AACATTTTCG + | DM_1 -399 ATTTGCCT - | DM_4 -681 CTAATTGA + ]
FBgn0032235	Dmel\CG5096	2L	+	10382263	[ DM_3 -298 GCCCTTTTCC + | DM_1 +246 AATTGCAT - | DM_3 +217 ACCAATTTCA - ]
FBgn0034826	Dmel\CG13544	2R	-	23140577	[ DM_4 -127 TAAATTGA + | DM_3 +347 ACCAATTTCA + | DM_1 -154 CTTTGCAT - ]
FBgn0000449	Dmel\dib	3L	+	4062292	[ DM_3 +269 GACATTGTCT + | DM_3 +269 GACAATGTCC - | DM_1 -257 ATTTGCAT - | DM_4 -773 CAAACTGA + ]
FBgn0040694	Dmel\CG14974	3L	-	3621032	[ DM_4 -1478 AAAATTGA + | DM_1 -439 ATTTGCAT - | DM_4 -1278 TAAATTGA + | DM_1 -369 ATTTGCTT + | DM_3 +135 GACAGTTACA + ]
FBgn0038355	Dmel\CG4520	3R	+	15744654	[ DM_3 -38 AACATTTTCG + | DM_1 +477 CTTTGCAT - | DM_1 -837 ATTTGCAT + | DM_1 -1008 ATTTGCTT + | DM_1 -1014 TTTTGCAT + | DM_1 -1212 ATTTGCTT - ]
FBgn0034417	Dmel\CG15117	2R	-	19129300	[ DM_4 -105 AAAATTGA + | DM_1 -169 ATTTGCTT - | DM_3 +334 GACATTTTCA + ]
FBgn0000008	Dmel\a	2R	+	22136968	[ DM_1 -175 AATTGCAT - | DM_4 -518 CAAATTGA + | DM_3 +349 GACATTAACA + | DM_1 +119 ATTTGCAT + ]
FBgn0034968	Dmel\RpL12	2R	+	24060378	[ DM_3 -131 AACATTTTCA + | DM_1 +378 ATTTGCAT - | DM_4 -253 AAAATTGA + ]
FBgn0011481	Dmel\Ssdp	3R	-	18199595	[ DM_1 -1240 CTTTGCAT - | DM_1 -1003 TTTTGCAT - | DM_3 -97 AACCTTTACC + | DM_1 +441 TTTTGCAT - | DM_1 -784 ATTTGCTT + ]
FBgn0035734	Dmel\CG14823	3L	+	7066314	[ DM_3 +258 GCCATTTTCA + | DM_1 -268 AATTGCAT - | DM_3 +291 GCCATTTACA + ]
FBgn0023458	Dmel\Rbcn-3A	X	-	6255487	[ DM_4 -268 GAAATTGA + | DM_3 +215 ACCATTTACA + | DM_1 -363 TTTTGCAT - | DM_1 +454 ATTTGCGT + ]
FBgn0035179	Dmel\CG12038	3L	+	993983	[ DM_4 -276 AAAATTGA + | DM_4 -245 TAAATTGA - | DM_1 -345 ATTTGCTT - | DM_1 -339 TTTTGCAT - | DM_3 +152 GGCATTTTCA + ]
FBgn0037829	Dmel\CG14691	3R	-	10755634	[ DM_3 +10 GTCATTTTCA + | DM_1 -528 ATTTGCAT - | DM_1 -190 AATTGCAT + ]
FBgn0034807	Dmel\CG9897	2R	-	22986339	[ DM_3 +88 AACACTGTCA + | DM_1 -1463 ATTTGCAT - | DM_1 -446 ATTTGCAT - | DM_4 -821 CAAATTGA + | DM_1 -461 AATTGCAT + ]
FBgn0262717	Dmel\Skeletor	3R	+	10686943	[ DM_3 -129 AACATTGGCA + | DM_1 -1350 ATTTGCTT - | DM_3 -280 GACAGTGTCA - | DM_1 +398 ATTTGCAT - | DM_1 -922 AATTGCAT + ]
FBgn0051646	Dmel\DIP-theta	2L	-	5658560	[ DM_1 -393 TTTTGCAT + | DM_1 -1253 AGTTGCAT - | DM_4 -1488 CTAAGTGA + | DM_1 -506 TTTTGCAT + | DM_1 -1178 AATTGCAT - | DM_1 -312 AGTTGCAT + | DM_1 -528 ATTTGCAT + | DM_1 -921 GTTTGCAT + | DM_4 +244 CAAATTGA - | DM_1 +361 GATTGCAT + ]
FBgn0036350	Dmel\CG14111	3L	+	13377957	[ DM_1 -304 TTTTGCAT - | DM_3 +237 GCCAATTTCC + | DM_4 -1074 AAAATTGA + | DM_1 -432 ATTTGCGT - | DM_1 -157 ATTTGCAT + ]
FBgn0250910	Dmel\Octbeta3R	3R	-	12548229	[ DM_4 -1136 CTAAGTGA + | DM_3 -0 GCCAGTTACC + | DM_1 -505 ATTTGCAT - ]
FBgn0033115	Dmel\Spn42De	2R	+	6885552	[ DM_3 -83 GACATTCACA + | DM_4 -132 AAAATTGA + | DM_1 +428 GTTTGCAT - ]
FBgn0031554	Dmel\CG15418	2L	-	3621681	[ DM_4 -413 GAAATTGA + | DM_4 -1006 AAAATTGA + | DM_4 -400 CAAATTGA + | DM_3 +472 AACAATTTCC + | DM_1 -81 GTTTGCAT - ]
FBgn0262364	Dmel\-	3R	+	11750333	[ DM_3 +130 GACACTTTCA + | DM_1 -456 AATTGCAT - | DM_1 -381 ATTTGCAT - ]
FBgn0030505	Dmel\NFAT	X	+	13624745	[ DM_3 -362 ACCAGTGTCC + | DM_1 +146 TTTTGCAT - | DM_1 -1412 AATTGCAT + | DM_1 -1415 AATTGCCT - ]
FBgn0038172	Dmel\Adgf-D	3R	-	13705402	[ DM_3 -173 GCCAGTGTCA + | DM_4 -248 CAAAGTGA - | DM_1 +380 TTTTGCAT - ]
FBgn0030310	Dmel\PGRP-SA	X	+	11561643	[ DM_4 -578 GAAATTGA + | DM_4 -252 TAAATTGA + | DM_4 -426 GAAATTGA + | DM_1 +127 TTTTGCAT - | DM_3 -388 AACATTTACA + ]
FBgn0014024	Dmel\Rnp4F	X	-	5322696	[ DM_1 -1168 CTTTGCAT - | DM_1 -428 ATTTGCCT + | DM_1 -1204 GTTTGCAT - | DM_1 -1216 GTTTGCCT - | DM_1 -486 ATTTGCTT + | DM_1 -1210 ATTTGCGT - | DM_1 -979 ATTTGCAT - | DM_1 -619 ATTTGCCT + | DM_1 -697 ATTTGCTT + | DM_1 -997 ATTTGCTT - ]
FBgn0039305	Dmel\CG11858	3R	+	25262741	[ DM_1 -175 ATTTGCAT - | DM_1 -151 ATTTGCTT - | DM_3 +398 GCCCATTTCA + | DM_3 +235 AACCTTTACA - ]
FBgn0038834	Dmel\RpS30	3R	+	20850516	[ DM_3 -590 GCCAATGACC + | DM_1 -259 ATTTGCTT + | DM_1 +-2 ATTTGCAT - | DM_1 -436 GATTGCCT + | DM_1 -977 ATTTGCAT + | DM_1 -1362 ATTTGCGT - ]
FBgn0087008	Dmel\e(y)3	X	-	19638369	[ DM_1 -321 TTTTGCAT - | DM_1 -155 ATTTGCAT + | DM_3 +185 GCCAGTTTCC + ]
FBgn0029728	Dmel\CG2861	X	-	4804862	[ DM_1 -812 TTTTGCAT - | DM_3 +215 TACATTTACA + | DM_4 -885 CAAAGTGA + | DM_1 -368 ATTTGCCT - | DM_4 -1422 GAAATTGA + | DM_1 +317 TTTTGCAT + | DM_1 -1429 AGTTGCAT - | DM_1 -520 ATTTGCAT + ]
FBgn0032450	Dmel\CG5776	2L	-	12704451	[ DM_4 -896 GTAATTGA + | DM_3 -216 AACACTGTCA + | DM_1 +324 AATTGCAT - ]
FBgn0014861	Dmel\Mcm2	3R	+	8264970	[ DM_3 +30 AACATTTTCC + | DM_4 -527 CAAAGTGA + | DM_1 -560 ATTTGCTT - | DM_1 -457 ATTTGCTT + | DM_4 -166 TAAATTGA + ]
FBgn0037916	Dmel\CG5342	3R	+	11578826	[ DM_1 -1296 GATTGCCT - | DM_1 -251 ATTTGCAT - | DM_3 +312 GACAATTACC + | DM_1 -673 ATTTGCGT + ]
FBgn0036085	Dmel\CG6527	3L	-	10559082	[ DM_1 -311 ATTTGCTT - | DM_3 +260 GACAGTGACC + | DM_1 +476 GTTTGCAT + | DM_3 -294 AACATTTACA - | DM_1 -1323 ATTTGCCT - | DM_1 -242 ATTTGCCT + ]
FBgn0013772	Dmel\Cyp6a8	2R	-	14889010	[ DM_4 -1390 CAAACTGA + | DM_1 -49 CTTTGCAT - | DM_4 -705 AAAATTGA + | DM_1 -16 GTTTGCCT + | DM_3 +442 GACCTTTACA + ]
FBgn0024332	Dmel\Mcm3	X	+	5323855	[ DM_1 -456 ATTTGCTT - | DM_1 +44 GTTTGCAT + | DM_1 -534 ATTTGCCT - | DM_1 -725 ATTTGCCT - | DM_1 +8 CTTTGCAT + | DM_1 -667 ATTTGCTT - | DM_1 -156 ATTTGCTT + | DM_1 +50 ATTTGCGT + | DM_1 -174 ATTTGCAT + | DM_1 +56 GTTTGCCT + ]
FBgn0050271	Dmel\CG30271	2R	+	22816474	[ DM_3 +331 GACATTTTCA + | DM_4 -298 AAAATTGA + | DM_1 -162 GTTTGCAT - ]
FBgn0038111	Dmel\-	3R	-	13030659	[ DM_3 -81 AACCTTTACA + | DM_1 +441 GTTTGCCT - | DM_1 +4 AATTGCAT + ]
FBgn0001978	Dmel\stc	2L	+	15113480	[ DM_4 +218 GAAATTGA - | DM_3 -535 GCCAGTTTCA + | DM_1 +-2 AATTGCCT - ]
FBgn0052845	Dmel\CG32845	3L	-	273391	[ DM_1 +44 ACTTGCAT - | DM_3 -474 GCCATTTTCC + | DM_1 -684 CTTTGCAT + | DM_1 -697 ATTTGCTT - ]
FBgn0030696	Dmel\CG8509	X	+	15809555	[ DM_4 -518 TAAATTGA + | DM_4 -1093 CAAAATGA + | DM_1 +115 TTTTGCAT - | DM_1 -1282 ATTTGCCT - | DM_1 -1254 AATTGCAT + | DM_3 -403 AACATTTTCC + ]
FBgn0035484	Dmel\CG11594	3L	-	4026011	[ DM_3 -198 AACCTTGACA + | DM_1 -1083 ATTTGCCT - | DM_1 +348 TTTTGCAT - | DM_1 -516 GATTGCAT + ]
FBgn0031465	Dmel\CG3123	2L	-	2825506	[ DM_3 +34 AACATTTTCC + | DM_1 -545 ATTTGCCT - | DM_3 -237 GACAGTGACA - | DM_4 -274 CAAATTGA - ]
FBgn0050369	Dmel\CG30369	2R	+	8259286	[ DM_4 -1358 CTAATTGA + | DM_1 -286 ATTTGCAT - | DM_1 +181 GTTTGCAT + | DM_3 +205 GACCATTTCC + ]
FBgn0039481	Dmel\Cpr97Eb	3R	-	27091130	[ DM_3 -336 GACATTAACA + | DM_1 +211 TTTTGCAT - | DM_4 -291 GTAAGTGA + | DM_1 +253 AATTGCAT - | DM_1 -1181 ATTTGCAT - | DM_1 -709 ACTTGCAT + | DM_1 -812 AATTGCAT + ]
FBgn0038874	Dmel\ETHR	3R	+	21247011	[ DM_3 -226 GACATTGTCC - | DM_3 -226 GACAATGTCC + | DM_4 -160 CAAATTGA + | DM_1 +268 TTTTGCAT - ]
FBgn0004646	Dmel\ogre	X	-	6991318	[ DM_4 -852 GAAAGTGA + | DM_3 +204 GACATTTACA + | DM_4 -708 GTAATTGA + | DM_1 -382 AATTGCCT - ]
