# Supplementary material for: Modeling the cis-regulatory modules of genes expressed in developmental stages of Drosophila melanogaster
Source: PeerJ. 2017 May 30;5:e3389. doi: 10.7717/peerj.3389 (PMC5452948; doi:10.7717/peerj.3389)
Supplement: Data S2 [file peerj-05-3389-s011.zip › Supplemental Data S2/White_prepupae_24h.txt]

##FlyBase_ID	Gene_Symbol	Chromosome	Strand	TSS	Detected_Motifs
FBgn0032639	Dmel\CG18563	2L	-	17458044	[ DM_5 -1047 TATTACTTTTA + | DM_2 -1092 ATATTATTTAAT + | DM_5 -1309 ATTTTATTTAA + | DM_6 -1125 TATTCAATTTC + | DM_6 -160 TATCGATTTGC - | DM_5 -1001 ATTTCCTTTAA + | DM_6 -412 TATTCACTTTC - ]
FBgn0027582	Dmel\CG6230	2L	-	11120319	[ DM_5 -302 TTTTAATTTCA + | DM_5 -248 ATTAAAATTTA + | DM_6 -72 AATTCATTTTG - | DM_6 -66 AATTCAAATTC - ]
FBgn0005638	Dmel\slbo	2R	-	24334307	[ DM_5 -497 TATTACATTTA - | DM_6 -771 TTTTCATTTTC - | DM_5 -1131 TATGAATTTCA + | DM_6 -765 TTTTCATTTTC - | DM_6 -604 CAGTGAATTTC - ]
FBgn0260642	Dmel\Antp	3R	-	6999228	[ DM_6 -526 CATTCATTTTG - | DM_5 -543 ATTGTATTTAA + | DM_5 -626 ATCGAATTTTA + | DM_3 -757 TTGCTTTTA - | DM_6 -438 CAGTTATTTTC - ]
FBgn0053145	Dmel\GalT1	2R	-	11982956	[ DM_5 -1479 ATTGCATTTTA + | DM_5 -1490 TTTACATTTTA + | DM_5 -170 ATTGAGTTTTA + | DM_6 -1416 TTTTCATTTTC - | DM_6 -104 AATTGATTTTC - ]
FBgn0032264	Dmel\Lip4	2L	+	10527572	[ DM_5 -821 ATTGGATTTCA + | DM_5 +129 AATTAATTTCA + | DM_6 -611 TATTGAAATTC - | DM_5 -816 ATTTCAATTGA + | DM_6 -659 CATTAATTTTC - ]
FBgn0025693	Dmel\ZnT41F	2R	-	5782858	[ DM_5 -1170 TTTTACTTTAA + | DM_6 -1001 TATTCATATTC - | DM_6 -1007 TATTCATATTC - | DM_6 -279 TATCCATTTTC - ]
FBgn0040005	Dmel\CG17883	2R	+	4671853	[ DM_6 -606 CATGCACTTTC - | DM_5 -1186 ATTTAAATTTA + | DM_6 -582 GAGCCATTTTC - | DM_6 -241 CAATCATTTTC - | DM_3 -1393 TTCCTTTTG - ]
FBgn0037447	Dmel\Neurochondrin	3R	+	6468437	[ DM_6 -394 AAGTGATTTTC + | DM_2 -314 ATTCATTTTAAT + | DM_6 -522 AAATCATTTTC + | DM_2 -320 ATATGAATTCAT + | DM_6 -316 AATTCATTTTA + | DM_3 -42 TAGCTTTTG + | DM_2 -310 ATTTTAATTGAT + ]
FBgn0025582	Dmel\Int6	3L	-	16786941	[ DM_5 -1281 ATTTAGTTTTA + | DM_6 -958 AATTGATATGC + | DM_6 -1055 AATTAATTTTC - | DM_6 -1028 AATGCATTTTC - | DM_5 -414 AATGAATTTAA - | DM_2 -645 ATTCAAATTATT + | DM_6 -960 TATCAATTTTC - | DM_5 -103 ACTTAATTTTA + ]
FBgn0062413	Dmel\Ctr1A	X	+	6661647	[ DM_6 -336 CATTCAAATGC - | DM_3 -258 TTACCTTTA - | DM_6 -1114 AATTAATTTTC - | DM_5 -1330 ATTTAATTTTA + | DM_5 -1324 TTTTAATTTTA + ]
FBgn0030421	Dmel\CG3812	X	+	12765266	[ DM_6 -759 TATGCATTTTC - | DM_6 -114 TATTCAATTTC - | DM_5 -936 TTTTACATTTA + | DM_6 -154 TATGCATTTTC - | DM_5 -646 ATTGAATTTTT + | DM_5 -319 ATTAAATTTAA + | DM_6 -28 TATCGATTTTC - | DM_5 -320 TATTAAATTTA + | DM_5 -1325 TTTTAATTTCA + ]
FBgn0011206	Dmel\bol	3L	-	9134405	[ DM_5 +475 ATTTCTTTTTA - | DM_5 -510 ATTGTATTTAA + | DM_6 -244 AATTCATTCTC - | DM_6 -156 TATTGATTTTC - | DM_5 -370 GTTGCAATTTA + ]
FBgn0003159	Dmel\CG2841	X	-	2366356	[ DM_5 -1222 ATTGAAATTGA + | DM_6 -731 AATTGAATTTC - | DM_5 -790 TTTGAATTTTA + | DM_6 -743 AAGCGAATTTC - | DM_5 -876 AATACATTTTA + | DM_6 -444 AATTCATTTTC - ]
FBgn0004513	Dmel\Mdr65	3L	-	6245746	[ DM_6 -492 AAGTCAATTTC - | DM_5 -653 ATTCAATTTAA + | DM_6 -267 CATACATTTTC - | DM_5 -654 AATTCAATTTA + | DM_3 +54 TAACTTTTA + | DM_6 -280 CATTCACATGC - ]
FBgn0010774	Dmel\Ref1	3R	-	7080387	[ DM_3 -831 TTGCTTTTA - | DM_6 -531 AAGTTATTTTC - | DM_5 -1059 ATTAAAATTTA + | DM_6 -959 CATTAATTTTC - | DM_6 -143 AATTCATATTC - ]
FBgn0266486	Dmel\-	2R	-	9192096	[ DM_5 -465 ATTAAATTTAA - | DM_3 -336 TTACTTTTT - | DM_6 -674 AATTAATTTTC - | DM_5 -1188 AATGAAATTAA + | DM_6 -84 TATCGAATTTC - | DM_5 -464 AATTAAATTTA - ]
FBgn0033948	Dmel\CG12863	2R	-	14621320	[ DM_6 -1195 AATTCATTTTT - | DM_3 -580 TTGCTTTAA - | DM_2 -131 ATATAAATTAAT + | DM_5 -200 ATTTCCATTAA + | DM_6 -74 CATTCCTTTTC - | DM_3 -278 TTTCTTTTA - | DM_2 -1092 ATACTAATTAAT + | DM_6 -1115 ATTTCATTTTC + | DM_6 -876 TACTCATTTTC + | DM_5 -1219 ATTTAAGTTTA + ]
FBgn0051245	Dmel\CG31245	3R	-	19377225	[ DM_5 -1348 ATTTCAATTCA + | DM_6 -182 CAGTCATTTTC - | DM_6 -493 AATTGAAATTC - | DM_5 -1396 ATTTCAATTGA + ]
FBgn0036286	Dmel\CG10616	3L	+	12471728	[ DM_5 -301 TTTTAAATTTA + | DM_6 -74 TATTTATTTTC - | DM_3 -719 TTACTTTTG - | DM_3 -596 TTACTTTTA - | DM_5 -703 ATTACATTTCA + | DM_6 -63 AATTCAATTGC - | DM_5 -501 ATTGAATGTTA + ]
FBgn0033206	Dmel\DCTN4-p62	2R	-	7669029	[ DM_3 -1250 TTGCTTTTA - | DM_2 -284 ATTTATATTAAT + | DM_6 -1261 AATTCATTTTA + | DM_2 -771 ATATATTTTGCT + | DM_2 -864 ATTCATATTCCT + | DM_2 -280 ATATTAATTACT + | DM_2 -1259 ATTCATTTTATT + | DM_6 -866 AATTCATATTC + ]
FBgn0023506	Dmel\Es2	X	+	8461479	[ DM_6 -1324 AATTCAAATTC + | DM_6 -1318 AATTCAAATTC + | DM_2 -136 ATTTAAATTGGT + | DM_6 -298 ATTTCATTTTC + | DM_6 -259 AATTCAAATGC + | DM_2 -397 ATTCATTTTCAT + | DM_6 -399 CATTCATTTTC + | DM_5 -143 ATTTAAATTTA + ]
FBgn0013263	Dmel\Trl	3L	-	14761049	[ DM_3 -411 TAGCCTTTA - | DM_6 -215 TATTTATTTTC - | DM_5 -1049 GTTTAATTTTA + | DM_6 -245 AATTCATTTTT - | DM_5 -700 TATGCATTTAA + ]
FBgn0033686	Dmel\Hen1	2R	+	12145710	[ DM_5 -1473 TTTGAATTTGA + | DM_5 -1467 TTTGAATTTGA + | DM_6 -915 CATTCGTTTTC - | DM_6 -1469 AATTCAAATTC - | DM_3 -345 TAGCTTTTG - | DM_6 -1463 AATTCAAATTC - ]
FBgn0030040	Dmel\CG15347	X	-	8460898	[ DM_6 -274 ATTTCATTTTC - | DM_5 -665 ATTGCCGTTTA + | DM_6 -313 AATTCAAATGC - | DM_5 -429 ATTTAAATTTA - | DM_5 -433 ATTTAAATTTA + | DM_6 -173 CATTCATTTTC - ]
FBgn0267790	Dmel\rump	3R	-	9510324	[ DM_5 -1285 GATGCATTTTA + | DM_5 -989 ATTGTAATTAA + | DM_6 -837 TATTCATTTTC - | DM_5 -984 AATTAATTTAA + | DM_6 -843 TTTTCATTTTC - ]
FBgn0032974	Dmel\CG3651	2L	+	22121338	[ DM_5 -1389 ATTTAGTTTTA + | DM_6 -1145 AATTCATTTTT - | DM_5 -1297 ATTTATTTTTA + | DM_6 -1268 AATTCATTTTT - ]
FBgn0033301	Dmel\CG12780	2R	-	8552290	[ DM_5 -1292 CTTGCCTTTTA + | DM_6 -280 AATTCATTTTT - | DM_6 -436 CATTGAAATTC - | DM_5 -886 ATTTCCTTTCA + ]
FBgn0016126	Dmel\CaMKI	4	+	445504	[ DM_5 -455 ATTTAAATTAA - | DM_5 -449 AATTAAATTTA - | DM_5 -464 AATAAATTTTA - | DM_5 -450 ATTAAATTTAA - | DM_5 -435 ATTGCTTTTAA - | DM_3 -436 TTGCTTTTA - ]
FBgn0035402	Dmel\Usp5	3L	-	3148358	[ DM_2 -149 ATTTGAATTGTT + | DM_2 -590 ATTCCTTTTCCT + | DM_2 -1369 ATTTAAATTTAT + | DM_5 -170 ATTGTATTTAA + | DM_6 -1433 TATTAATTTTC + | DM_2 -425 ATTTCAATGCCT + | DM_5 -428 ATTGAAATTCA - | DM_6 -592 AATTCCTTTTC + | DM_2 -164 ATTTAAATGGTT + ]
FBgn0037892	Dmel\mRpL40	3R	+	11407918	[ DM_5 -661 ATTTACATTTA + | DM_3 -630 TTGCTTTTG - | DM_6 -216 TATTCATATTC - | DM_3 -1092 TTACTTTTG - | DM_6 -586 CATTCATTTTT - | DM_5 -711 ATTGCAATTAA + ]
FBgn0250840	Dmel\-	2R	+	10353371	[ DM_6 -733 AAATCATTTTC - | DM_6 -1050 GATTGATTTTC - | DM_5 -1346 ATTGTAATTTA + | DM_5 -1218 CTTTAATTTTA + ]
FBgn0036835	Dmel\CG14075	3L	+	18984961	[ DM_6 -951 AAGTCATTTTC - | DM_5 -1221 AATTAATTTCA + | DM_3 -350 TTCCTTTTG - | DM_6 -957 TTTTCATTTTC - | DM_6 -1294 AATTGAATTGC + | DM_2 -78 ATTTCAATTGTT + | DM_6 -494 AATTCAAATGC - ]
FBgn0037123	Dmel\CG14569	3L	-	21731550	[ DM_5 -1283 TTTTAATTTAA + | DM_6 -176 AATTGATTTTC - | DM_6 -922 TATCGATATTC - | DM_5 -1284 ATTTTAATTTA + ]
FBgn0025741	Dmel\PlexA	4	-	1027101	[ DM_6 -254 TATTCGTTTTC - | DM_5 -1253 TTTTCATTTAA + | DM_6 -666 AATTGAATTGC - | DM_5 -1162 ATTTTATTTTA + ]
FBgn0014849	Dmel\Eig71Ei	3L	+	15659707	[ DM_3 -536 TAACTTTAA - | DM_5 -755 AATGCATTTTA + | DM_5 -1170 ATTTCATTTGA + | DM_5 -745 ATTGAATTTCA + | DM_6 -741 TATTGAAATTC - | DM_5 -1265 ATTGCATTTGA + | DM_6 -925 TATTCACGTTC - | DM_6 -1261 TATTCAAATGC - | DM_5 -992 TTTAAATTTTA + | DM_6 -688 TATTCACTTTC - ]
FBgn0037325	Dmel\CG12147	3R	-	5427257	[ DM_5 -1351 ATTAAATTTAA + | DM_5 -1041 ATTGACATTAA + | DM_5 -180 ATTTCAATTGA + | DM_6 -899 AAGCCACATTC - | DM_6 -320 AATCGATATTC - | DM_5 -782 TTTTCAATTCA + | DM_6 -262 ACTTCATTTTC - | DM_5 -1352 AATTAAATTTA + ]
FBgn0036218	Dmel\Sprn	3L	+	11879115	[ DM_5 -1274 TTTTCCATTTA + | DM_6 -963 AATTGACTTTC - | DM_3 -885 TTCCTTTTG - | DM_6 -168 CCTTCATTTTC - | DM_5 -1422 ATTGCATATTA + ]
FBgn0033391	Dmel\CG8026	2R	-	9192096	[ DM_5 -465 ATTAAATTTAA - | DM_3 -336 TTACTTTTT - | DM_6 -674 AATTAATTTTC - | DM_5 -1188 AATGAAATTAA + | DM_6 -84 TATCGAATTTC - | DM_5 -464 AATTAAATTTA - ]
FBgn0015268	Dmel\Nap1	2R	-	23907294	[ DM_2 -112 ATTCAAATTATT + | DM_5 -170 AATGAATTTTA + | DM_2 -262 ATTAAATTTAAT + | DM_6 -1113 AAATGATTTTC + | DM_2 -787 ATTCATATGCAT + | DM_6 -789 TATTCATATGC + ]
FBgn0265178	Dmel\CG44243	2R	+	16197042	[ DM_5 -926 TATGACATTTA + | DM_6 -581 AATTGAATTTC - | DM_6 -109 AATTTATTTTC - | DM_5 -804 AATTCATTTTA + ]
FBgn0037083	Dmel\-	3L	-	21444819	[ DM_3 -410 TTGCTTTTG - | DM_5 +408 TTTAAATTTTA - | DM_5 -879 ACTGCATTTTA + | DM_6 -838 TATACATTTTC - | DM_6 -806 GATCGATTTTC - | DM_5 +415 ATTCAAATTTA - ]
FBgn0010355	Dmel\Taf1	3R	+	6646889	[ DM_3 -1489 TAGCTTTTA - | DM_5 -1251 ATTTATTTTTA + | DM_6 -916 AATTCGTTTTC - | DM_5 -1201 ATTTAATTTGA + | DM_6 -539 TATTCATTTTT - | DM_3 -1069 TTACCTTTA - ]
FBgn0036870	Dmel\-	3L	-	19464759	[ DM_5 -1450 ATTTTAATTTA + | DM_6 -169 CAGTCAATTGC - | DM_5 -1449 TTTTAATTTAA + | DM_6 -807 AATTCACTTTC - | DM_3 -1464 TTACTTTTT - ]
FBgn0085442	Dmel\NKAIN	2R	+	24881570	[ DM_5 -638 ATTGAATTTGA + | DM_5 -141 TGTGCATTTTA + | DM_6 -616 AAGTCAGTTTC - | DM_6 -584 CATTCATATGC - | DM_3 -104 TTACTTTTT - | DM_6 -634 AATTCAAATTC - ]
FBgn0037084	Dmel\Syx6	2R	+	11219539	[ DM_5 -1009 ATTGAATTTTG + | DM_5 -981 AATTAAATTTA + | DM_5 -969 ATTTCATTTAA + | DM_6 -926 AATTCAAATTC - | DM_5 -980 ATTAAATTTAA + | DM_6 -100 TATCCACATTC - ]
FBgn0052647	Dmel\CG32647	X	-	12784958	[ DM_5 -1321 AATTAAATTCA + | DM_3 -157 TAGCTTTTG - | DM_6 -954 CATTGAATTTC - | DM_6 -933 AATGCATTTTC - | DM_3 -1306 TTTCTTTTA - | DM_5 -1326 AATTAAATTAA + ]
FBgn0085396	Dmel\CG34367	2L	-	10353905	[ DM_5 -1389 ATTGAATATTA + | DM_5 -1116 TTTTAAATTTA + | DM_6 -856 CATTTATTTTC - | DM_6 -972 TAACCATTTTC - | DM_5 -1460 TATTCATTTAA + ]
FBgn0030757	Dmel\CG9902	X	-	16547520	[ DM_6 -760 CATTCATTTTA - | DM_6 -550 TATCCATTTGC - | DM_3 -1034 TTACTTTAA - | DM_6 -734 CATTCACTTAC - | DM_5 -895 ATTTGATTTAA + ]
FBgn0000017	Dmel\Abl	3L	-	16647882	[ DM_5 -455 ATTGACATTTA - | DM_6 -771 ATTTCATTTTC - | DM_6 -1024 TATTCAAATGC - | DM_5 -417 ATTGATTTTAA - | DM_5 -1483 ATTGAATTTGA + | DM_6 -834 TTTTCATTTTC - | DM_5 -1028 AATGCATTTGA + ]
FBgn0030218	Dmel\CG1628	X	-	10602714	[ DM_5 -1074 TGTGCATTTTA + | DM_6 -702 CATTTACTTTC - | DM_5 -1145 ATTTCATTTTA + | DM_6 -951 AATCGACTTGC - ]
FBgn0038258	Dmel\CG7362	3R	-	14754460	[ DM_3 -947 TAACTTTTG - | DM_6 -309 CATTCATTTGC - | DM_6 -978 TTTTCATTTTC - | DM_6 -965 TGTTCATTTTC - | DM_5 -1488 ATTTCAATTAA + ]
FBgn0037835	Dmel\CG14687	3R	+	10792904	[ DM_6 -74 CAGCGATTTTC - | DM_5 -811 ATTTCCATTTA + | DM_5 -668 ATTGAAATTCA + | DM_6 -40 TTTTCATTTTC - ]
FBgn0032770	Dmel\CG13086	2L	+	19364375	[ DM_5 -896 ATTAAATTTAA + | DM_6 -538 TATCCATTTGC - | DM_5 -897 TATTAAATTTA + | DM_6 -588 TTTTCATTTTC - | DM_5 -1257 ATTTCATTTTA + ]
FBgn0032752	Dmel\CG10702	2L	-	19069851	[ DM_5 -810 TTTTCAATTAA + | DM_6 -38 AATTGATTTTC - | DM_6 -730 AATTCATATGC - | DM_5 -848 TATTCCTTTTA + ]
FBgn0038946	Dmel\rdhB	3R	+	22351696	[ DM_6 -33 TATGCATTTTC - | DM_3 -40 TTTCTTTTG - | DM_6 -1130 AATTGATTTGC + | DM_6 -766 CATTCACTTCC + | DM_6 -508 TATTCATATGC - | DM_6 -772 CATCCACATTC + | DM_5 -1135 ATTGCAATTGA + | DM_2 -453 ATACATTTTAAT + ]
FBgn0037538	Dmel\CG3223	3R	+	8009400	[ DM_5 -1328 ATTGAAATTAA + | DM_3 -178 TAACTTTTG - | DM_6 -980 AATTCACGTTC - | DM_6 -669 TATGGATTTTC - | DM_6 -247 CATTGAAATTC - | DM_5 -1136 TTTGCATTTTA + | DM_6 -947 AATGCATTTTC - ]
FBgn0036208	Dmel\CG10361	3L	-	11800861	[ DM_5 -952 AATGCCATTAA + | DM_6 -184 AATTTACTTTC - | DM_5 -1138 AATACATTTTA + | DM_6 -538 AATTCAAATGC - ]
FBgn0032956	Dmel\Cul2	2L	+	21658735	[ DM_5 -1418 AATAAATTTTA + | DM_5 -1411 TTTAAATTTTA + | DM_5 -1228 TTTGAAGTTTA + | DM_6 -144 AAGCCATTTTC - | DM_5 -1406 ATTTTAATTTA + | DM_6 -298 TATACATTTTC - | DM_3 -63 TTGCTTTTG - ]
FBgn0053773	Dmel\CG33773	3R	+	31035346	[ DM_6 -607 TTTTCATTTTC - | DM_6 -520 GATCGATTTTC - | DM_5 +118 ATTGAATTTGA + | DM_5 -752 AATTCAATTCA + | DM_6 -601 AAATGATTTTC - ]
FBgn0033593	Dmel\Listericin	2R	-	11242194	[ DM_5 -1428 TTTGCCTTTTA + | DM_5 -1422 TTTTAATTTAA + | DM_5 -912 ATTGTAATTTA + | DM_6 -1206 CAATCATTTTC - | DM_6 -435 TATTCTTTTTC - | DM_5 -1057 AATGAATTTAA + | DM_5 -895 AGTGCCTTTTA + | DM_6 -429 CATCGATATTC - ]
FBgn0264750	Dmel\CG44008	2L	-	11842445	[ DM_5 -324 ATTGAAATTGA + | DM_6 -303 TATTCAATTTC - | DM_5 -1228 ATTTCACTTTA + | DM_5 -1233 ACTGAATTTCA + | DM_6 -320 CATTCAATTTC - ]
FBgn0032656	Dmel\CG5674	2L	+	17963379	[ DM_6 -344 TATTCATTTTC - | DM_6 -731 AATTCACCTTC - | DM_6 -553 AATTGATTTGC - | DM_3 -1161 TAACTTTAA - | DM_5 -1056 GTTGAAATTTA + ]
FBgn0031314	Dmel\IntS14	2L	+	1164443	[ DM_5 -268 ATTTACATTTA + | DM_6 -215 AATCCAATTTC - | DM_5 -113 ATTGTATTTTA + | DM_6 -203 TACCCATTTTC - | DM_5 -382 AATTCAATTTA + ]
FBgn0030581	Dmel\CG14408	X	-	14832033	[ DM_5 -990 TTTTCCATTCA + | DM_6 -192 TATTCACTTGC - | DM_3 +60 TTGCTTTTG + | DM_5 -483 TTTTAATTTTA + | DM_5 -324 ATTGCAATTGA + | DM_6 -320 TATTCAATTGC - | DM_5 -340 TATGCAATTAA + | DM_3 -185 TTTCTTTTA - | DM_3 -303 TTACCTTTA - ]
FBgn0260645	Dmel\CG42537	3R	+	6377797	[ DM_5 -446 ATTAAATTTAA - | DM_5 -490 ATTTCACTTTA - | DM_5 -173 TATGCCTTTAA + | DM_2 -219 ATACATTTTCAT + | DM_6 -221 AATACATTTTC + | DM_5 -420 AATTCATTTTA - | DM_3 +28 TTACTTTTG + ]
FBgn0036325	Dmel\CG10752	3L	-	12954647	[ DM_6 -172 CATTGACATGC - | DM_6 -263 CATTTATTTTC - | DM_5 -315 AATGAATTTTA + | DM_6 -130 TACCCATTTTC - ]
FBgn0036537	Dmel\CG18081	3L	-	15835388	[ DM_5 -1324 ATTGCATTTCA + | DM_5 -1080 AATTAATTTAA + | DM_6 -1066 TATTCATGTTC - | DM_5 -1149 ATTTCAATTTA + | DM_6 -490 TATTCATTTTT - ]
FBgn0026427	Dmel\Su(var)2-HP2	2R	-	14618118	[ DM_5 -485 TATGAATTTAA + | DM_6 -246 CATTGATTTTC - | DM_3 -565 TTGCCTTAG - | DM_6 -440 AATTCATTTTG - | DM_5 -482 TATTAAATTCA - | DM_2 -400 ATATAATTGGCT + | DM_3 -1270 TTTCTTTTG - | DM_2 -419 ATTTGAATGAAT + | DM_6 -1054 TATTCACTTAC + | DM_5 -1335 AATTAATTTCA + ]
FBgn0032625	Dmel\CG15136	2L	-	17048281	[ DM_3 -51 TAGCTTTAA + | DM_5 -1223 ATTTAATTTAA + | DM_6 -202 CATTCAATTTC - | DM_6 -775 CATTCATTTTG - | DM_6 -713 CAGCCATTTGC - | DM_5 -628 AATAAATTTTA + | DM_6 -614 AATTGATTTGC - ]
FBgn0035532	Dmel\CG15014	3L	-	4322259	[ DM_3 -1300 TTACTTTTA - | DM_5 -946 TTTTACTTTAA + | DM_5 -167 TTTTAATTTAA + | DM_6 -427 TATTTATTTTC - | DM_6 -83 AATTCATCTTC - | DM_5 -317 ATTGAATTTAA + | DM_3 -265 TTACTTTTA - | DM_6 -213 CATCCATTTGC - | DM_5 -129 ATTGTATTTTA + | DM_3 -1044 TAACTTTTG - ]
FBgn0039398	Dmel\CG14540	3R	+	25959279	[ DM_3 -628 TAGCTTTAA - | DM_6 -241 AATTTATTTTC - | DM_3 -535 TTACCTTTG - | DM_6 -42 CATACATTTTC - | DM_5 -1476 ATTAAAATTTA + | DM_6 -1003 TTTTCATTTTC - ]
FBgn0085486	Dmel\CG34457	2R	+	16670326	[ DM_5 -1043 AATTAAATTAA + | DM_6 -426 TATTCATTATC - | DM_3 -1339 TTACCTTTG - | DM_5 -918 ATTTACATTTA + | DM_6 -742 TAGTTATTTTC - | DM_5 -1231 AATGAAATTCA + | DM_2 -377 ATACAAATGGCT + | DM_6 -1284 AAGTTATTTTC + | DM_5 -1145 TATTAAATTAA + ]
FBgn0039994	Dmel\conu	2R	+	4744348	[ DM_3 +4 TTGCCTTAG + | DM_3 -553 TAGCTTTTA - | DM_5 -445 AATTAAATTAA - | DM_5 -180 TTTGCCTTTAA + | DM_5 -493 TTTTAATTTTA - | DM_5 -472 ATTTAATTTAA - | DM_5 -477 ATTTAATTTAA - ]
FBgn0036712	Dmel\brv2	3L	-	17344696	[ DM_6 -537 CATACATTTTC - | DM_6 -550 AATTGACTTTC - | DM_5 -198 ATTGAAATTAA + | DM_5 -1372 TTTTAATTTAA + | DM_6 -365 AAGCGATATTC - ]
FBgn0039343	Dmel\CG5111	3R	+	25506275	[ DM_6 -237 AATTTATTTTC - | DM_5 -1375 TTTGCATTTAA + | DM_6 -1460 AAGTGAATTTC + | DM_6 -1285 TATACATTTTC - | DM_5 -1333 TATTCATTTAA + | DM_2 -1337 ATTTGTATTCAT + | DM_6 -1359 AATTAATTTTC - | DM_6 -99 AATTAATTTTC - ]
FBgn0026753	Dmel\Vha13	3R	-	19644386	[ DM_6 -196 CATTAACTTTC - | DM_3 -231 TTTCTTTTA - | DM_5 -368 TTTCAATTTTA + | DM_5 -265 ATTTAAATTAA + | DM_3 -837 TTGCTTTTG - | DM_6 -256 AATTCATTTTA - ]
FBgn0260940	Dmel\lsn	3R	+	21865168	[ DM_5 -1167 TTTTCAATTAA + | DM_6 -1287 CAGTAATTTTC + | DM_6 -167 CATACATTTTC - | DM_6 -1075 TATTCATATGC - | DM_3 -117 TTACTTTAG - | DM_2 -378 ATTCGATTGGAT + | DM_6 -1059 AATTGATATTC - | DM_5 -1477 TATTACATTTA + ]
