# Supplementary material for: Modeling the cis-regulatory modules of genes expressed in developmental stages of Drosophila melanogaster
Source: PeerJ. 2017 May 30;5:e3389. doi: 10.7717/peerj.3389 (PMC5452948; doi:10.7717/peerj.3389)
Supplement: Data S3 [file peerj-05-3389-s012.zip]

Archive with 243 entries (214 files):
- Supplemental Data S3/
- Supplemental Data S3/.DS_Store
- __MACOSX/
- __MACOSX/Supplemental Data S3/
- __MACOSX/Supplemental Data S3/._.DS_Store
- Supplemental Data S3/compute_motif_pvalues/
- Supplemental Data S3/compute_motif_pvalues/.DS_Store
- __MACOSX/Supplemental Data S3/compute_motif_pvalues/
- __MACOSX/Supplemental Data S3/compute_motif_pvalues/._.DS_Store
- Supplemental Data S3/compute_motif_pvalues/compute_original_ori.pl
- __MACOSX/Supplemental Data S3/compute_motif_pvalues/._compute_original_ori.pl
- Supplemental Data S3/compute_motif_pvalues/compute_pvalues.pl
- __MACOSX/Supplemental Data S3/compute_motif_pvalues/._compute_pvalues.pl
- Supplemental Data S3/compute_motif_pvalues/compute_pvalues.sh
- __MACOSX/Supplemental Data S3/compute_motif_pvalues/._compute_pvalues.sh
- Supplemental Data S3/compute_motif_pvalues/compute_random_ori.pl
- __MACOSX/Supplemental Data S3/compute_motif_pvalues/._compute_random_ori.pl
- Supplemental Data S3/compute_motif_pvalues/compute_random_ori.sh
- __MACOSX/Supplemental Data S3/compute_motif_pvalues/._compute_random_ori.sh
- Supplemental Data S3/compute_motif_pvalues/create_pattern_matrix.pl
- __MACOSX/Supplemental Data S3/compute_motif_pvalues/._create_pattern_matrix.pl
- Supplemental Data S3/compute_motif_pvalues/File.pm
- __MACOSX/Supplemental Data S3/compute_motif_pvalues/._File.pm
- Supplemental Data S3/compute_motif_pvalues/nucleotide_region.pm
- __MACOSX/Supplemental Data S3/compute_motif_pvalues/._nucleotide_region.pm
- Supplemental Data S3/compute_motif_pvalues/ORICalculator.pm
- __MACOSX/Supplemental Data S3/compute_motif_pvalues/._ORICalculator.pm
- Supplemental Data S3/compute_motif_pvalues/region_collection.pm
- __MACOSX/Supplemental Data S3/compute_motif_pvalues/._region_collection.pm
- Supplemental Data S3/compute_motif_pvalues/Utils.pm
- __MACOSX/Supplemental Data S3/compute_motif_pvalues/._Utils.pm
- __MACOSX/Supplemental Data S3/._compute_motif_pvalues
- Supplemental Data S3/create_expression_file/
- Supplemental Data S3/create_expression_file/handler.py
- __MACOSX/Supplemental Data S3/create_expression_file/
- __MACOSX/Supplemental Data S3/create_expression_file/._handler.py
- Supplemental Data S3/create_expression_file/initial_gene_sets.py
- __MACOSX/Supplemental Data S3/create_expression_file/._initial_gene_sets.py
- Supplemental Data S3/create_expression_file/set_expression_file.py
- __MACOSX/Supplemental Data S3/create_expression_file/._set_expression_file.py
- Supplemental Data S3/create_expression_file/utils.py
- __MACOSX/Supplemental Data S3/create_expression_file/._utils.py
- __MACOSX/Supplemental Data S3/._create_expression_file
- Supplemental Data S3/create_features/
- Supplemental Data S3/create_features/BindingSite.pm
- __MACOSX/Supplemental Data S3/create_features/
- __MACOSX/Supplemental Data S3/create_features/._BindingSite.pm
- Supplemental Data S3/create_features/create_binary_matrix.pl
- __MACOSX/Supplemental Data S3/create_features/._create_binary_matrix.pl
- Supplemental Data S3/create_features/CrossValidation.pm
- __MACOSX/Supplemental Data S3/create_features/._CrossValidation.pm
- Supplemental Data S3/create_features/File.pm
- __MACOSX/Supplemental Data S3/create_features/._File.pm
- Supplemental Data S3/create_features/genome_features.pl
- __MACOSX/Supplemental Data S3/create_features/._genome_features.pl
- Supplemental Data S3/create_features/negative_set_features.pl
- __MACOSX/Supplemental Data S3/create_features/._negative_set_features.pl
- Supplemental Data S3/create_features/positive_set_features.pl
- __MACOSX/Supplemental Data S3/create_features/._positive_set_features.pl
- Supplemental Data S3/create_features/promoter.pm
- __MACOSX/Supplemental Data S3/create_features/._promoter.pm
- Supplemental Data S3/create_features/promoter_set.pm
- __MACOSX/Supplemental Data S3/create_features/._promoter_set.pm
- Supplemental Data S3/create_features/split_subsets.pl
- __MACOSX/Supplemental Data S3/create_features/._split_subsets.pl
- Supplemental Data S3/create_features/Utils.pm
- __MACOSX/Supplemental Data S3/create_features/._Utils.pm
- __MACOSX/Supplemental Data S3/._create_features
- Supplemental Data S3/DefineThresholds/
- Supplemental Data S3/DefineThresholds/File.pm
- __MACOSX/Supplemental Data S3/DefineThresholds/
- __MACOSX/Supplemental Data S3/DefineThresholds/._File.pm
- Supplemental Data S3/DefineThresholds/GetBestThreshold.pl
- __MACOSX/Supplemental Data S3/DefineThresholds/._GetBestThreshold.pl
- Supplemental Data S3/DefineThresholds/Math.pm
- __MACOSX/Supplemental Data S3/DefineThresholds/._Math.pm
- Supplemental Data S3/DefineThresholds/Motif.pm
- __MACOSX/Supplemental Data S3/DefineThresholds/._Motif.pm
- Supplemental Data S3/DefineThresholds/MotifCollection.pm
- __MACOSX/Supplemental Data S3/DefineThresholds/._MotifCollection.pm
- Supplemental Data S3/DefineThresholds/parallel.sh
- __MACOSX/Supplemental Data S3/DefineThresholds/._parallel.sh
- Supplemental Data S3/DefineThresholds/Utils.pm
- __MACOSX/Supplemental Data S3/DefineThresholds/._Utils.pm
- __MACOSX/Supplemental Data S3/._DefineThresholds
- Supplemental Data S3/Feature_Filtering/
- Supplemental Data S3/Feature_Filtering/.DS_Store
- __MACOSX/Supplemental Data S3/Feature_Filtering/
- __MACOSX/Supplemental Data S3/Feature_Filtering/._.DS_Store
- Supplemental Data S3/Feature_Filtering/Feature.py
- __MACOSX/Supplemental Data S3/Feature_Filtering/._Feature.py
- Supplemental Data S3/Feature_Filtering/FeatureSet.py
- __MACOSX/Supplemental Data S3/Feature_Filtering/._FeatureSet.py
- Supplemental Data S3/Feature_Filtering/File.py
- __MACOSX/Supplemental Data S3/Feature_Filtering/._File.py
- Supplemental Data S3/Feature_Filtering/filterFeature.py
- __MACOSX/Supplemental Data S3/Feature_Filtering/._filterFeature.py
- Supplemental Data S3/Feature_Filtering/Utils.py
- __MACOSX/Supplemental Data S3/Feature_Filtering/._Utils.py
- __MACOSX/Supplemental Data S3/._Feature_Filtering
- Supplemental Data S3/GeneticAlgorithm/
- Supplemental Data S3/GeneticAlgorithm/.DS_Store
- __MACOSX/Supplemental Data S3/GeneticAlgorithm/
- __MACOSX/Supplemental Data S3/GeneticAlgorithm/._.DS_Store
- Supplemental Data S3/GeneticAlgorithm/compute_pvalues.py
- __MACOSX/Supplemental Data S3/GeneticAlgorithm/._compute_pvalues.py
- Supplemental Data S3/GeneticAlgorithm/File.py
- __MACOSX/Supplemental Data S3/GeneticAlgorithm/._File.py
- Supplemental Data S3/GeneticAlgorithm/generate_noise.py
- __MACOSX/Supplemental Data S3/GeneticAlgorithm/._generate_noise.py
- Supplemental Data S3/GeneticAlgorithm/GeneticAlgorithm.py
- __MACOSX/Supplemental Data S3/GeneticAlgorithm/._GeneticAlgorithm.py
- Supplemental Data S3/GeneticAlgorithm/optimize.py
- __MACOSX/Supplemental Data S3/GeneticAlgorithm/._optimize.py
- Supplemental Data S3/GeneticAlgorithm/parallel.sh
- __MACOSX/Supplemental Data S3/GeneticAlgorithm/._parallel.sh
- Supplemental Data S3/GeneticAlgorithm/performance.py
- __MACOSX/Supplemental Data S3/GeneticAlgorithm/._performance.py
- Supplemental Data S3/GeneticAlgorithm/pvalue_correction.R
- __MACOSX/Supplemental Data S3/GeneticAlgorithm/._pvalue_correction.R
- Supplemental Data S3/GeneticAlgorithm/shuffler.py
- __MACOSX/Supplemental Data S3/GeneticAlgorithm/._shuffler.py
- __MACOSX/Supplemental Data S3/._GeneticAlgorithm
- Supplemental Data S3/get_motif_details/
- Supplemental Data S3/get_motif_details/file.py
- __MACOSX/Supplemental Data S3/get_motif_details/
- __MACOSX/Supplemental Data S3/get_motif_details/._file.py
- Supplemental Data S3/get_motif_details/frequency_matrices.py
- __MACOSX/Supplemental Data S3/get_motif_details/._frequency_matrices.py
- Supplemental Data S3/get_motif_details/save_motifs.py
- __MACOSX/Supplemental Data S3/get_motif_details/._save_motifs.py
- __MACOSX/Supplemental Data S3/._get_motif_details
- Supplemental Data S3/get_validation_genes/
- Supplemental Data S3/get_validation_genes/handler.py
- __MACOSX/Supplemental Data S3/get_validation_genes/
- __MACOSX/Supplemental Data S3/get_validation_genes/._handler.py
- Supplemental Data S3/get_validation_genes/overlapping_set.py
- __MACOSX/Supplemental Data S3/get_validation_genes/._overlapping_set.py
- Supplemental Data S3/get_validation_genes/set_expression_file.py
- __MACOSX/Supplemental Data S3/get_validation_genes/._set_expression_file.py
- Supplemental Data S3/get_validation_genes/similar_stage_info.py
- __MACOSX/Supplemental Data S3/get_validation_genes/._similar_stage_info.py
- Supplemental Data S3/get_validation_genes/utils.py
- __MACOSX/Supplemental Data S3/get_validation_genes/._utils.py
- __MACOSX/Supplemental Data S3/._get_validation_genes
- Supplemental Data S3/IdentificationTFBS/
- Supplemental Data S3/IdentificationTFBS/File.pm
- __MACOSX/Supplemental Data S3/IdentificationTFBS/
- __MACOSX/Supplemental Data S3/IdentificationTFBS/._File.pm
- Supplemental Data S3/IdentificationTFBS/Math.pm
- __MACOSX/Supplemental Data S3/IdentificationTFBS/._Math.pm
- Supplemental Data S3/IdentificationTFBS/parallel.sh
- __MACOSX/Supplemental Data S3/IdentificationTFBS/._parallel.sh
- Supplemental Data S3/IdentificationTFBS/Promoter.pm
- __MACOSX/Supplemental Data S3/IdentificationTFBS/._Promoter.pm
- Supplemental Data S3/IdentificationTFBS/PromoterCollection.pm
- __MACOSX/Supplemental Data S3/IdentificationTFBS/._PromoterCollection.pm
- Supplemental Data S3/IdentificationTFBS/ScanPromoters.pl
- __MACOSX/Supplemental Data S3/IdentificationTFBS/._ScanPromoters.pl
- Supplemental Data S3/IdentificationTFBS/TFCollection.pm
- __MACOSX/Supplemental Data S3/IdentificationTFBS/._TFCollection.pm
- Supplemental Data S3/IdentificationTFBS/TranscriptionFactor.pm
- __MACOSX/Supplemental Data S3/IdentificationTFBS/._TranscriptionFactor.pm
- Supplemental Data S3/IdentificationTFBS/Utils.pm
- __MACOSX/Supplemental Data S3/IdentificationTFBS/._Utils.pm
- __MACOSX/Supplemental Data S3/._IdentificationTFBS
- Supplemental Data S3/JoinPWMatrices/
- Supplemental Data S3/JoinPWMatrices/Conversion.py
- __MACOSX/Supplemental Data S3/JoinPWMatrices/
- __MACOSX/Supplemental Data S3/JoinPWMatrices/._Conversion.py
- Supplemental Data S3/JoinPWMatrices/File.py
- __MACOSX/Supplemental Data S3/JoinPWMatrices/._File.py
- Supplemental Data S3/JoinPWMatrices/formatPWMatrices.py
- __MACOSX/Supplemental Data S3/JoinPWMatrices/._formatPWMatrices.py
- Supplemental Data S3/JoinPWMatrices/FrequencyMatrix.py
- __MACOSX/Supplemental Data S3/JoinPWMatrices/._FrequencyMatrix.py
- Supplemental Data S3/JoinPWMatrices/Math.py
- __MACOSX/Supplemental Data S3/JoinPWMatrices/._Math.py
- Supplemental Data S3/JoinPWMatrices/MatrixDictionary.py
- __MACOSX/Supplemental Data S3/JoinPWMatrices/._MatrixDictionary.py
- Supplemental Data S3/JoinPWMatrices/saveFrequencyMatrix.py
- __MACOSX/Supplemental Data S3/JoinPWMatrices/._saveFrequencyMatrix.py
- Supplemental Data S3/JoinPWMatrices/Utils.py
- __MACOSX/Supplemental Data S3/JoinPWMatrices/._Utils.py
- __MACOSX/Supplemental Data S3/._JoinPWMatrices
- Supplemental Data S3/PRegion_DMel/
- Supplemental Data S3/PRegion_DMel/chromosome.pm
- __MACOSX/Supplemental Data S3/PRegion_DMel/
- __MACOSX/Supplemental Data S3/PRegion_DMel/._chromosome.pm
- Supplemental Data S3/PRegion_DMel/create_karyotype.pl
- __MACOSX/Supplemental Data S3/PRegion_DMel/._create_karyotype.pl
- Supplemental Data S3/PRegion_DMel/extract_gene_info.pl
- __MACOSX/Supplemental Data S3/PRegion_DMel/._extract_gene_info.pl
- Supplemental Data S3/PRegion_DMel/File.pm
- __MACOSX/Supplemental Data S3/PRegion_DMel/._File.pm
- Supplemental Data S3/PRegion_DMel/gene.pm
- __MACOSX/Supplemental Data S3/PRegion_DMel/._gene.pm
- Supplemental Data S3/PRegion_DMel/getGeneSubsets.pl
- __MACOSX/Supplemental Data S3/PRegion_DMel/._getGeneSubsets.pl
- Supplemental Data S3/PRegion_DMel/getNonPromoterRegions.pl
- __MACOSX/Supplemental Data S3/PRegion_DMel/._getNonPromoterRegions.pl
- Supplemental Data S3/PRegion_DMel/getRandomGeneSet.pl
- __MACOSX/Supplemental Data S3/PRegion_DMel/._getRandomGeneSet.pl
- Supplemental Data S3/PRegion_DMel/karyotype.pm
- __MACOSX/Supplemental Data S3/PRegion_DMel/._karyotype.pm
- Supplemental Data S3/PRegion_DMel/nonpromoter.pm
- __MACOSX/Supplemental Data S3/PRegion_DMel/._nonpromoter.pm
- Supplemental Data S3/PRegion_DMel/parallel.sh
- __MACOSX/Supplemental Data S3/PRegion_DMel/._parallel.sh
- Supplemental Data S3/PRegion_DMel/promoter.pm
- __MACOSX/Supplemental Data S3/PRegion_DMel/._promoter.pm
- Supplemental Data S3/PRegion_DMel/promoter_regions.pl
- __MACOSX/Supplemental Data S3/PRegion_DMel/._promoter_regions.pl
- Supplemental Data S3/PRegion_DMel/Utils.pm
- __MACOSX/Supplemental Data S3/PRegion_DMel/._Utils.pm
- __MACOSX/Supplemental Data S3/._PRegion_DMel
- Supplemental Data S3/README
- __MACOSX/Supplemental Data S3/._README
- Supplemental Data S3/RemoveRedundantMotifs/
- Supplemental Data S3/RemoveRedundantMotifs/File.py
- __MACOSX/Supplemental Data S3/RemoveRedundantMotifs/
- __MACOSX/Supplemental Data S3/RemoveRedundantMotifs/._File.py
- Supplemental Data S3/RemoveRedundantMotifs/getBestMotifs.py
- __MACOSX/Supplemental Data S3/RemoveRedundantMotifs/._getBestMotifs.py
- Supplemental Data S3/RemoveRedundantMotifs/MotifCollection.py
- __MACOSX/Supplemental Data S3/RemoveRedundantMotifs/._MotifCollection.py
- __MACOSX/Supplemental Data S3/._RemoveRedundantMotifs
- Supplemental Data S3/ScoreDMEGenome/
- Supplemental Data S3/ScoreDMEGenome/File.pm
- __MACOSX/Supplemental Data S3/ScoreDMEGenome/
- __MACOSX/Supplemental Data S3/ScoreDMEGenome/._File.pm
- Supplemental Data S3/ScoreDMEGenome/Promoter.pm
- __MACOSX/Supplemental Data S3/ScoreDMEGenome/._Promoter.pm
- Supplemental Data S3/ScoreDMEGenome/PromoterSet.pm
- __MACOSX/Supplemental Data S3/ScoreDMEGenome/._PromoterSet.pm
- Supplemental Data S3/ScoreDMEGenome/score_genome.pl
- __MACOSX/Supplemental Data S3/ScoreDMEGenome/._score_genome.pl
- Supplemental Data S3/ScoreDMEGenome/score_similar_stages.pl
- __MACOSX/Supplemental Data S3/ScoreDMEGenome/._score_similar_stages.pl
- Supplemental Data S3/ScoreDMEGenome/Utils.pm
- __MACOSX/Supplemental Data S3/ScoreDMEGenome/._Utils.pm
- __MACOSX/Supplemental Data S3/._ScoreDMEGenome
- __MACOSX/._Supplemental Data S3
