# Supplementary material for: Modeling the cis-regulatory modules of genes expressed in developmental stages of Drosophila melanogaster
Source: PeerJ. 2017 May 30;5:e3389. doi: 10.7717/peerj.3389 (PMC5452948; doi:10.7717/peerj.3389)
Supplement: Data S3 [file peerj-05-3389-s012.zip › Supplemental Data S3/IdentificationTFBS/parallel.sh]

#$ -cwd -S /bin/bash
#$ -l s_vmem=8G -l mem_req=8G

set -xue

perl ScanPromoters.pl

echo done
