# Supplementary material for: Modeling the cis-regulatory modules of genes expressed in developmental stages of Drosophila melanogaster
Source: PeerJ. 2017 May 30;5:e3389. doi: 10.7717/peerj.3389 (PMC5452948; doi:10.7717/peerj.3389)
Supplement: Data S3 [file peerj-05-3389-s012.zip › Supplemental Data S3/JoinPWMatrices/Conversion.py]

########################################################################################
## Laboratory of Functional Analysis in silico                                        ##
## Human Genome Center, Institute of Medical Science, the University of Tokyo         ##
## Programmed by Yosvany Lopez Alvarez                                November, 2010  ##
########################################################################################

class Conversion:

    def StringToFloat (self, p_List):

        NewList = map(float, p_List)

        return (NewList)

    def FloatToString (self, p_List):

        NewList = map(str, p_List)

        return (NewList)

    def StringToInteger (self, p_List):

        NewList = map(int, p_List)

        return (NewList)

    def IntegerToString (self, p_List):

        NewList = map(str, p_List)

        return (NewList)
