# Supplementary material for: Modeling the cis-regulatory modules of genes expressed in developmental stages of Drosophila melanogaster
Source: PeerJ. 2017 May 30;5:e3389. doi: 10.7717/peerj.3389 (PMC5452948; doi:10.7717/peerj.3389)
Supplement: Data S3 [file peerj-05-3389-s012.zip › Supplemental Data S3/JoinPWMatrices/Math.py]

########################################################################################
## Laboratory of Functional Analysis in silico                                        ##
## Human Genome Center, Institute of Medical Science, the University of Tokyo         ##
## Programmed by Yosvany Lopez Alvarez                                    April, 2011 ##
########################################################################################  

def ComputeLikelihood (List):

    LikelihoodList = [round(Item * pow(sum(List), -1), 6) for Item in List]

    return (LikelihoodList)

def ComputeTranspose (Matrix):

    return (zip(*Matrix))
