# Supplementary material for: Modeling the cis-regulatory modules of genes expressed in developmental stages of Drosophila melanogaster
Source: PeerJ. 2017 May 30;5:e3389. doi: 10.7717/peerj.3389 (PMC5452948; doi:10.7717/peerj.3389)
Supplement: Data S3 [file peerj-05-3389-s012.zip › Supplemental Data S3/JoinPWMatrices/saveFrequencyMatrix.py]

#################################################################################################
## Laboratory of Functional Analysis in silico                                                 ##
## Human Genome Center, Institute of Medical Science, The University of Tokyo                  ##
## Programmed by Yosvany Lopez Alvarez                                          November, 2011 ##
#################################################################################################

#!/usr/local/bin/python

from File import *
from MatrixDictionary import *
import sys

#################################################################################################

PWMatrixFile = './dmel_development/stage_01/motif_prediction/pfmatrices.info' ## the stage number is changed manually

IContentFile = './dmel_development/stage_01/motif_prediction/icontent.info' ## the stage number is changed manually

################################################################################################

FileObject = File()
PWMDictionaries = FileObject.RetrievePWMatrices(PWMatrixFile)
 
MatrixDictionaryObject = MatrixDictionary()
MatrixDictionaryObject.UpdateFrequencyMatrices(PWMDictionaries)
MatrixDictionary = MatrixDictionaryObject.GetFrequencyMatrices()
IContent = MatrixDictionaryObject.GetInformationContent()

FileObject.SaveDictionary(IContentFile, IContent)

#################################################################################################
