# Supplementary material for: Modeling the cis-regulatory modules of genes expressed in developmental stages of Drosophila melanogaster
Source: PeerJ. 2017 May 30;5:e3389. doi: 10.7717/peerj.3389 (PMC5452948; doi:10.7717/peerj.3389)
Supplement: Data S3 [file peerj-05-3389-s012.zip › Supplemental Data S3/PRegion_DMel/parallel.sh]

#$ -cwd -S /bin/bash
#$ -l s_vmem=4G -l mem_req=4G
    
set -xue

perl promoter_regions.pl

echo done
