# Supplementary material for: Modeling the cis-regulatory modules of genes expressed in developmental stages of Drosophila melanogaster
Source: PeerJ. 2017 May 30;5:e3389. doi: 10.7717/peerj.3389 (PMC5452948; doi:10.7717/peerj.3389)
Supplement: Data S3 [file peerj-05-3389-s012.zip › Supplemental Data S3/README]

## This file briefly explains the source code produced in this study.
## There are scripts either in Perl or Python.
 
[compute_motif_pvalues] - calculate p-values of motifs
[create_features] - generate the structural features
[Feature_Filtering] - implement the correlation-based filter
[get_motif_details] - combine PFMs from the motif discovery programs
[IdentificationTFBS] - scan the promoter regions and extract potential binding sites
[PRegion_DMel] - retrieve the promoter regions of genes
[ScoreDMEGenome] - score the entire set of promoters and select high-scoring ones
[create_expression_file] - integrate cufflinks files and retrieve expressed and non-expressed genes
[DefineThresholds] - scan a collection of random promoters and define thresholds for detecting binding sites
[GeneticAlgorithm] - optimize structural features, shuffle class labels, compute uncorrected and corrected p-values
[get_validation_genes] - process cufflinks files to select stage-expressed and overlapping genes
[JoinPWMatrices] - compute information content of motifs
[RemoveRedundantMotifs] - remove redundant motifs based on Tomtom output and information content
